# Supplementary material for: TGF-beta/atRA-induced Tregs express a selected set of microRNAs involved in the repression of transcripts related to Th17 differentiation
Source: Sci Rep. 2017 Jun 15;7:3627. doi: 10.1038/s41598-017-03456-8 (PMC5472579; doi:10.1038/s41598-017-03456-8)
Supplement: Supplementary file 2 — Supplementary Table 1 [file 41598_2017_3456_MOESM2_ESM.xls]

## Sheet: default
Gene Symbol	Transcript ID	Concatenate(miRNA)	Count(miRNA)	Sum(context++ score)	Sum(weighted context++ score)
DYNLL2	ENST00000579991.2	hsa-miR-10a-3p, hsa-miR-10a-5p, hsa-miR-10b-5p, hsa-miR-1226-5p, hsa-miR-1299, hsa-miR-1306-3p, hsa-miR-149-3p, hsa-miR-196a-5p, hsa-miR-23a-5p, hsa-miR-30a-5p, hsa-miR-30c-2-3p, hsa-miR-373-5p, hsa-miR-422a, hsa-miR-455-3p, hsa-miR-526b-5p, hsa-miR-557, hsa-miR-584-5p, hsa-miR-610, hsa-miR-622, hsa-miR-623, hsa-miR-654-5p, hsa-miR-93-3p, hsa-miR-936, hsa-miR-99b-3p	24	-7.076	-2.558
TNFSF8	ENST00000223795.2	hsa-miR-10a-5p, hsa-miR-10b-5p, hsa-miR-1226-5p, hsa-miR-1299, hsa-miR-1306-3p, hsa-miR-149-3p, hsa-miR-181c-3p, hsa-miR-196a-5p, hsa-miR-202-3p, hsa-miR-23a-5p, hsa-miR-30a-5p, hsa-miR-373-5p, hsa-miR-455-3p, hsa-miR-526b-5p, hsa-miR-623, hsa-miR-636, hsa-miR-654-5p, hsa-miR-760, hsa-miR-769-3p, hsa-miR-877-5p, hsa-miR-93-3p, hsa-miR-99b-3p	22	-5.426	-1.805
FOSL2	ENST00000379619.1	hsa-miR-10a-3p, hsa-miR-10a-5p, hsa-miR-10b-5p, hsa-miR-1226-5p, hsa-miR-1299, hsa-miR-149-3p, hsa-miR-196a-5p, hsa-miR-23a-5p, hsa-miR-30a-5p, hsa-miR-30c-2-3p, hsa-miR-373-5p, hsa-miR-422a, hsa-miR-455-3p, hsa-miR-557, hsa-miR-610, hsa-miR-622, hsa-miR-623, hsa-miR-636, hsa-miR-654-5p, hsa-miR-760, hsa-miR-769-3p, hsa-miR-93-3p, hsa-miR-936	23	-5.162	-2.151
TSPAN14	ENST00000429989.3	hsa-miR-10a-5p, hsa-miR-10b-5p, hsa-miR-1226-5p, hsa-miR-1299, hsa-miR-1306-3p, hsa-miR-149-3p, hsa-miR-181c-3p, hsa-miR-196a-5p, hsa-miR-23a-5p, hsa-miR-30a-5p, hsa-miR-30c-2-3p, hsa-miR-373-5p, hsa-miR-422a, hsa-miR-455-3p, hsa-miR-526b-5p, hsa-miR-584-5p, hsa-miR-610, hsa-miR-622, hsa-miR-623, hsa-miR-636, hsa-miR-654-5p, hsa-miR-760, hsa-miR-769-3p, hsa-miR-93-3p, hsa-miR-936	25	-5.107	-1.77
LYRM4	ENST00000330636.4	hsa-miR-10a-3p, hsa-miR-1226-5p, hsa-miR-149-3p, hsa-miR-181c-3p, hsa-miR-23a-5p, hsa-miR-30c-2-3p, hsa-miR-373-5p, hsa-miR-422a, hsa-miR-455-3p, hsa-miR-557, hsa-miR-610, hsa-miR-622, hsa-miR-636, hsa-miR-654-5p, hsa-miR-760, hsa-miR-877-5p, hsa-miR-93-3p, hsa-miR-936	18	-4.643	-1.366
SOD2	ENST00000538183.2	hsa-miR-10a-3p, hsa-miR-10a-5p, hsa-miR-10b-5p, hsa-miR-1306-3p, hsa-miR-149-3p, hsa-miR-181c-3p, hsa-miR-196a-5p, hsa-miR-202-3p, hsa-miR-23a-5p, hsa-miR-30a-5p, hsa-miR-30c-2-3p, hsa-miR-373-5p, hsa-miR-422a, hsa-miR-455-3p, hsa-miR-526b-5p, hsa-miR-557, hsa-miR-584-5p, hsa-miR-610, hsa-miR-622, hsa-miR-623, hsa-miR-654-5p, hsa-miR-760, hsa-miR-769-3p, hsa-miR-93-3p, hsa-miR-936, hsa-miR-99b-3p	26	-4.636	-0.131
BCAS4	ENST00000371608.2	hsa-miR-10a-5p, hsa-miR-10b-5p, hsa-miR-149-3p, hsa-miR-202-3p, hsa-miR-23a-5p, hsa-miR-30a-5p, hsa-miR-30c-2-3p, hsa-miR-373-5p, hsa-miR-422a, hsa-miR-455-3p, hsa-miR-557, hsa-miR-584-5p, hsa-miR-622, hsa-miR-623, hsa-miR-760, hsa-miR-769-3p, hsa-miR-877-5p, hsa-miR-936, hsa-miR-99b-3p	19	-4.33	-1.422
NUP62CL	ENST00000372461.3	hsa-miR-10a-5p, hsa-miR-10b-5p, hsa-miR-1299, hsa-miR-149-3p, hsa-miR-202-3p, hsa-miR-30a-5p, hsa-miR-30c-2-3p, hsa-miR-373-5p, hsa-miR-422a, hsa-miR-455-3p, hsa-miR-584-5p, hsa-miR-610, hsa-miR-623, hsa-miR-636, hsa-miR-654-5p, hsa-miR-769-3p, hsa-miR-877-5p, hsa-miR-936	18	-4.295	-0.529
ALG14	ENST00000370205.5	hsa-miR-10a-5p, hsa-miR-10b-5p, hsa-miR-1226-5p, hsa-miR-1299, hsa-miR-149-3p, hsa-miR-181c-3p, hsa-miR-196a-5p, hsa-miR-202-3p, hsa-miR-30c-2-3p, hsa-miR-373-5p, hsa-miR-422a, hsa-miR-455-3p, hsa-miR-526b-5p, hsa-miR-584-5p, hsa-miR-622, hsa-miR-623, hsa-miR-636, hsa-miR-654-5p, hsa-miR-760, hsa-miR-769-3p, hsa-miR-877-5p, hsa-miR-93-3p, hsa-miR-936, hsa-miR-99b-3p	24	-4.291	-0.774
LIX1L	ENST00000369308.3	hsa-miR-10a-5p, hsa-miR-10b-5p, hsa-miR-1299, hsa-miR-149-3p, hsa-miR-196a-5p, hsa-miR-30a-5p, hsa-miR-30c-2-3p, hsa-miR-373-5p, hsa-miR-455-3p, hsa-miR-610, hsa-miR-623, hsa-miR-654-5p, hsa-miR-769-3p, hsa-miR-877-5p	14	-4.231	-3.465
ABI2	ENST00000295851.5	hsa-miR-10a-3p, hsa-miR-10a-5p, hsa-miR-10b-5p, hsa-miR-1226-5p, hsa-miR-1299, hsa-miR-149-3p, hsa-miR-181c-3p, hsa-miR-196a-5p, hsa-miR-23a-5p, hsa-miR-30a-5p, hsa-miR-30c-2-3p, hsa-miR-373-5p, hsa-miR-422a, hsa-miR-455-3p, hsa-miR-526b-5p, hsa-miR-557, hsa-miR-584-5p, hsa-miR-610, hsa-miR-622, hsa-miR-623, hsa-miR-636, hsa-miR-654-5p, hsa-miR-760, hsa-miR-769-3p, hsa-miR-877-5p, hsa-miR-93-3p, …	27	-4.214	-0.375
TRIM44	ENST00000299413.5	hsa-miR-10a-3p, hsa-miR-1226-5p, hsa-miR-1299, hsa-miR-149-3p, hsa-miR-181c-3p, hsa-miR-196a-5p, hsa-miR-202-3p, hsa-miR-23a-5p, hsa-miR-30a-5p, hsa-miR-30c-2-3p, hsa-miR-373-5p, hsa-miR-422a, hsa-miR-455-3p, hsa-miR-526b-5p, hsa-miR-557, hsa-miR-584-5p, hsa-miR-610, hsa-miR-622, hsa-miR-623, hsa-miR-654-5p, hsa-miR-769-3p, hsa-miR-877-5p, hsa-miR-93-3p, hsa-miR-99b-3p	24	-4.204	-2.834
ZBTB20	ENST00000462705.1	hsa-miR-10a-3p, hsa-miR-10a-5p, hsa-miR-10b-5p, hsa-miR-1226-5p, hsa-miR-1299, hsa-miR-196a-5p, hsa-miR-202-3p, hsa-miR-23a-5p, hsa-miR-30a-5p, hsa-miR-30c-2-3p, hsa-miR-373-5p, hsa-miR-422a, hsa-miR-455-3p, hsa-miR-526b-5p, hsa-miR-557, hsa-miR-584-5p, hsa-miR-610, hsa-miR-622, hsa-miR-623, hsa-miR-636, hsa-miR-654-5p, hsa-miR-760, hsa-miR-769-3p, hsa-miR-877-5p, hsa-miR-93-3p, hsa-miR-936	26	-4.14	-0.756
DLK1	ENST00000341267.4	hsa-miR-1226-5p, hsa-miR-149-3p, hsa-miR-30a-5p, hsa-miR-30c-2-3p, hsa-miR-373-5p, hsa-miR-422a, hsa-miR-455-3p, hsa-miR-557, hsa-miR-654-5p, hsa-miR-760, hsa-miR-769-3p, hsa-miR-93-3p, hsa-miR-99b-3p	13	-4.122	-0.394
ERGIC2	ENST00000360150.4	hsa-miR-10a-5p, hsa-miR-10b-5p, hsa-miR-1299, hsa-miR-149-3p, hsa-miR-196a-5p, hsa-miR-30a-5p, hsa-miR-30c-2-3p, hsa-miR-373-5p, hsa-miR-455-3p, hsa-miR-557, hsa-miR-622, hsa-miR-636, hsa-miR-654-5p, hsa-miR-760, hsa-miR-93-3p, hsa-miR-936, hsa-miR-99b-3p	17	-4.038	-2.1
CNBP	ENST00000502976.1	hsa-miR-10a-5p, hsa-miR-10b-5p, hsa-miR-1226-5p, hsa-miR-149-3p, hsa-miR-202-3p, hsa-miR-30c-2-3p, hsa-miR-373-5p, hsa-miR-455-3p, hsa-miR-557, hsa-miR-584-5p, hsa-miR-623, hsa-miR-636, hsa-miR-654-5p, hsa-miR-760, hsa-miR-769-3p, hsa-miR-877-5p, hsa-miR-936	17	-3.976	-0.439
C2orf15	ENST00000512183.2	hsa-miR-10a-5p, hsa-miR-10b-5p, hsa-miR-149-3p, hsa-miR-196a-5p, hsa-miR-30c-2-3p, hsa-miR-373-5p, hsa-miR-455-3p, hsa-miR-526b-5p, hsa-miR-610, hsa-miR-636, hsa-miR-760, hsa-miR-769-3p, hsa-miR-936, hsa-miR-99b-3p	14	-3.939	-2.094
PAIP2B	ENST00000244221.8	hsa-miR-10a-3p, hsa-miR-1226-5p, hsa-miR-149-3p, hsa-miR-196a-5p, hsa-miR-23a-5p, hsa-miR-30a-5p, hsa-miR-30c-2-3p, hsa-miR-373-5p, hsa-miR-455-3p, hsa-miR-526b-5p, hsa-miR-557, hsa-miR-610, hsa-miR-622, hsa-miR-623, hsa-miR-654-5p, hsa-miR-760, hsa-miR-877-5p, hsa-miR-93-3p	18	-3.92	-0.668
METTL21A	ENST00000448823.2	hsa-miR-10a-5p, hsa-miR-10b-5p, hsa-miR-1299, hsa-miR-149-3p, hsa-miR-30c-2-3p, hsa-miR-455-3p, hsa-miR-557, hsa-miR-584-5p, hsa-miR-622, hsa-miR-636, hsa-miR-654-5p, hsa-miR-769-3p, hsa-miR-93-3p	13	-3.855	-2.186
PAG1	ENST00000220597.4	hsa-miR-10a-3p, hsa-miR-1226-5p, hsa-miR-1299, hsa-miR-149-3p, hsa-miR-181c-3p, hsa-miR-202-3p, hsa-miR-30a-5p, hsa-miR-30c-2-3p, hsa-miR-373-5p, hsa-miR-422a, hsa-miR-557, hsa-miR-584-5p, hsa-miR-610, hsa-miR-622, hsa-miR-623, hsa-miR-636, hsa-miR-769-3p, hsa-miR-93-3p, hsa-miR-936	19	-3.827	-2.982
SSH2	ENST00000582084.1	hsa-miR-1299, hsa-miR-149-3p, hsa-miR-196a-5p, hsa-miR-23a-5p, hsa-miR-30c-2-3p, hsa-miR-373-5p, hsa-miR-455-3p, hsa-miR-526b-5p, hsa-miR-557, hsa-miR-584-5p, hsa-miR-622, hsa-miR-623, hsa-miR-636, hsa-miR-654-5p	14	-3.756	-1.145
TMEM106B	ENST00000396667.3	hsa-miR-10a-3p, hsa-miR-1226-5p, hsa-miR-149-3p, hsa-miR-181c-3p, hsa-miR-196a-5p, hsa-miR-30a-5p, hsa-miR-30c-2-3p, hsa-miR-373-5p, hsa-miR-526b-5p, hsa-miR-557, hsa-miR-584-5p, hsa-miR-610, hsa-miR-622, hsa-miR-623, hsa-miR-654-5p, hsa-miR-769-3p, hsa-miR-877-5p, hsa-miR-93-3p, hsa-miR-936	19	-3.752	-0.732
TAB1	ENST00000216160.6	hsa-miR-10a-5p, hsa-miR-10b-5p, hsa-miR-1226-5p, hsa-miR-149-3p, hsa-miR-23a-5p, hsa-miR-30c-2-3p, hsa-miR-373-5p, hsa-miR-455-3p, hsa-miR-526b-5p, hsa-miR-610, hsa-miR-622, hsa-miR-623, hsa-miR-654-5p, hsa-miR-760, hsa-miR-877-5p, hsa-miR-93-3p, hsa-miR-936	17	-3.699	-2.437
LHPP	ENST00000368839.1	hsa-miR-10a-5p, hsa-miR-10b-5p, hsa-miR-149-3p, hsa-miR-30c-2-3p, hsa-miR-373-5p, hsa-miR-422a, hsa-miR-455-3p, hsa-miR-622, hsa-miR-654-5p, hsa-miR-936	10	-3.693	-1.946
CREB1	ENST00000432329.2	hsa-miR-10a-3p, hsa-miR-10a-5p, hsa-miR-10b-5p, hsa-miR-1226-5p, hsa-miR-149-3p, hsa-miR-181c-3p, hsa-miR-196a-5p, hsa-miR-23a-5p, hsa-miR-30a-5p, hsa-miR-373-5p, hsa-miR-455-3p, hsa-miR-526b-5p, hsa-miR-557, hsa-miR-584-5p, hsa-miR-623, hsa-miR-636, hsa-miR-877-5p, hsa-miR-93-3p, hsa-miR-936	19	-3.663	-1.673
SLC16A10	ENST00000368850.3	hsa-miR-10a-3p, hsa-miR-1226-5p, hsa-miR-1299, hsa-miR-149-3p, hsa-miR-196a-5p, hsa-miR-202-3p, hsa-miR-23a-5p, hsa-miR-30a-5p, hsa-miR-30c-2-3p, hsa-miR-373-5p, hsa-miR-422a, hsa-miR-455-3p, hsa-miR-526b-5p, hsa-miR-557, hsa-miR-610, hsa-miR-622, hsa-miR-623, hsa-miR-654-5p, hsa-miR-760, hsa-miR-877-5p, hsa-miR-936	21	-3.577	-1.378
NINJ1	ENST00000375446.4	hsa-miR-10a-5p, hsa-miR-1299, hsa-miR-149-3p, hsa-miR-181c-3p, hsa-miR-23a-5p, hsa-miR-30c-2-3p, hsa-miR-422a, hsa-miR-610, hsa-miR-622, hsa-miR-623, hsa-miR-636, hsa-miR-654-5p, hsa-miR-760, hsa-miR-877-5p, hsa-miR-93-3p, hsa-miR-936	16	-3.534	-1.427
POU2AF1	ENST00000393067.3	hsa-miR-10a-5p, hsa-miR-10b-5p, hsa-miR-149-3p, hsa-miR-30c-2-3p, hsa-miR-422a, hsa-miR-610, hsa-miR-622, hsa-miR-623	8	-3.529	-3.529
CD84	ENST00000534968.1	hsa-miR-1226-5p, hsa-miR-1299, hsa-miR-149-3p, hsa-miR-196a-5p, hsa-miR-202-3p, hsa-miR-23a-5p, hsa-miR-30a-5p, hsa-miR-30c-2-3p, hsa-miR-373-5p, hsa-miR-422a, hsa-miR-455-3p, hsa-miR-557, hsa-miR-584-5p, hsa-miR-610, hsa-miR-622, hsa-miR-623, hsa-miR-636, hsa-miR-654-5p, hsa-miR-760, hsa-miR-769-3p, hsa-miR-877-5p, hsa-miR-93-3p, hsa-miR-936, hsa-miR-99b-3p	24	-3.525	-2.608
RRP15	ENST00000366932.3	hsa-miR-10a-3p, hsa-miR-10a-5p, hsa-miR-10b-5p, hsa-miR-1226-5p, hsa-miR-149-3p, hsa-miR-202-3p, hsa-miR-30c-2-3p, hsa-miR-373-5p, hsa-miR-455-3p, hsa-miR-557, hsa-miR-622, hsa-miR-623, hsa-miR-636, hsa-miR-769-3p, hsa-miR-93-3p, hsa-miR-936, hsa-miR-99b-3p	17	-3.506	-0.889
TSPAN18	ENST00000340160.3	hsa-miR-10a-5p, hsa-miR-10b-5p, hsa-miR-1226-5p, hsa-miR-149-3p, hsa-miR-196a-5p, hsa-miR-202-3p, hsa-miR-23a-5p, hsa-miR-30c-2-3p, hsa-miR-422a, hsa-miR-455-3p, hsa-miR-623, hsa-miR-654-5p, hsa-miR-877-5p, hsa-miR-93-3p, hsa-miR-99b-3p	15	-3.494	-3.173
BCL9L	ENST00000334801.3	hsa-miR-10a-5p, hsa-miR-10b-5p, hsa-miR-1226-5p, hsa-miR-1299, hsa-miR-149-3p, hsa-miR-30c-2-3p, hsa-miR-455-3p, hsa-miR-623, hsa-miR-636, hsa-miR-654-5p, hsa-miR-760, hsa-miR-769-3p, hsa-miR-877-5p, hsa-miR-93-3p	14	-3.464	-1.901
PLAC8	ENST00000311507.4	hsa-miR-10a-3p, hsa-miR-10a-5p, hsa-miR-10b-5p, hsa-miR-149-3p, hsa-miR-23a-5p, hsa-miR-30c-2-3p, hsa-miR-373-5p, hsa-miR-455-3p, hsa-miR-636, hsa-miR-769-3p, hsa-miR-877-5p, hsa-miR-93-3p, hsa-miR-936	13	-3.46	-0.966
IL6ST	ENST00000381287.4	hsa-miR-1299, hsa-miR-181c-3p, hsa-miR-196a-5p, hsa-miR-202-3p, hsa-miR-30a-5p, hsa-miR-373-5p, hsa-miR-422a, hsa-miR-455-3p, hsa-miR-526b-5p, hsa-miR-557, hsa-miR-584-5p, hsa-miR-610, hsa-miR-622, hsa-miR-623, hsa-miR-654-5p, hsa-miR-93-3p, hsa-miR-99b-3p	17	-3.453	-2.882
ZBTB25	ENST00000608382.1	hsa-miR-10a-3p, hsa-miR-10a-5p, hsa-miR-10b-5p, hsa-miR-1226-5p, hsa-miR-1299, hsa-miR-149-3p, hsa-miR-202-3p, hsa-miR-30a-5p, hsa-miR-30c-2-3p, hsa-miR-373-5p, hsa-miR-455-3p, hsa-miR-526b-5p, hsa-miR-557, hsa-miR-584-5p, hsa-miR-622, hsa-miR-623, hsa-miR-654-5p, hsa-miR-760, hsa-miR-769-3p, hsa-miR-877-5p, hsa-miR-93-3p, hsa-miR-936, hsa-miR-99b-3p	23	-3.422	-1.714
RAP2B	ENST00000323534.2	hsa-miR-10a-3p, hsa-miR-1226-5p, hsa-miR-1299, hsa-miR-149-3p, hsa-miR-202-3p, hsa-miR-23a-5p, hsa-miR-30a-5p, hsa-miR-30c-2-3p, hsa-miR-373-5p, hsa-miR-455-3p, hsa-miR-526b-5p, hsa-miR-557, hsa-miR-584-5p, hsa-miR-610, hsa-miR-622, hsa-miR-623, hsa-miR-636, hsa-miR-654-5p, hsa-miR-936, hsa-miR-99b-3p	20	-3.421	-1.044
ELOVL6	ENST00000394607.3	hsa-miR-10a-3p, hsa-miR-10a-5p, hsa-miR-10b-5p, hsa-miR-1226-5p, hsa-miR-1299, hsa-miR-149-3p, hsa-miR-30a-5p, hsa-miR-30c-2-3p, hsa-miR-373-5p, hsa-miR-455-3p, hsa-miR-526b-5p, hsa-miR-557, hsa-miR-610, hsa-miR-622, hsa-miR-623, hsa-miR-636, hsa-miR-654-5p, hsa-miR-760	18	-3.409	-1.73
RPL23	ENST00000479035.2	hsa-miR-10a-5p, hsa-miR-10b-5p, hsa-miR-181c-3p, hsa-miR-23a-5p, hsa-miR-373-5p, hsa-miR-455-3p, hsa-miR-584-5p, hsa-miR-622, hsa-miR-654-5p, hsa-miR-769-3p, hsa-miR-936	11	-3.408	-2.495
GLUL	ENST00000331872.6	hsa-miR-10a-3p, hsa-miR-10a-5p, hsa-miR-10b-5p, hsa-miR-1226-5p, hsa-miR-1299, hsa-miR-149-3p, hsa-miR-196a-5p, hsa-miR-30c-2-3p, hsa-miR-373-5p, hsa-miR-422a, hsa-miR-455-3p, hsa-miR-526b-5p, hsa-miR-584-5p, hsa-miR-610, hsa-miR-622, hsa-miR-623, hsa-miR-636, hsa-miR-654-5p, hsa-miR-769-3p, hsa-miR-877-5p, hsa-miR-93-3p, hsa-miR-936, hsa-miR-99b-3p	23	-3.397	-0.315
GLYAT	ENST00000344743.3	hsa-miR-10a-3p, hsa-miR-10a-5p, hsa-miR-10b-5p, hsa-miR-1299, hsa-miR-1306-3p, hsa-miR-149-3p, hsa-miR-181c-3p, hsa-miR-30a-5p, hsa-miR-30c-2-3p, hsa-miR-373-5p, hsa-miR-422a, hsa-miR-455-3p, hsa-miR-526b-5p, hsa-miR-622, hsa-miR-654-5p, hsa-miR-760, hsa-miR-769-3p, hsa-miR-93-3p	18	-3.361	-0.466
THEM4	ENST00000368814.3	hsa-miR-10a-5p, hsa-miR-10b-5p, hsa-miR-1299, hsa-miR-149-3p, hsa-miR-202-3p, hsa-miR-23a-5p, hsa-miR-30c-2-3p, hsa-miR-455-3p, hsa-miR-584-5p, hsa-miR-622, hsa-miR-623, hsa-miR-636, hsa-miR-654-5p, hsa-miR-93-3p	14	-3.357	-1.015
GPSM3	ENST00000487761.1	hsa-miR-10a-5p, hsa-miR-10b-5p, hsa-miR-1226-5p, hsa-miR-149-3p, hsa-miR-30c-2-3p, hsa-miR-622, hsa-miR-623, hsa-miR-654-5p, hsa-miR-769-3p	9	-3.317	-3.317
PRX	ENST00000291825.7	hsa-miR-10a-5p, hsa-miR-10b-5p, hsa-miR-1226-5p, hsa-miR-1299, hsa-miR-149-3p, hsa-miR-30c-2-3p, hsa-miR-623, hsa-miR-654-5p, hsa-miR-93-3p	9	-3.286	-3.286
SERPINB9	ENST00000380698.4	hsa-miR-10a-3p, hsa-miR-10a-5p, hsa-miR-10b-5p, hsa-miR-1226-5p, hsa-miR-149-3p, hsa-miR-202-3p, hsa-miR-30c-2-3p, hsa-miR-373-5p, hsa-miR-455-3p, hsa-miR-557, hsa-miR-584-5p, hsa-miR-636, hsa-miR-654-5p, hsa-miR-760, hsa-miR-877-5p	15	-3.283	-1.77
CNNM3	ENST00000377060.3	hsa-miR-10a-5p, hsa-miR-10b-5p, hsa-miR-1299, hsa-miR-149-3p, hsa-miR-196a-5p, hsa-miR-30c-2-3p, hsa-miR-373-5p, hsa-miR-455-3p, hsa-miR-526b-5p, hsa-miR-622, hsa-miR-654-5p, hsa-miR-769-3p, hsa-miR-936	13	-3.261	-1.296
ENPP5	ENST00000371383.2	hsa-miR-10a-3p, hsa-miR-1226-5p, hsa-miR-1299, hsa-miR-149-3p, hsa-miR-202-3p, hsa-miR-30a-5p, hsa-miR-373-5p, hsa-miR-455-3p, hsa-miR-526b-5p, hsa-miR-557, hsa-miR-584-5p, hsa-miR-622, hsa-miR-623, hsa-miR-636, hsa-miR-654-5p, hsa-miR-760, hsa-miR-769-3p, hsa-miR-877-5p, hsa-miR-93-3p, hsa-miR-936	20	-3.251	-1.001
KAT7	ENST00000259021.4	hsa-miR-10a-5p, hsa-miR-10b-5p, hsa-miR-1226-5p, hsa-miR-1299, hsa-miR-1306-3p, hsa-miR-149-3p, hsa-miR-23a-5p, hsa-miR-30a-5p, hsa-miR-30c-2-3p, hsa-miR-373-5p, hsa-miR-422a, hsa-miR-455-3p, hsa-miR-622, hsa-miR-623, hsa-miR-654-5p, hsa-miR-760, hsa-miR-769-3p, hsa-miR-877-5p	18	-3.233	-1.632
KLF8	ENST00000468660.1	hsa-miR-10a-3p, hsa-miR-10a-5p, hsa-miR-10b-5p, hsa-miR-1299, hsa-miR-149-3p, hsa-miR-202-3p, hsa-miR-30a-5p, hsa-miR-30c-2-3p, hsa-miR-373-5p, hsa-miR-422a, hsa-miR-455-3p, hsa-miR-526b-5p, hsa-miR-557, hsa-miR-622, hsa-miR-623, hsa-miR-636, hsa-miR-760, hsa-miR-769-3p, hsa-miR-877-5p, hsa-miR-93-3p, hsa-miR-99b-3p	21	-3.225	-0.792
CREBL2	ENST00000228865.2	hsa-miR-10a-3p, hsa-miR-10a-5p, hsa-miR-10b-5p, hsa-miR-1226-5p, hsa-miR-1299, hsa-miR-149-3p, hsa-miR-196a-5p, hsa-miR-422a, hsa-miR-526b-5p, hsa-miR-557, hsa-miR-760, hsa-miR-93-3p, hsa-miR-936	13	-3.213	-1.481
PAQR8	ENST00000442253.2	hsa-miR-10a-3p, hsa-miR-10a-5p, hsa-miR-10b-5p, hsa-miR-1226-5p, hsa-miR-149-3p, hsa-miR-23a-5p, hsa-miR-30a-5p, hsa-miR-30c-2-3p, hsa-miR-373-5p, hsa-miR-422a, hsa-miR-455-3p, hsa-miR-526b-5p, hsa-miR-557, hsa-miR-584-5p, hsa-miR-623, hsa-miR-654-5p, hsa-miR-760, hsa-miR-936	18	-3.203	-2.871
STX3	ENST00000535361.1	hsa-miR-10a-3p, hsa-miR-10a-5p, hsa-miR-10b-5p, hsa-miR-1226-5p, hsa-miR-1299, hsa-miR-202-3p, hsa-miR-30c-2-3p, hsa-miR-455-3p, hsa-miR-526b-5p, hsa-miR-557, hsa-miR-584-5p, hsa-miR-622, hsa-miR-623, hsa-miR-636, hsa-miR-654-5p, hsa-miR-760, hsa-miR-769-3p, hsa-miR-877-5p	18	-3.19	-2.063
SPECC1	ENST00000395530.2	hsa-miR-10a-5p, hsa-miR-10b-5p, hsa-miR-1299, hsa-miR-149-3p, hsa-miR-181c-3p, hsa-miR-30c-2-3p, hsa-miR-373-5p, hsa-miR-422a, hsa-miR-455-3p, hsa-miR-557, hsa-miR-610, hsa-miR-623, hsa-miR-636, hsa-miR-654-5p, hsa-miR-760, hsa-miR-769-3p, hsa-miR-93-3p	17	-3.182	-1.324
ZFP36L1	ENST00000555997.1	hsa-miR-10a-3p, hsa-miR-10a-5p, hsa-miR-10b-5p, hsa-miR-1226-5p, hsa-miR-149-3p, hsa-miR-30a-5p, hsa-miR-455-3p, hsa-miR-526b-5p, hsa-miR-557, hsa-miR-654-5p, hsa-miR-93-3p	11	-3.172	-2.646
MSI2	ENST00000284073.2	hsa-miR-10a-3p, hsa-miR-1299, hsa-miR-149-3p, hsa-miR-181c-3p, hsa-miR-196a-5p, hsa-miR-202-3p, hsa-miR-30a-5p, hsa-miR-30c-2-3p, hsa-miR-373-5p, hsa-miR-422a, hsa-miR-455-3p, hsa-miR-526b-5p, hsa-miR-557, hsa-miR-584-5p, hsa-miR-610, hsa-miR-623, hsa-miR-636, hsa-miR-654-5p, hsa-miR-760, hsa-miR-769-3p, hsa-miR-877-5p, hsa-miR-936	22	-3.17	-1.721
MECP2	ENST00000303391.6	hsa-miR-1226-5p, hsa-miR-1299, hsa-miR-1306-3p, hsa-miR-149-3p, hsa-miR-196a-5p, hsa-miR-30a-5p, hsa-miR-30c-2-3p, hsa-miR-373-5p, hsa-miR-422a, hsa-miR-455-3p, hsa-miR-526b-5p, hsa-miR-557, hsa-miR-584-5p, hsa-miR-623, hsa-miR-636, hsa-miR-654-5p, hsa-miR-760, hsa-miR-769-3p, hsa-miR-877-5p, hsa-miR-93-3p, hsa-miR-936	21	-3.14	-0.577
PDE12	ENST00000311180.8	hsa-miR-10a-5p, hsa-miR-10b-5p, hsa-miR-1299, hsa-miR-149-3p, hsa-miR-196a-5p, hsa-miR-202-3p, hsa-miR-30a-5p, hsa-miR-30c-2-3p, hsa-miR-373-5p, hsa-miR-455-3p, hsa-miR-526b-5p, hsa-miR-557, hsa-miR-584-5p, hsa-miR-610, hsa-miR-622, hsa-miR-623, hsa-miR-636, hsa-miR-654-5p, hsa-miR-769-3p, hsa-miR-877-5p, hsa-miR-936	21	-3.127	-1.626
PRKRIP1	ENST00000496391.1	hsa-miR-10a-5p, hsa-miR-10b-5p, hsa-miR-149-3p, hsa-miR-30c-2-3p, hsa-miR-373-5p, hsa-miR-422a, hsa-miR-455-3p, hsa-miR-623	8	-3.12	-0.826
TSPYL1	ENST00000368608.3	hsa-miR-10a-5p, hsa-miR-10b-5p, hsa-miR-149-3p, hsa-miR-181c-3p, hsa-miR-202-3p, hsa-miR-23a-5p, hsa-miR-30a-5p, hsa-miR-30c-2-3p, hsa-miR-373-5p, hsa-miR-455-3p, hsa-miR-526b-5p, hsa-miR-557, hsa-miR-610, hsa-miR-654-5p, hsa-miR-769-3p, hsa-miR-877-5p, hsa-miR-93-3p, hsa-miR-936, hsa-miR-99b-3p	19	-3.12	-1.025
MPP6	ENST00000222644.5	hsa-miR-10a-5p, hsa-miR-10b-5p, hsa-miR-1299, hsa-miR-1306-3p, hsa-miR-149-3p, hsa-miR-30a-5p, hsa-miR-30c-2-3p, hsa-miR-373-5p, hsa-miR-422a, hsa-miR-455-3p, hsa-miR-557, hsa-miR-584-5p, hsa-miR-610, hsa-miR-622, hsa-miR-636, hsa-miR-760, hsa-miR-769-3p, hsa-miR-877-5p, hsa-miR-936	19	-3.11	-1.734
CCDC117	ENST00000249064.4	hsa-miR-149-3p, hsa-miR-23a-5p, hsa-miR-30a-5p, hsa-miR-30c-2-3p, hsa-miR-422a, hsa-miR-455-3p, hsa-miR-557, hsa-miR-584-5p, hsa-miR-623, hsa-miR-654-5p, hsa-miR-877-5p, hsa-miR-99b-3p	12	-3.103	-2.738
COX7B	ENST00000481445.1	hsa-miR-10a-3p, hsa-miR-10a-5p, hsa-miR-10b-5p, hsa-miR-1299, hsa-miR-149-3p, hsa-miR-30c-2-3p, hsa-miR-373-5p, hsa-miR-455-3p, hsa-miR-584-5p, hsa-miR-623, hsa-miR-654-5p, hsa-miR-760	12	-3.1	-1.551
LGALSL	ENST00000238875.5	hsa-miR-10a-5p, hsa-miR-10b-5p, hsa-miR-1299, hsa-miR-196a-5p, hsa-miR-373-5p, hsa-miR-526b-5p, hsa-miR-557, hsa-miR-584-5p, hsa-miR-610, hsa-miR-623, hsa-miR-760, hsa-miR-93-3p	12	-3.097	-0.622
STYX	ENST00000354586.4	hsa-miR-1299, hsa-miR-149-3p, hsa-miR-202-3p, hsa-miR-30a-5p, hsa-miR-30c-2-3p, hsa-miR-373-5p, hsa-miR-422a, hsa-miR-455-3p, hsa-miR-526b-5p, hsa-miR-584-5p, hsa-miR-610, hsa-miR-623, hsa-miR-877-5p	13	-3.094	-1.162
BCL2L11	ENST00000393256.3	hsa-miR-10a-5p, hsa-miR-10b-5p, hsa-miR-1226-5p, hsa-miR-1299, hsa-miR-149-3p, hsa-miR-196a-5p, hsa-miR-30a-5p, hsa-miR-30c-2-3p, hsa-miR-422a, hsa-miR-455-3p, hsa-miR-526b-5p, hsa-miR-760, hsa-miR-93-3p	13	-3.087	-1.725
PDE4DIP	ENST00000369345.4	hsa-miR-10a-3p, hsa-miR-149-3p, hsa-miR-23a-5p, hsa-miR-30c-2-3p, hsa-miR-373-5p, hsa-miR-610, hsa-miR-623, hsa-miR-760, hsa-miR-769-3p, hsa-miR-877-5p, hsa-miR-93-3p, hsa-miR-99b-3p	12	-3.068	-1.137
UBE2D4	ENST00000222402.3	hsa-miR-1299, hsa-miR-149-3p, hsa-miR-181c-3p, hsa-miR-23a-5p, hsa-miR-30c-2-3p, hsa-miR-422a, hsa-miR-455-3p, hsa-miR-557, hsa-miR-584-5p, hsa-miR-610, hsa-miR-623, hsa-miR-636, hsa-miR-760, hsa-miR-877-5p, hsa-miR-936	15	-3.062	-1.411
C14orf28	ENST00000325192.3	hsa-miR-10a-5p, hsa-miR-10b-5p, hsa-miR-196a-5p, hsa-miR-202-3p, hsa-miR-30a-5p, hsa-miR-30c-2-3p, hsa-miR-373-5p, hsa-miR-526b-5p, hsa-miR-557, hsa-miR-623, hsa-miR-936, hsa-miR-99b-3p	12	-3.032	-0.578
GNG4	ENST00000450593.1	hsa-miR-1299, hsa-miR-149-3p, hsa-miR-196a-5p, hsa-miR-30c-2-3p, hsa-miR-373-5p, hsa-miR-455-3p, hsa-miR-584-5p, hsa-miR-610, hsa-miR-622, hsa-miR-623, hsa-miR-636, hsa-miR-654-5p	12	-3.025	-0.74
TRDMT1	ENST00000377799.3	hsa-miR-10a-3p, hsa-miR-1226-5p, hsa-miR-1299, hsa-miR-149-3p, hsa-miR-202-3p, hsa-miR-30a-5p, hsa-miR-30c-2-3p, hsa-miR-373-5p, hsa-miR-422a, hsa-miR-455-3p, hsa-miR-526b-5p, hsa-miR-584-5p, hsa-miR-610, hsa-miR-622, hsa-miR-636, hsa-miR-654-5p, hsa-miR-760, hsa-miR-769-3p, hsa-miR-93-3p	19	-3.003	-0.458
TMEM135	ENST00000340353.7	hsa-miR-10a-3p, hsa-miR-1299, hsa-miR-181c-3p, hsa-miR-30a-5p, hsa-miR-373-5p, hsa-miR-422a, hsa-miR-455-3p, hsa-miR-557, hsa-miR-584-5p, hsa-miR-610, hsa-miR-622, hsa-miR-623, hsa-miR-654-5p, hsa-miR-760, hsa-miR-877-5p, hsa-miR-93-3p	16	-3	-0.933
PDE7A	ENST00000401827.3	hsa-miR-10a-3p, hsa-miR-10a-5p, hsa-miR-10b-5p, hsa-miR-1226-5p, hsa-miR-149-3p, hsa-miR-202-3p, hsa-miR-23a-5p, hsa-miR-30a-5p, hsa-miR-30c-2-3p, hsa-miR-373-5p, hsa-miR-455-3p, hsa-miR-557, hsa-miR-584-5p, hsa-miR-623, hsa-miR-636, hsa-miR-760, hsa-miR-99b-3p	17	-2.987	-1.989
NFIC	ENST00000589123.1	hsa-miR-10a-5p, hsa-miR-10b-5p, hsa-miR-1226-5p, hsa-miR-1299, hsa-miR-149-3p, hsa-miR-196a-5p, hsa-miR-23a-5p, hsa-miR-30c-2-3p, hsa-miR-373-5p, hsa-miR-557, hsa-miR-654-5p, hsa-miR-769-3p, hsa-miR-93-3p, hsa-miR-99b-3p	14	-2.985	-2.984
CTSO	ENST00000433477.3	hsa-miR-10a-3p, hsa-miR-1299, hsa-miR-196a-5p, hsa-miR-30c-2-3p, hsa-miR-373-5p, hsa-miR-422a, hsa-miR-455-3p, hsa-miR-584-5p, hsa-miR-622, hsa-miR-636, hsa-miR-654-5p, hsa-miR-877-5p, hsa-miR-93-3p, hsa-miR-936	14	-2.974	-1.255
SFMBT1	ENST00000394752.3	hsa-miR-10a-3p, hsa-miR-1299, hsa-miR-149-3p, hsa-miR-181c-3p, hsa-miR-196a-5p, hsa-miR-202-3p, hsa-miR-30a-5p, hsa-miR-30c-2-3p, hsa-miR-373-5p, hsa-miR-455-3p, hsa-miR-526b-5p, hsa-miR-557, hsa-miR-584-5p, hsa-miR-610, hsa-miR-636, hsa-miR-654-5p, hsa-miR-760, hsa-miR-93-3p, hsa-miR-936, hsa-miR-99b-3p	20	-2.965	-1.119
WDFY2	ENST00000298125.5	hsa-miR-10a-5p, hsa-miR-10b-5p, hsa-miR-1226-5p, hsa-miR-1299, hsa-miR-149-3p, hsa-miR-181c-3p, hsa-miR-202-3p, hsa-miR-30a-5p, hsa-miR-30c-2-3p, hsa-miR-373-5p, hsa-miR-422a, hsa-miR-455-3p, hsa-miR-526b-5p, hsa-miR-557, hsa-miR-584-5p, hsa-miR-623, hsa-miR-654-5p, hsa-miR-760, hsa-miR-877-5p, hsa-miR-93-3p	20	-2.959	-0.668
SSBP2	ENST00000320672.4	hsa-miR-10a-3p, hsa-miR-10a-5p, hsa-miR-10b-5p, hsa-miR-1299, hsa-miR-149-3p, hsa-miR-196a-5p, hsa-miR-202-3p, hsa-miR-23a-5p, hsa-miR-30a-5p, hsa-miR-30c-2-3p, hsa-miR-373-5p, hsa-miR-422a, hsa-miR-455-3p, hsa-miR-526b-5p, hsa-miR-584-5p, hsa-miR-622, hsa-miR-623, hsa-miR-93-3p, hsa-miR-936	19	-2.957	-0.817
LMO4	ENST00000370544.5	hsa-miR-10a-5p, hsa-miR-10b-5p, hsa-miR-1299, hsa-miR-149-3p, hsa-miR-181c-3p, hsa-miR-202-3p, hsa-miR-23a-5p, hsa-miR-373-5p, hsa-miR-455-3p, hsa-miR-526b-5p, hsa-miR-610, hsa-miR-636, hsa-miR-769-3p, hsa-miR-877-5p, hsa-miR-93-3p	15	-2.922	-1.594
SFT2D3	ENST00000310981.4	hsa-miR-10a-3p, hsa-miR-10a-5p, hsa-miR-10b-5p, hsa-miR-1299, hsa-miR-196a-5p, hsa-miR-202-3p, hsa-miR-30a-5p, hsa-miR-422a, hsa-miR-455-3p, hsa-miR-557, hsa-miR-760, hsa-miR-769-3p, hsa-miR-93-3p	13	-2.895	-1.133
FKTN	ENST00000223528.2	hsa-miR-10a-3p, hsa-miR-1226-5p, hsa-miR-149-3p, hsa-miR-196a-5p, hsa-miR-202-3p, hsa-miR-23a-5p, hsa-miR-30a-5p, hsa-miR-30c-2-3p, hsa-miR-373-5p, hsa-miR-422a, hsa-miR-526b-5p, hsa-miR-557, hsa-miR-584-5p, hsa-miR-622, hsa-miR-623, hsa-miR-877-5p, hsa-miR-93-3p, hsa-miR-936, hsa-miR-99b-3p	19	-2.87	-2.788
MPI	ENST00000566377.1	hsa-miR-10a-5p, hsa-miR-10b-5p, hsa-miR-1299, hsa-miR-149-3p, hsa-miR-181c-3p, hsa-miR-30a-5p, hsa-miR-30c-2-3p, hsa-miR-373-5p, hsa-miR-557, hsa-miR-610, hsa-miR-623, hsa-miR-654-5p	12	-2.868	-1.513
RASSF4	ENST00000374417.2	hsa-miR-10a-5p, hsa-miR-10b-5p, hsa-miR-1226-5p, hsa-miR-1299, hsa-miR-149-3p, hsa-miR-196a-5p, hsa-miR-30a-5p, hsa-miR-30c-2-3p, hsa-miR-373-5p, hsa-miR-526b-5p, hsa-miR-557, hsa-miR-584-5p, hsa-miR-622, hsa-miR-623, hsa-miR-760, hsa-miR-877-5p, hsa-miR-99b-3p	17	-2.862	-1.252
TMEM170A	ENST00000357613.4	hsa-miR-10a-3p, hsa-miR-10a-5p, hsa-miR-10b-5p, hsa-miR-149-3p, hsa-miR-30a-5p, hsa-miR-30c-2-3p, hsa-miR-373-5p, hsa-miR-455-3p, hsa-miR-557, hsa-miR-584-5p, hsa-miR-623, hsa-miR-936	12	-2.828	-1.857
TPRG1	ENST00000345063.3	hsa-miR-1299, hsa-miR-149-3p, hsa-miR-30a-5p, hsa-miR-373-5p, hsa-miR-455-3p, hsa-miR-526b-5p, hsa-miR-610, hsa-miR-622, hsa-miR-623, hsa-miR-654-5p, hsa-miR-760, hsa-miR-93-3p, hsa-miR-936	13	-2.82	-1.398
AGPAT4	ENST00000366911.5	hsa-miR-10a-3p, hsa-miR-1226-5p, hsa-miR-1299, hsa-miR-1306-3p, hsa-miR-373-5p, hsa-miR-422a, hsa-miR-455-3p, hsa-miR-526b-5p, hsa-miR-557, hsa-miR-622, hsa-miR-623, hsa-miR-636, hsa-miR-654-5p, hsa-miR-760, hsa-miR-769-3p, hsa-miR-877-5p, hsa-miR-93-3p, hsa-miR-936	18	-2.811	-1.587
TCEA3	ENST00000450454.2	hsa-miR-10a-5p, hsa-miR-10b-5p, hsa-miR-149-3p, hsa-miR-181c-3p, hsa-miR-30c-2-3p, hsa-miR-373-5p, hsa-miR-422a, hsa-miR-455-3p, hsa-miR-557, hsa-miR-584-5p, hsa-miR-622, hsa-miR-654-5p, hsa-miR-760, hsa-miR-93-3p	14	-2.8	-0.352
PRH2	ENST00000396400.3	hsa-miR-10a-3p, hsa-miR-1299, hsa-miR-1306-3p, hsa-miR-149-3p, hsa-miR-202-3p, hsa-miR-30c-2-3p, hsa-miR-373-5p, hsa-miR-422a, hsa-miR-610, hsa-miR-623, hsa-miR-636, hsa-miR-877-5p, hsa-miR-93-3p	13	-2.784	-0.004
CALML4	ENST00000395465.3	hsa-miR-10a-3p, hsa-miR-10a-5p, hsa-miR-10b-5p, hsa-miR-202-3p, hsa-miR-30a-5p, hsa-miR-373-5p, hsa-miR-422a, hsa-miR-455-3p, hsa-miR-526b-5p, hsa-miR-610, hsa-miR-622, hsa-miR-623, hsa-miR-636, hsa-miR-99b-3p	14	-2.778	-0.238
GSK3B	ENST00000264235.8	hsa-miR-10a-3p, hsa-miR-1226-5p, hsa-miR-149-3p, hsa-miR-181c-3p, hsa-miR-23a-5p, hsa-miR-30c-2-3p, hsa-miR-373-5p, hsa-miR-422a, hsa-miR-455-3p, hsa-miR-557, hsa-miR-622, hsa-miR-623, hsa-miR-636, hsa-miR-760, hsa-miR-877-5p, hsa-miR-93-3p, hsa-miR-936, hsa-miR-99b-3p	18	-2.769	-1.6
RALGPS1	ENST00000259351.5	hsa-miR-10a-3p, hsa-miR-1226-5p, hsa-miR-149-3p, hsa-miR-196a-5p, hsa-miR-202-3p, hsa-miR-23a-5p, hsa-miR-30a-5p, hsa-miR-30c-2-3p, hsa-miR-373-5p, hsa-miR-422a, hsa-miR-455-3p, hsa-miR-526b-5p, hsa-miR-610, hsa-miR-622, hsa-miR-654-5p, hsa-miR-760, hsa-miR-877-5p, hsa-miR-93-3p, hsa-miR-936	19	-2.756	-2.285
SYNJ2BP	ENST00000256366.4	hsa-miR-10a-3p, hsa-miR-1299, hsa-miR-149-3p, hsa-miR-196a-5p, hsa-miR-202-3p, hsa-miR-30c-2-3p, hsa-miR-373-5p, hsa-miR-422a, hsa-miR-455-3p, hsa-miR-557, hsa-miR-622, hsa-miR-623, hsa-miR-93-3p, hsa-miR-936, hsa-miR-99b-3p	15	-2.744	-1.461
ACVR2B	ENST00000352511.4	hsa-miR-10a-3p, hsa-miR-10a-5p, hsa-miR-10b-5p, hsa-miR-1226-5p, hsa-miR-1299, hsa-miR-149-3p, hsa-miR-181c-3p, hsa-miR-196a-5p, hsa-miR-202-3p, hsa-miR-23a-5p, hsa-miR-30a-5p, hsa-miR-373-5p, hsa-miR-422a, hsa-miR-455-3p, hsa-miR-557, hsa-miR-622, hsa-miR-623, hsa-miR-636, hsa-miR-654-5p, hsa-miR-769-3p, hsa-miR-93-3p, hsa-miR-936, hsa-miR-99b-3p	23	-2.737	-1.469
HIST1H2BJ	ENST00000541790.1	hsa-miR-10a-3p, hsa-miR-10a-5p, hsa-miR-10b-5p, hsa-miR-1299, hsa-miR-149-3p, hsa-miR-202-3p, hsa-miR-23a-5p, hsa-miR-30c-2-3p, hsa-miR-373-5p, hsa-miR-526b-5p, hsa-miR-622, hsa-miR-877-5p, hsa-miR-93-3p	13	-2.737	-1.033
FAM105A	ENST00000274217.3	hsa-miR-10a-5p, hsa-miR-10b-5p, hsa-miR-1299, hsa-miR-149-3p, hsa-miR-181c-3p, hsa-miR-202-3p, hsa-miR-373-5p, hsa-miR-422a, hsa-miR-455-3p, hsa-miR-622, hsa-miR-623, hsa-miR-654-5p, hsa-miR-760, hsa-miR-769-3p, hsa-miR-877-5p	15	-2.736	-0.611
WASF2	ENST00000536657.1	hsa-miR-10a-5p, hsa-miR-10b-5p, hsa-miR-1226-5p, hsa-miR-149-3p, hsa-miR-30c-2-3p, hsa-miR-455-3p, hsa-miR-610, hsa-miR-622, hsa-miR-623, hsa-miR-654-5p, hsa-miR-760, hsa-miR-769-3p, hsa-miR-877-5p, hsa-miR-93-3p	14	-2.727	-2.682
RAB37	ENST00000392610.1	hsa-miR-10a-5p, hsa-miR-10b-5p, hsa-miR-1299, hsa-miR-149-3p, hsa-miR-30c-2-3p, hsa-miR-623, hsa-miR-636, hsa-miR-760, hsa-miR-769-3p, hsa-miR-936, hsa-miR-99b-3p	11	-2.708	-2.708
USP15	ENST00000353364.3	hsa-miR-10a-3p, hsa-miR-10a-5p, hsa-miR-10b-5p, hsa-miR-1299, hsa-miR-181c-3p, hsa-miR-196a-5p, hsa-miR-30a-5p, hsa-miR-30c-2-3p, hsa-miR-373-5p, hsa-miR-455-3p, hsa-miR-557, hsa-miR-610, hsa-miR-622, hsa-miR-654-5p, hsa-miR-760, hsa-miR-769-3p, hsa-miR-877-5p, hsa-miR-99b-3p	18	-2.701	-0.246
CSRNP3	ENST00000314499.7	hsa-miR-10a-3p, hsa-miR-10a-5p, hsa-miR-10b-5p, hsa-miR-1299, hsa-miR-149-3p, hsa-miR-196a-5p, hsa-miR-202-3p, hsa-miR-30a-5p, hsa-miR-30c-2-3p, hsa-miR-373-5p, hsa-miR-422a, hsa-miR-455-3p, hsa-miR-526b-5p, hsa-miR-557, hsa-miR-622, hsa-miR-623, hsa-miR-636, hsa-miR-760, hsa-miR-769-3p, hsa-miR-93-3p, hsa-miR-936	21	-2.7	-2.7
KLF12	ENST00000377669.2	hsa-miR-10a-3p, hsa-miR-1226-5p, hsa-miR-1299, hsa-miR-1306-3p, hsa-miR-149-3p, hsa-miR-181c-3p, hsa-miR-23a-5p, hsa-miR-30a-5p, hsa-miR-30c-2-3p, hsa-miR-373-5p, hsa-miR-455-3p, hsa-miR-584-5p, hsa-miR-610, hsa-miR-622, hsa-miR-623, hsa-miR-636, hsa-miR-654-5p, hsa-miR-760, hsa-miR-93-3p, hsa-miR-936	20	-2.687	-2.439
KIAA1958	ENST00000337530.6	hsa-miR-10a-3p, hsa-miR-10a-5p, hsa-miR-10b-5p, hsa-miR-1299, hsa-miR-149-3p, hsa-miR-202-3p, hsa-miR-23a-5p, hsa-miR-30a-5p, hsa-miR-30c-2-3p, hsa-miR-373-5p, hsa-miR-422a, hsa-miR-455-3p, hsa-miR-526b-5p, hsa-miR-557, hsa-miR-610, hsa-miR-622, hsa-miR-623, hsa-miR-636, hsa-miR-654-5p, hsa-miR-769-3p, hsa-miR-93-3p, hsa-miR-936, hsa-miR-99b-3p	23	-2.686	-1.73
SULT1B1	ENST00000310613.3	hsa-miR-10a-3p, hsa-miR-1226-5p, hsa-miR-149-3p, hsa-miR-181c-3p, hsa-miR-202-3p, hsa-miR-30a-5p, hsa-miR-30c-2-3p, hsa-miR-373-5p, hsa-miR-455-3p, hsa-miR-557, hsa-miR-610, hsa-miR-623, hsa-miR-654-5p, hsa-miR-769-3p, hsa-miR-877-5p, hsa-miR-93-3p	16	-2.678	-2.628
EXT1	ENST00000378204.2	hsa-miR-10a-5p, hsa-miR-10b-5p, hsa-miR-1226-5p, hsa-miR-149-3p, hsa-miR-196a-5p, hsa-miR-202-3p, hsa-miR-30c-2-3p, hsa-miR-373-5p, hsa-miR-422a, hsa-miR-455-3p, hsa-miR-526b-5p, hsa-miR-557, hsa-miR-584-5p, hsa-miR-622, hsa-miR-623, hsa-miR-654-5p, hsa-miR-760, hsa-miR-93-3p	18	-2.666	-1.178
UBE2J1	ENST00000435041.2	hsa-miR-1299, hsa-miR-149-3p, hsa-miR-196a-5p, hsa-miR-202-3p, hsa-miR-23a-5p, hsa-miR-30a-5p, hsa-miR-373-5p, hsa-miR-584-5p, hsa-miR-622, hsa-miR-623, hsa-miR-636, hsa-miR-654-5p, hsa-miR-760, hsa-miR-936	14	-2.664	-0.718
FKBP5	ENST00000536438.1	hsa-miR-10a-3p, hsa-miR-10a-5p, hsa-miR-10b-5p, hsa-miR-1306-3p, hsa-miR-149-3p, hsa-miR-181c-3p, hsa-miR-23a-5p, hsa-miR-30c-2-3p, hsa-miR-373-5p, hsa-miR-422a, hsa-miR-455-3p, hsa-miR-526b-5p, hsa-miR-557, hsa-miR-584-5p, hsa-miR-636, hsa-miR-760, hsa-miR-877-5p, hsa-miR-93-3p, hsa-miR-936	19	-2.658	-1.313
GNG2	ENST00000556752.1	hsa-miR-1299, hsa-miR-149-3p, hsa-miR-202-3p, hsa-miR-30c-2-3p, hsa-miR-373-5p, hsa-miR-455-3p, hsa-miR-610, hsa-miR-760, hsa-miR-877-5p, hsa-miR-93-3p, hsa-miR-99b-3p	11	-2.652	-1.89
CAMK4	ENST00000282356.4	hsa-miR-10a-3p, hsa-miR-1226-5p, hsa-miR-1299, hsa-miR-1306-3p, hsa-miR-30a-5p, hsa-miR-30c-2-3p, hsa-miR-373-5p, hsa-miR-422a, hsa-miR-455-3p, hsa-miR-526b-5p, hsa-miR-557, hsa-miR-584-5p, hsa-miR-610, hsa-miR-622, hsa-miR-623, hsa-miR-636, hsa-miR-654-5p, hsa-miR-760, hsa-miR-769-3p, hsa-miR-877-5p, hsa-miR-936	21	-2.642	-1.905
IQSEC1	ENST00000273221.4	hsa-miR-1299, hsa-miR-149-3p, hsa-miR-23a-5p, hsa-miR-373-5p, hsa-miR-422a, hsa-miR-455-3p, hsa-miR-557, hsa-miR-622, hsa-miR-623, hsa-miR-636, hsa-miR-654-5p, hsa-miR-760, hsa-miR-769-3p, hsa-miR-93-3p	14	-2.629	-1.572
RASSF3	ENST00000542104.1	hsa-miR-10a-3p, hsa-miR-1299, hsa-miR-149-3p, hsa-miR-181c-3p, hsa-miR-196a-5p, hsa-miR-30c-2-3p, hsa-miR-622, hsa-miR-760, hsa-miR-936	9	-2.622	-2.477
PPP1R3E	ENST00000452015.4	hsa-miR-1226-5p, hsa-miR-1299, hsa-miR-149-3p, hsa-miR-181c-3p, hsa-miR-196a-5p, hsa-miR-23a-5p, hsa-miR-30c-2-3p, hsa-miR-373-5p, hsa-miR-422a, hsa-miR-455-3p, hsa-miR-526b-5p, hsa-miR-622, hsa-miR-623, hsa-miR-654-5p, hsa-miR-760, hsa-miR-99b-3p	16	-2.62	-1.785
RAB7L1	ENST00000367139.3	hsa-miR-1226-5p, hsa-miR-196a-5p, hsa-miR-23a-5p, hsa-miR-30c-2-3p, hsa-miR-455-3p, hsa-miR-526b-5p, hsa-miR-557, hsa-miR-622, hsa-miR-654-5p, hsa-miR-936, hsa-miR-99b-3p	11	-2.614	-2.614
ZFP36L2	ENST00000282388.3	hsa-miR-10a-5p, hsa-miR-10b-5p, hsa-miR-1226-5p, hsa-miR-149-3p, hsa-miR-23a-5p, hsa-miR-30a-5p, hsa-miR-30c-2-3p, hsa-miR-373-5p, hsa-miR-422a, hsa-miR-455-3p, hsa-miR-557, hsa-miR-584-5p, hsa-miR-622, hsa-miR-623, hsa-miR-636, hsa-miR-760, hsa-miR-93-3p, hsa-miR-936, hsa-miR-99b-3p	19	-2.613	-1.613
POLR1D	ENST00000399697.3	hsa-miR-10a-3p, hsa-miR-1226-5p, hsa-miR-1299, hsa-miR-149-3p, hsa-miR-30a-5p, hsa-miR-30c-2-3p, hsa-miR-422a, hsa-miR-557, hsa-miR-636, hsa-miR-769-3p	10	-2.607	-1.777
PTEN	ENST00000371953.3	hsa-miR-10a-3p, hsa-miR-10a-5p, hsa-miR-10b-5p, hsa-miR-1226-5p, hsa-miR-1299, hsa-miR-30a-5p, hsa-miR-373-5p, hsa-miR-455-3p, hsa-miR-584-5p, hsa-miR-610, hsa-miR-622, hsa-miR-636, hsa-miR-769-3p, hsa-miR-936	14	-2.59	-1.918
POLM	ENST00000335195.6	hsa-miR-10a-5p, hsa-miR-10b-5p, hsa-miR-1226-5p, hsa-miR-149-3p, hsa-miR-30c-2-3p, hsa-miR-373-5p, hsa-miR-422a, hsa-miR-455-3p, hsa-miR-610, hsa-miR-654-5p, hsa-miR-760	11	-2.588	-1.183
EDAR	ENST00000409271.1	hsa-miR-10a-5p, hsa-miR-10b-5p, hsa-miR-1306-3p, hsa-miR-149-3p, hsa-miR-202-3p, hsa-miR-23a-5p, hsa-miR-30a-5p, hsa-miR-455-3p, hsa-miR-654-5p, hsa-miR-99b-3p	10	-2.587	-2.587
TIFA	ENST00000361717.3	hsa-miR-10a-3p, hsa-miR-1226-5p, hsa-miR-1299, hsa-miR-149-3p, hsa-miR-196a-5p, hsa-miR-23a-5p, hsa-miR-30a-5p, hsa-miR-30c-2-3p, hsa-miR-373-5p, hsa-miR-422a, hsa-miR-526b-5p, hsa-miR-622, hsa-miR-623, hsa-miR-654-5p, hsa-miR-93-3p	15	-2.583	-0.993
HIST1H2AK	ENST00000330180.2	hsa-miR-1299, hsa-miR-196a-5p, hsa-miR-202-3p, hsa-miR-30a-5p, hsa-miR-30c-2-3p, hsa-miR-373-5p, hsa-miR-422a, hsa-miR-455-3p, hsa-miR-526b-5p, hsa-miR-760	10	-2.578	-1.74
MAP2K6	ENST00000590474.1	hsa-miR-10a-3p, hsa-miR-10a-5p, hsa-miR-10b-5p, hsa-miR-1226-5p, hsa-miR-1299, hsa-miR-196a-5p, hsa-miR-202-3p, hsa-miR-23a-5p, hsa-miR-30a-5p, hsa-miR-30c-2-3p, hsa-miR-373-5p, hsa-miR-422a, hsa-miR-455-3p, hsa-miR-557, hsa-miR-610, hsa-miR-623, hsa-miR-636, hsa-miR-654-5p, hsa-miR-760, hsa-miR-769-3p, hsa-miR-877-5p, hsa-miR-93-3p	22	-2.573	-0.778
MAPK14	ENST00000229795.3	hsa-miR-10a-5p, hsa-miR-10b-5p, hsa-miR-196a-5p, hsa-miR-202-3p, hsa-miR-30c-2-3p, hsa-miR-373-5p, hsa-miR-455-3p, hsa-miR-526b-5p, hsa-miR-557, hsa-miR-584-5p, hsa-miR-610, hsa-miR-622, hsa-miR-654-5p, hsa-miR-760, hsa-miR-769-3p, hsa-miR-93-3p, hsa-miR-936	17	-2.566	-1.145
TMEM134	ENST00000393877.3	hsa-miR-10a-5p, hsa-miR-10b-5p, hsa-miR-149-3p, hsa-miR-196a-5p, hsa-miR-23a-5p, hsa-miR-30c-2-3p, hsa-miR-373-5p, hsa-miR-455-3p, hsa-miR-622, hsa-miR-623, hsa-miR-654-5p	11	-2.565	-0.475
GUCY1A3	ENST00000296518.7	hsa-miR-10a-3p, hsa-miR-1299, hsa-miR-181c-3p, hsa-miR-196a-5p, hsa-miR-30a-5p, hsa-miR-373-5p, hsa-miR-455-3p, hsa-miR-526b-5p, hsa-miR-584-5p, hsa-miR-622, hsa-miR-623, hsa-miR-636, hsa-miR-654-5p, hsa-miR-760, hsa-miR-93-3p, hsa-miR-936	16	-2.561	-0.848
ZFYVE28	ENST00000508471.1	hsa-miR-10a-3p, hsa-miR-1226-5p, hsa-miR-149-3p, hsa-miR-181c-3p, hsa-miR-23a-5p, hsa-miR-30a-5p, hsa-miR-30c-2-3p, hsa-miR-455-3p, hsa-miR-654-5p, hsa-miR-760, hsa-miR-877-5p, hsa-miR-93-3p	12	-2.558	-2.108
NECAB3	ENST00000246190.6	hsa-miR-1226-5p, hsa-miR-1299, hsa-miR-149-3p, hsa-miR-30a-5p, hsa-miR-30c-2-3p, hsa-miR-373-5p, hsa-miR-422a, hsa-miR-455-3p, hsa-miR-557, hsa-miR-622, hsa-miR-636, hsa-miR-654-5p, hsa-miR-760, hsa-miR-769-3p, hsa-miR-93-3p	15	-2.554	-0.612
MAN1A2	ENST00000356554.3	hsa-miR-10a-5p, hsa-miR-10b-5p, hsa-miR-1299, hsa-miR-202-3p, hsa-miR-30a-5p, hsa-miR-373-5p, hsa-miR-455-3p, hsa-miR-526b-5p, hsa-miR-557, hsa-miR-610, hsa-miR-622, hsa-miR-623, hsa-miR-654-5p, hsa-miR-760, hsa-miR-769-3p, hsa-miR-877-5p, hsa-miR-936, hsa-miR-99b-3p	18	-2.537	-2.093
CD55	ENST00000314754.8	hsa-miR-10a-3p, hsa-miR-1226-5p, hsa-miR-149-3p, hsa-miR-202-3p, hsa-miR-30a-5p, hsa-miR-30c-2-3p, hsa-miR-373-5p, hsa-miR-455-3p, hsa-miR-526b-5p, hsa-miR-557, hsa-miR-610, hsa-miR-622, hsa-miR-623, hsa-miR-636, hsa-miR-769-3p, hsa-miR-93-3p, hsa-miR-99b-3p	17	-2.536	-0.346
BAMBI	ENST00000375533.3	hsa-miR-10a-3p, hsa-miR-10a-5p, hsa-miR-10b-5p, hsa-miR-149-3p, hsa-miR-202-3p, hsa-miR-23a-5p, hsa-miR-30a-5p, hsa-miR-30c-2-3p, hsa-miR-373-5p, hsa-miR-455-3p, hsa-miR-526b-5p, hsa-miR-557, hsa-miR-610, hsa-miR-622, hsa-miR-623, hsa-miR-654-5p, hsa-miR-769-3p, hsa-miR-877-5p, hsa-miR-936	19	-2.533	-0.409
ARL15	ENST00000502271.1	hsa-miR-10a-3p, hsa-miR-1299, hsa-miR-30a-5p, hsa-miR-30c-2-3p, hsa-miR-455-3p, hsa-miR-622, hsa-miR-877-5p, hsa-miR-936, hsa-miR-99b-3p	9	-2.526	-2.229
RNF125	ENST00000217740.3	hsa-miR-10a-3p, hsa-miR-10a-5p, hsa-miR-10b-5p, hsa-miR-149-3p, hsa-miR-30c-2-3p, hsa-miR-373-5p, hsa-miR-422a, hsa-miR-455-3p, hsa-miR-526b-5p, hsa-miR-584-5p, hsa-miR-622, hsa-miR-654-5p, hsa-miR-760, hsa-miR-769-3p, hsa-miR-936	15	-2.517	-2.235
GPR137C	ENST00000321662.6	hsa-miR-149-3p, hsa-miR-181c-3p, hsa-miR-202-3p, hsa-miR-30a-5p, hsa-miR-30c-2-3p, hsa-miR-373-5p, hsa-miR-526b-5p, hsa-miR-623, hsa-miR-636, hsa-miR-654-5p, hsa-miR-760, hsa-miR-769-3p, hsa-miR-877-5p, hsa-miR-936	14	-2.515	-1.224
WDR37	ENST00000358220.1	hsa-miR-10a-3p, hsa-miR-10a-5p, hsa-miR-10b-5p, hsa-miR-1299, hsa-miR-149-3p, hsa-miR-196a-5p, hsa-miR-202-3p, hsa-miR-23a-5p, hsa-miR-30a-5p, hsa-miR-30c-2-3p, hsa-miR-373-5p, hsa-miR-422a, hsa-miR-455-3p, hsa-miR-526b-5p, hsa-miR-622, hsa-miR-636, hsa-miR-760, hsa-miR-769-3p, hsa-miR-93-3p, hsa-miR-936	20	-2.501	-0.928
VAPB	ENST00000475243.1	hsa-miR-10a-3p, hsa-miR-1226-5p, hsa-miR-1306-3p, hsa-miR-149-3p, hsa-miR-181c-3p, hsa-miR-202-3p, hsa-miR-30c-2-3p, hsa-miR-373-5p, hsa-miR-422a, hsa-miR-455-3p, hsa-miR-526b-5p, hsa-miR-557, hsa-miR-622, hsa-miR-623, hsa-miR-760, hsa-miR-877-5p	16	-2.49	-2.284
TTC39C	ENST00000540918.2	hsa-miR-149-3p, hsa-miR-181c-3p, hsa-miR-202-3p, hsa-miR-30c-2-3p, hsa-miR-373-5p, hsa-miR-455-3p, hsa-miR-610, hsa-miR-623, hsa-miR-636, hsa-miR-769-3p, hsa-miR-93-3p, hsa-miR-936	12	-2.488	-1.536
GABPB2	ENST00000368918.3	hsa-miR-10a-3p, hsa-miR-10a-5p, hsa-miR-10b-5p, hsa-miR-1226-5p, hsa-miR-1299, hsa-miR-149-3p, hsa-miR-181c-3p, hsa-miR-23a-5p, hsa-miR-30a-5p, hsa-miR-30c-2-3p, hsa-miR-373-5p, hsa-miR-422a, hsa-miR-455-3p, hsa-miR-526b-5p, hsa-miR-557, hsa-miR-610, hsa-miR-622, hsa-miR-623, hsa-miR-760, hsa-miR-769-3p, hsa-miR-936, hsa-miR-99b-3p	22	-2.486	-1.768
CD28	ENST00000324106.8	hsa-miR-10a-5p, hsa-miR-10b-5p, hsa-miR-1226-5p, hsa-miR-1299, hsa-miR-149-3p, hsa-miR-196a-5p, hsa-miR-202-3p, hsa-miR-30a-5p, hsa-miR-30c-2-3p, hsa-miR-373-5p, hsa-miR-526b-5p, hsa-miR-622, hsa-miR-623, hsa-miR-654-5p, hsa-miR-769-3p, hsa-miR-93-3p, hsa-miR-936, hsa-miR-99b-3p	18	-2.485	-1.769
GPKOW	ENST00000156109.5	hsa-miR-10a-5p, hsa-miR-10b-5p, hsa-miR-1299, hsa-miR-149-3p, hsa-miR-23a-5p, hsa-miR-30a-5p, hsa-miR-30c-2-3p, hsa-miR-373-5p, hsa-miR-422a, hsa-miR-455-3p, hsa-miR-557, hsa-miR-610, hsa-miR-622, hsa-miR-623, hsa-miR-654-5p, hsa-miR-877-5p, hsa-miR-93-3p, hsa-miR-936	18	-2.482	-0.672
MEF2C	ENST00000340208.5	hsa-miR-10a-3p, hsa-miR-1226-5p, hsa-miR-1299, hsa-miR-202-3p, hsa-miR-23a-5p, hsa-miR-30a-5p, hsa-miR-373-5p, hsa-miR-526b-5p, hsa-miR-557, hsa-miR-584-5p, hsa-miR-622, hsa-miR-623, hsa-miR-636, hsa-miR-760, hsa-miR-769-3p, hsa-miR-93-3p, hsa-miR-936	17	-2.48	-0.212
COL9A2	ENST00000372748.3	hsa-miR-1226-5p, hsa-miR-1299, hsa-miR-149-3p, hsa-miR-30a-5p, hsa-miR-30c-2-3p, hsa-miR-373-5p, hsa-miR-422a, hsa-miR-557, hsa-miR-610, hsa-miR-622, hsa-miR-654-5p, hsa-miR-760, hsa-miR-769-3p, hsa-miR-877-5p, hsa-miR-936	15	-2.477	-1.011
HIST3H2BB	ENST00000369160.2	hsa-miR-149-3p, hsa-miR-23a-5p, hsa-miR-30c-2-3p, hsa-miR-373-5p, hsa-miR-455-3p, hsa-miR-526b-5p, hsa-miR-610, hsa-miR-623, hsa-miR-654-5p, hsa-miR-760, hsa-miR-877-5p	11	-2.476	-1.236
NFATC3	ENST00000329524.4	hsa-miR-1226-5p, hsa-miR-1299, hsa-miR-149-3p, hsa-miR-202-3p, hsa-miR-30a-5p, hsa-miR-373-5p, hsa-miR-455-3p, hsa-miR-526b-5p, hsa-miR-610, hsa-miR-623, hsa-miR-636, hsa-miR-654-5p, hsa-miR-760, hsa-miR-769-3p, hsa-miR-93-3p	15	-2.47	-2.278
MBNL3	ENST00000370839.3	hsa-miR-1226-5p, hsa-miR-1299, hsa-miR-149-3p, hsa-miR-202-3p, hsa-miR-23a-5p, hsa-miR-30a-5p, hsa-miR-30c-2-3p, hsa-miR-373-5p, hsa-miR-455-3p, hsa-miR-526b-5p, hsa-miR-557, hsa-miR-584-5p, hsa-miR-610, hsa-miR-623, hsa-miR-636, hsa-miR-769-3p, hsa-miR-93-3p, hsa-miR-99b-3p	18	-2.459	-1.937
B4GALT4	ENST00000467604.1	hsa-miR-10a-5p, hsa-miR-10b-5p, hsa-miR-1299, hsa-miR-149-3p, hsa-miR-202-3p, hsa-miR-30a-5p, hsa-miR-30c-2-3p, hsa-miR-422a, hsa-miR-557, hsa-miR-636, hsa-miR-654-5p, hsa-miR-769-3p, hsa-miR-93-3p	13	-2.456	-2.254
ING1	ENST00000333219.7	hsa-miR-1299, hsa-miR-149-3p, hsa-miR-196a-5p, hsa-miR-30a-5p, hsa-miR-373-5p, hsa-miR-455-3p, hsa-miR-526b-5p, hsa-miR-557, hsa-miR-622, hsa-miR-654-5p, hsa-miR-877-5p, hsa-miR-93-3p	12	-2.455	-1.051
CDC42SE2	ENST00000360515.3	hsa-miR-10a-3p, hsa-miR-1306-3p, hsa-miR-373-5p, hsa-miR-526b-5p, hsa-miR-557, hsa-miR-623, hsa-miR-636, hsa-miR-769-3p, hsa-miR-93-3p	9	-2.455	-2.224
GSTK1	ENST00000358406.5	hsa-miR-1299, hsa-miR-149-3p, hsa-miR-202-3p, hsa-miR-30c-2-3p, hsa-miR-373-5p, hsa-miR-526b-5p, hsa-miR-557, hsa-miR-584-5p, hsa-miR-622, hsa-miR-654-5p, hsa-miR-760, hsa-miR-93-3p	12	-2.451	-1.044
SDAD1	ENST00000356260.5	hsa-miR-1226-5p, hsa-miR-1299, hsa-miR-149-3p, hsa-miR-202-3p, hsa-miR-30a-5p, hsa-miR-30c-2-3p, hsa-miR-422a, hsa-miR-557, hsa-miR-584-5p, hsa-miR-610, hsa-miR-769-3p, hsa-miR-877-5p, hsa-miR-936	13	-2.449	-1.654
SPIC	ENST00000551346.1	hsa-miR-10a-5p, hsa-miR-10b-5p, hsa-miR-149-3p, hsa-miR-202-3p, hsa-miR-23a-5p, hsa-miR-30c-2-3p, hsa-miR-373-5p, hsa-miR-455-3p, hsa-miR-557, hsa-miR-636, hsa-miR-654-5p, hsa-miR-760, hsa-miR-93-3p	13	-2.447	-0.365
SLC35C2	ENST00000372227.1	hsa-miR-1226-5p, hsa-miR-149-3p, hsa-miR-30a-5p, hsa-miR-30c-2-3p, hsa-miR-455-3p, hsa-miR-526b-5p, hsa-miR-622, hsa-miR-623, hsa-miR-636, hsa-miR-654-5p, hsa-miR-760, hsa-miR-877-5p, hsa-miR-93-3p	13	-2.445	-1.141
KCTD12	ENST00000377474.2	hsa-miR-10a-3p, hsa-miR-149-3p, hsa-miR-181c-3p, hsa-miR-23a-5p, hsa-miR-373-5p, hsa-miR-557, hsa-miR-584-5p, hsa-miR-623, hsa-miR-636, hsa-miR-654-5p, hsa-miR-760, hsa-miR-877-5p, hsa-miR-936	13	-2.432	-1.781
PDK1	ENST00000282077.3	hsa-miR-10a-3p, hsa-miR-10a-5p, hsa-miR-10b-5p, hsa-miR-1226-5p, hsa-miR-1299, hsa-miR-149-3p, hsa-miR-181c-3p, hsa-miR-196a-5p, hsa-miR-23a-5p, hsa-miR-30c-2-3p, hsa-miR-373-5p, hsa-miR-422a, hsa-miR-455-3p, hsa-miR-526b-5p, hsa-miR-557, hsa-miR-584-5p, hsa-miR-610, hsa-miR-622, hsa-miR-623, hsa-miR-636, hsa-miR-760, hsa-miR-769-3p, hsa-miR-93-3p, hsa-miR-936, hsa-miR-99b-3p	25	-2.43	-0.947
UST	ENST00000367463.4	hsa-miR-10a-5p, hsa-miR-10b-5p, hsa-miR-1299, hsa-miR-149-3p, hsa-miR-196a-5p, hsa-miR-202-3p, hsa-miR-30a-5p, hsa-miR-30c-2-3p, hsa-miR-422a, hsa-miR-455-3p, hsa-miR-610, hsa-miR-623, hsa-miR-760, hsa-miR-769-3p, hsa-miR-93-3p	15	-2.427	-2.233
GPR65	ENST00000267549.3	hsa-miR-1226-5p, hsa-miR-1299, hsa-miR-149-3p, hsa-miR-23a-5p, hsa-miR-30a-5p, hsa-miR-30c-2-3p, hsa-miR-373-5p, hsa-miR-623, hsa-miR-654-5p, hsa-miR-936, hsa-miR-99b-3p	11	-2.421	-0.823
LEF1	ENST00000265165.1	hsa-miR-10a-5p, hsa-miR-10b-5p, hsa-miR-1226-5p, hsa-miR-181c-3p, hsa-miR-196a-5p, hsa-miR-30c-2-3p, hsa-miR-373-5p, hsa-miR-455-3p, hsa-miR-557, hsa-miR-610, hsa-miR-622, hsa-miR-636, hsa-miR-654-5p, hsa-miR-760, hsa-miR-769-3p, hsa-miR-877-5p, hsa-miR-93-3p, hsa-miR-936	18	-2.418	-1.46
STARD4	ENST00000512160.1	hsa-miR-10a-3p, hsa-miR-149-3p, hsa-miR-202-3p, hsa-miR-30c-2-3p, hsa-miR-373-5p, hsa-miR-526b-5p, hsa-miR-636, hsa-miR-877-5p, hsa-miR-936	9	-2.416	-1.788
HIST1H2BD	ENST00000289316.2	hsa-miR-10a-3p, hsa-miR-1306-3p, hsa-miR-149-3p, hsa-miR-196a-5p, hsa-miR-30c-2-3p, hsa-miR-373-5p, hsa-miR-455-3p, hsa-miR-622, hsa-miR-623, hsa-miR-760, hsa-miR-769-3p	11	-2.412	-1.451
WDR82	ENST00000296490.3	hsa-miR-1226-5p, hsa-miR-1299, hsa-miR-196a-5p, hsa-miR-23a-5p, hsa-miR-30a-5p, hsa-miR-30c-2-3p, hsa-miR-373-5p, hsa-miR-526b-5p, hsa-miR-622, hsa-miR-623, hsa-miR-654-5p, hsa-miR-93-3p	12	-2.405	-2.306
PTPLAD2	ENST00000495827.2	hsa-miR-10a-3p, hsa-miR-10a-5p, hsa-miR-10b-5p, hsa-miR-1226-5p, hsa-miR-1299, hsa-miR-149-3p, hsa-miR-202-3p, hsa-miR-30c-2-3p, hsa-miR-373-5p, hsa-miR-526b-5p, hsa-miR-557, hsa-miR-584-5p, hsa-miR-610, hsa-miR-622	14	-2.405	-0.671
KARS	ENST00000568378.1	hsa-miR-10a-5p, hsa-miR-10b-5p, hsa-miR-196a-5p, hsa-miR-202-3p, hsa-miR-373-5p, hsa-miR-557, hsa-miR-622, hsa-miR-623, hsa-miR-936	9	-2.403	-0.633
TAF9B	ENST00000341864.5	hsa-miR-10a-3p, hsa-miR-181c-3p, hsa-miR-202-3p, hsa-miR-373-5p, hsa-miR-422a, hsa-miR-622, hsa-miR-623, hsa-miR-769-3p, hsa-miR-877-5p, hsa-miR-93-3p, hsa-miR-99b-3p	11	-2.401	-1.701
BCKDHB	ENST00000545529.1	hsa-miR-1226-5p, hsa-miR-1299, hsa-miR-149-3p, hsa-miR-181c-3p, hsa-miR-30c-2-3p, hsa-miR-373-5p, hsa-miR-455-3p, hsa-miR-584-5p, hsa-miR-610, hsa-miR-636, hsa-miR-654-5p, hsa-miR-760	12	-2.399	-2.342
ATP2B1	ENST00000261173.2	hsa-miR-10a-3p, hsa-miR-1299, hsa-miR-181c-3p, hsa-miR-196a-5p, hsa-miR-202-3p, hsa-miR-30a-5p, hsa-miR-373-5p, hsa-miR-455-3p, hsa-miR-584-5p, hsa-miR-610, hsa-miR-622, hsa-miR-623, hsa-miR-654-5p, hsa-miR-769-3p, hsa-miR-877-5p, hsa-miR-99b-3p	16	-2.395	-0.835
CDC42SE1	ENST00000439374.2	hsa-miR-10a-5p, hsa-miR-10b-5p, hsa-miR-1226-5p, hsa-miR-202-3p, hsa-miR-30a-5p, hsa-miR-373-5p, hsa-miR-455-3p, hsa-miR-877-5p	8	-2.392	-1.898
C6orf25	ENST00000375810.4	hsa-miR-1226-5p, hsa-miR-149-3p, hsa-miR-30c-2-3p, hsa-miR-373-5p, hsa-miR-422a, hsa-miR-455-3p, hsa-miR-526b-5p, hsa-miR-622, hsa-miR-623, hsa-miR-654-5p, hsa-miR-760, hsa-miR-769-3p, hsa-miR-93-3p	13	-2.381	-0.792
C11orf21	ENST00000381153.3	hsa-miR-1226-5p, hsa-miR-1299, hsa-miR-149-3p, hsa-miR-30a-5p, hsa-miR-30c-2-3p, hsa-miR-373-5p, hsa-miR-422a, hsa-miR-455-3p, hsa-miR-610, hsa-miR-636, hsa-miR-654-5p, hsa-miR-760, hsa-miR-93-3p, hsa-miR-936	14	-2.38	-2.377
STAMBPL1	ENST00000371926.3	hsa-miR-1226-5p, hsa-miR-1299, hsa-miR-1306-3p, hsa-miR-149-3p, hsa-miR-202-3p, hsa-miR-30c-2-3p, hsa-miR-373-5p, hsa-miR-422a, hsa-miR-455-3p, hsa-miR-557, hsa-miR-584-5p, hsa-miR-622, hsa-miR-760, hsa-miR-769-3p	14	-2.379	-0.495
BOD1	ENST00000311086.4	hsa-miR-10a-3p, hsa-miR-149-3p, hsa-miR-30c-2-3p, hsa-miR-373-5p, hsa-miR-455-3p, hsa-miR-526b-5p, hsa-miR-557, hsa-miR-584-5p, hsa-miR-622, hsa-miR-623, hsa-miR-769-3p, hsa-miR-877-5p, hsa-miR-936	13	-2.379	-0.977
CAND1	ENST00000545606.1	hsa-miR-10a-3p, hsa-miR-1299, hsa-miR-1306-3p, hsa-miR-149-3p, hsa-miR-196a-5p, hsa-miR-23a-5p, hsa-miR-30a-5p, hsa-miR-30c-2-3p, hsa-miR-373-5p, hsa-miR-422a, hsa-miR-455-3p, hsa-miR-557, hsa-miR-584-5p, hsa-miR-610, hsa-miR-622, hsa-miR-623, hsa-miR-636, hsa-miR-654-5p, hsa-miR-877-5p, hsa-miR-936	20	-2.375	-0.44
ERGIC1	ENST00000393784.3	hsa-miR-1226-5p, hsa-miR-181c-3p, hsa-miR-23a-5p, hsa-miR-30c-2-3p, hsa-miR-373-5p, hsa-miR-422a, hsa-miR-610, hsa-miR-623, hsa-miR-654-5p, hsa-miR-760, hsa-miR-93-3p	11	-2.364	-2.221
LMF1	ENST00000262301.11	hsa-miR-1226-5p, hsa-miR-1299, hsa-miR-1306-3p, hsa-miR-149-3p, hsa-miR-23a-5p, hsa-miR-30c-2-3p, hsa-miR-557, hsa-miR-622, hsa-miR-654-5p, hsa-miR-760, hsa-miR-936	11	-2.352	-0.09
SLC25A45	ENST00000527174.1	hsa-miR-10a-5p, hsa-miR-10b-5p, hsa-miR-149-3p, hsa-miR-181c-3p, hsa-miR-23a-5p, hsa-miR-30c-2-3p, hsa-miR-373-5p, hsa-miR-455-3p, hsa-miR-610, hsa-miR-622, hsa-miR-623, hsa-miR-769-3p, hsa-miR-877-5p, hsa-miR-93-3p	14	-2.347	-2.101
ARHGAP26	ENST00000378004.3	hsa-miR-149-3p, hsa-miR-196a-5p, hsa-miR-23a-5p, hsa-miR-30a-5p, hsa-miR-30c-2-3p, hsa-miR-373-5p, hsa-miR-422a, hsa-miR-455-3p, hsa-miR-526b-5p, hsa-miR-622, hsa-miR-623, hsa-miR-636, hsa-miR-654-5p, hsa-miR-760, hsa-miR-769-3p, hsa-miR-877-5p, hsa-miR-93-3p	17	-2.339	-1.853
WIPF2	ENST00000323571.4	hsa-miR-10a-5p, hsa-miR-10b-5p, hsa-miR-149-3p, hsa-miR-196a-5p, hsa-miR-23a-5p, hsa-miR-30c-2-3p, hsa-miR-373-5p, hsa-miR-455-3p, hsa-miR-557, hsa-miR-610, hsa-miR-622, hsa-miR-623, hsa-miR-636, hsa-miR-654-5p, hsa-miR-760, hsa-miR-877-5p, hsa-miR-93-3p, hsa-miR-936, hsa-miR-99b-3p	19	-2.332	-0.923
LIMD2	ENST00000259006.3	hsa-miR-149-3p, hsa-miR-196a-5p, hsa-miR-30c-2-3p, hsa-miR-455-3p, hsa-miR-654-5p, hsa-miR-760, hsa-miR-93-3p	7	-2.33	-1.011
C2orf88	ENST00000340623.4	hsa-miR-1226-5p, hsa-miR-196a-5p, hsa-miR-422a, hsa-miR-557, hsa-miR-622, hsa-miR-623, hsa-miR-636, hsa-miR-877-5p	8	-2.328	-2.227
SCAI	ENST00000336505.6	hsa-miR-10a-3p, hsa-miR-10a-5p, hsa-miR-10b-5p, hsa-miR-149-3p, hsa-miR-30a-5p, hsa-miR-30c-2-3p, hsa-miR-373-5p, hsa-miR-455-3p, hsa-miR-526b-5p, hsa-miR-557, hsa-miR-584-5p, hsa-miR-610, hsa-miR-622, hsa-miR-623, hsa-miR-636, hsa-miR-769-3p, hsa-miR-877-5p, hsa-miR-93-3p, hsa-miR-936	19	-2.327	-1.387
RAP1GAP2	ENST00000254695.8	hsa-miR-10a-3p, hsa-miR-1226-5p, hsa-miR-1299, hsa-miR-149-3p, hsa-miR-196a-5p, hsa-miR-373-5p, hsa-miR-422a, hsa-miR-455-3p, hsa-miR-623, hsa-miR-636, hsa-miR-654-5p, hsa-miR-760, hsa-miR-769-3p, hsa-miR-93-3p	14	-2.32	-1.926
KLHL11	ENST00000319121.3	hsa-miR-10a-5p, hsa-miR-10b-5p, hsa-miR-1226-5p, hsa-miR-1306-3p, hsa-miR-149-3p, hsa-miR-196a-5p, hsa-miR-30a-5p, hsa-miR-30c-2-3p, hsa-miR-373-5p, hsa-miR-455-3p, hsa-miR-557, hsa-miR-622, hsa-miR-636, hsa-miR-654-5p, hsa-miR-760, hsa-miR-769-3p, hsa-miR-936, hsa-miR-99b-3p	18	-2.317	-1.564
ENOSF1	ENST00000383578.3	hsa-miR-1226-5p, hsa-miR-1299, hsa-miR-202-3p, hsa-miR-30c-2-3p, hsa-miR-373-5p, hsa-miR-622, hsa-miR-654-5p, hsa-miR-760, hsa-miR-93-3p	9	-2.316	-0.575
FAM19A1	ENST00000478136.1	hsa-miR-10a-3p, hsa-miR-30a-5p, hsa-miR-30c-2-3p, hsa-miR-373-5p, hsa-miR-455-3p, hsa-miR-526b-5p, hsa-miR-557, hsa-miR-636, hsa-miR-654-5p, hsa-miR-760	10	-2.305	-1.141
C6orf120	ENST00000332290.2	hsa-miR-1299, hsa-miR-181c-3p, hsa-miR-196a-5p, hsa-miR-202-3p, hsa-miR-455-3p, hsa-miR-557, hsa-miR-610, hsa-miR-623, hsa-miR-636, hsa-miR-936, hsa-miR-99b-3p	11	-2.298	-1.518
ARRB1	ENST00000420843.2	hsa-miR-10a-5p, hsa-miR-10b-5p, hsa-miR-1226-5p, hsa-miR-1299, hsa-miR-149-3p, hsa-miR-202-3p, hsa-miR-23a-5p, hsa-miR-30c-2-3p, hsa-miR-373-5p, hsa-miR-422a, hsa-miR-455-3p, hsa-miR-526b-5p, hsa-miR-557, hsa-miR-622, hsa-miR-623, hsa-miR-636, hsa-miR-654-5p, hsa-miR-760, hsa-miR-93-3p, hsa-miR-936	20	-2.297	-0.986
PPARD	ENST00000448077.2	hsa-miR-1226-5p, hsa-miR-149-3p, hsa-miR-23a-5p, hsa-miR-30c-2-3p, hsa-miR-455-3p, hsa-miR-526b-5p, hsa-miR-622, hsa-miR-636, hsa-miR-654-5p, hsa-miR-760, hsa-miR-93-3p, hsa-miR-936	12	-2.294	-2.294
RFESD	ENST00000513950.2	hsa-miR-1299, hsa-miR-1306-3p, hsa-miR-149-3p, hsa-miR-202-3p, hsa-miR-30c-2-3p, hsa-miR-373-5p, hsa-miR-422a, hsa-miR-557, hsa-miR-636, hsa-miR-654-5p, hsa-miR-93-3p	11	-2.288	-0.931
TMED4	ENST00000457408.2	hsa-miR-10a-5p, hsa-miR-10b-5p, hsa-miR-149-3p, hsa-miR-196a-5p, hsa-miR-202-3p, hsa-miR-30a-5p, hsa-miR-30c-2-3p, hsa-miR-373-5p, hsa-miR-455-3p, hsa-miR-557, hsa-miR-610, hsa-miR-623, hsa-miR-654-5p, hsa-miR-769-3p, hsa-miR-877-5p, hsa-miR-93-3p	16	-2.285	-0.909
MKLN1	ENST00000352689.6	hsa-miR-10a-3p, hsa-miR-1226-5p, hsa-miR-1299, hsa-miR-149-3p, hsa-miR-196a-5p, hsa-miR-23a-5p, hsa-miR-30c-2-3p, hsa-miR-373-5p, hsa-miR-422a, hsa-miR-455-3p, hsa-miR-526b-5p, hsa-miR-557, hsa-miR-610, hsa-miR-636, hsa-miR-760, hsa-miR-769-3p	16	-2.281	-1.611
PLEKHA8	ENST00000449726.1	hsa-miR-10a-5p, hsa-miR-10b-5p, hsa-miR-1299, hsa-miR-149-3p, hsa-miR-196a-5p, hsa-miR-202-3p, hsa-miR-23a-5p, hsa-miR-30a-5p, hsa-miR-30c-2-3p, hsa-miR-373-5p, hsa-miR-422a, hsa-miR-455-3p, hsa-miR-526b-5p, hsa-miR-557, hsa-miR-584-5p, hsa-miR-610, hsa-miR-622, hsa-miR-623, hsa-miR-93-3p, hsa-miR-936	20	-2.28	-2.177
YY1	ENST00000262238.4	hsa-miR-10a-3p, hsa-miR-10a-5p, hsa-miR-10b-5p, hsa-miR-1299, hsa-miR-149-3p, hsa-miR-196a-5p, hsa-miR-202-3p, hsa-miR-30a-5p, hsa-miR-30c-2-3p, hsa-miR-373-5p, hsa-miR-422a, hsa-miR-455-3p, hsa-miR-557, hsa-miR-610, hsa-miR-622, hsa-miR-623, hsa-miR-636, hsa-miR-654-5p, hsa-miR-760, hsa-miR-769-3p, hsa-miR-93-3p	21	-2.27	-1.547
TPK1	ENST00000549981.1	hsa-miR-10a-3p, hsa-miR-1299, hsa-miR-181c-3p, hsa-miR-196a-5p, hsa-miR-30a-5p, hsa-miR-373-5p, hsa-miR-455-3p, hsa-miR-526b-5p, hsa-miR-557, hsa-miR-584-5p, hsa-miR-622, hsa-miR-936	12	-2.268	-1.143
CCNY	ENST00000374706.1	hsa-miR-10a-3p, hsa-miR-149-3p, hsa-miR-202-3p, hsa-miR-30a-5p, hsa-miR-30c-2-3p, hsa-miR-373-5p, hsa-miR-455-3p, hsa-miR-623, hsa-miR-654-5p, hsa-miR-760, hsa-miR-769-3p, hsa-miR-93-3p, hsa-miR-936	13	-2.267	-1.606
USP6NL	ENST00000609104.1	hsa-miR-10a-3p, hsa-miR-10a-5p, hsa-miR-10b-5p, hsa-miR-1299, hsa-miR-149-3p, hsa-miR-23a-5p, hsa-miR-30a-5p, hsa-miR-30c-2-3p, hsa-miR-373-5p, hsa-miR-422a, hsa-miR-455-3p, hsa-miR-557, hsa-miR-584-5p, hsa-miR-610, hsa-miR-622, hsa-miR-623, hsa-miR-636, hsa-miR-654-5p, hsa-miR-760, hsa-miR-769-3p, hsa-miR-99b-3p	21	-2.265	-0.578
TNFSF15	ENST00000374045.4	hsa-miR-10a-3p, hsa-miR-1226-5p, hsa-miR-149-3p, hsa-miR-30a-5p, hsa-miR-373-5p, hsa-miR-422a, hsa-miR-455-3p, hsa-miR-526b-5p, hsa-miR-584-5p, hsa-miR-610, hsa-miR-622, hsa-miR-623, hsa-miR-654-5p, hsa-miR-760, hsa-miR-769-3p, hsa-miR-877-5p, hsa-miR-936	17	-2.263	-2.263
RBMS3	ENST00000396583.3	hsa-miR-10a-3p, hsa-miR-10a-5p, hsa-miR-10b-5p, hsa-miR-1226-5p, hsa-miR-1299, hsa-miR-196a-5p, hsa-miR-373-5p, hsa-miR-422a, hsa-miR-455-3p, hsa-miR-526b-5p, hsa-miR-557, hsa-miR-584-5p, hsa-miR-623, hsa-miR-760, hsa-miR-877-5p, hsa-miR-99b-3p	16	-2.262	-1.269
PLLP	ENST00000219207.5	hsa-miR-10a-5p, hsa-miR-10b-5p, hsa-miR-149-3p, hsa-miR-30c-2-3p, hsa-miR-373-5p, hsa-miR-455-3p, hsa-miR-654-5p, hsa-miR-93-3p, hsa-miR-99b-3p	9	-2.262	-0.689
PIGK	ENST00000370812.3	hsa-miR-10a-3p, hsa-miR-10a-5p, hsa-miR-10b-5p, hsa-miR-149-3p, hsa-miR-30c-2-3p, hsa-miR-455-3p, hsa-miR-526b-5p, hsa-miR-557, hsa-miR-584-5p, hsa-miR-622, hsa-miR-623, hsa-miR-760, hsa-miR-93-3p	13	-2.26	-1.468
STON2	ENST00000267540.2	hsa-miR-10a-3p, hsa-miR-10a-5p, hsa-miR-10b-5p, hsa-miR-1226-5p, hsa-miR-1299, hsa-miR-1306-3p, hsa-miR-149-3p, hsa-miR-202-3p, hsa-miR-23a-5p, hsa-miR-30c-2-3p, hsa-miR-373-5p, hsa-miR-422a, hsa-miR-455-3p, hsa-miR-526b-5p, hsa-miR-557, hsa-miR-584-5p, hsa-miR-622, hsa-miR-623, hsa-miR-636, hsa-miR-769-3p, hsa-miR-877-5p, hsa-miR-936, hsa-miR-99b-3p	23	-2.259	-1.774
SOCS2	ENST00000548537.1	hsa-miR-10a-5p, hsa-miR-10b-5p, hsa-miR-1299, hsa-miR-149-3p, hsa-miR-181c-3p, hsa-miR-196a-5p, hsa-miR-422a, hsa-miR-455-3p, hsa-miR-526b-5p, hsa-miR-557, hsa-miR-584-5p, hsa-miR-936	12	-2.255	-1.671
MTMR3	ENST00000333027.3	hsa-miR-10a-3p, hsa-miR-10a-5p, hsa-miR-10b-5p, hsa-miR-1299, hsa-miR-149-3p, hsa-miR-196a-5p, hsa-miR-23a-5p, hsa-miR-30c-2-3p, hsa-miR-422a, hsa-miR-526b-5p, hsa-miR-610, hsa-miR-622, hsa-miR-636, hsa-miR-760, hsa-miR-769-3p, hsa-miR-877-5p, hsa-miR-93-3p	17	-2.254	-1.424
CCDC41	ENST00000397809.5	hsa-miR-10a-5p, hsa-miR-10b-5p, hsa-miR-30c-2-3p, hsa-miR-373-5p, hsa-miR-526b-5p, hsa-miR-557, hsa-miR-584-5p, hsa-miR-769-3p, hsa-miR-936, hsa-miR-99b-3p	10	-2.253	-1.361
AGTRAP	ENST00000376627.2	hsa-miR-10a-5p, hsa-miR-10b-5p, hsa-miR-1226-5p, hsa-miR-1299, hsa-miR-149-3p, hsa-miR-30c-2-3p, hsa-miR-373-5p, hsa-miR-422a, hsa-miR-455-3p, hsa-miR-584-5p, hsa-miR-623, hsa-miR-654-5p, hsa-miR-760, hsa-miR-93-3p	14	-2.252	-0.882
HBEGF	ENST00000230990.6	hsa-miR-149-3p, hsa-miR-181c-3p, hsa-miR-455-3p, hsa-miR-622, hsa-miR-623, hsa-miR-760, hsa-miR-93-3p	7	-2.251	-1.976
CADM2	ENST00000383699.3	hsa-miR-10a-5p, hsa-miR-10b-5p, hsa-miR-1226-5p, hsa-miR-1299, hsa-miR-181c-3p, hsa-miR-196a-5p, hsa-miR-30a-5p, hsa-miR-373-5p, hsa-miR-526b-5p, hsa-miR-557, hsa-miR-584-5p, hsa-miR-636	12	-2.249	-2.249
ZNF652	ENST00000362063.2	hsa-miR-1226-5p, hsa-miR-1299, hsa-miR-149-3p, hsa-miR-196a-5p, hsa-miR-23a-5p, hsa-miR-30a-5p, hsa-miR-373-5p, hsa-miR-422a, hsa-miR-455-3p, hsa-miR-526b-5p, hsa-miR-557, hsa-miR-584-5p, hsa-miR-610, hsa-miR-623, hsa-miR-654-5p, hsa-miR-769-3p, hsa-miR-877-5p, hsa-miR-93-3p, hsa-miR-99b-3p	19	-2.248	-0.729
GPBP1	ENST00000424459.3	hsa-miR-10a-3p, hsa-miR-10a-5p, hsa-miR-10b-5p, hsa-miR-1306-3p, hsa-miR-149-3p, hsa-miR-23a-5p, hsa-miR-30a-5p, hsa-miR-30c-2-3p, hsa-miR-373-5p, hsa-miR-455-3p, hsa-miR-584-5p, hsa-miR-610, hsa-miR-622, hsa-miR-636, hsa-miR-654-5p, hsa-miR-760, hsa-miR-769-3p, hsa-miR-93-3p	18	-2.248	-0.356
C16orf54	ENST00000329410.3	hsa-miR-10a-5p, hsa-miR-10b-5p, hsa-miR-149-3p, hsa-miR-23a-5p, hsa-miR-30a-5p, hsa-miR-30c-2-3p, hsa-miR-373-5p, hsa-miR-422a, hsa-miR-455-3p, hsa-miR-622, hsa-miR-760, hsa-miR-877-5p, hsa-miR-93-3p	13	-2.246	-2.246
PRKACB	ENST00000370689.2	hsa-miR-1226-5p, hsa-miR-1306-3p, hsa-miR-202-3p, hsa-miR-30a-5p, hsa-miR-373-5p, hsa-miR-455-3p, hsa-miR-526b-5p, hsa-miR-557, hsa-miR-610, hsa-miR-622, hsa-miR-623, hsa-miR-636, hsa-miR-93-3p, hsa-miR-99b-3p	14	-2.242	-1.247
FER	ENST00000281092.4	hsa-miR-10a-3p, hsa-miR-1226-5p, hsa-miR-1299, hsa-miR-149-3p, hsa-miR-196a-5p, hsa-miR-202-3p, hsa-miR-30c-2-3p, hsa-miR-373-5p, hsa-miR-422a, hsa-miR-455-3p, hsa-miR-526b-5p, hsa-miR-557, hsa-miR-584-5p, hsa-miR-622, hsa-miR-623, hsa-miR-636, hsa-miR-760, hsa-miR-769-3p, hsa-miR-877-5p, hsa-miR-93-3p, hsa-miR-99b-3p	21	-2.237	-2.237
POU2F1	ENST00000367866.2	hsa-miR-1226-5p, hsa-miR-1299, hsa-miR-149-3p, hsa-miR-202-3p, hsa-miR-30a-5p, hsa-miR-30c-2-3p, hsa-miR-373-5p, hsa-miR-422a, hsa-miR-455-3p, hsa-miR-526b-5p, hsa-miR-557, hsa-miR-610, hsa-miR-623, hsa-miR-636, hsa-miR-654-5p, hsa-miR-760, hsa-miR-769-3p, hsa-miR-877-5p, hsa-miR-936	19	-2.234	-2.104
SOAT1	ENST00000367619.3	hsa-miR-10a-3p, hsa-miR-10a-5p, hsa-miR-10b-5p, hsa-miR-1299, hsa-miR-149-3p, hsa-miR-202-3p, hsa-miR-30a-5p, hsa-miR-30c-2-3p, hsa-miR-373-5p, hsa-miR-422a, hsa-miR-455-3p, hsa-miR-557, hsa-miR-584-5p, hsa-miR-610, hsa-miR-622, hsa-miR-623, hsa-miR-654-5p, hsa-miR-760, hsa-miR-93-3p	19	-2.233	-1.057
UBE2F	ENST00000272930.4	hsa-miR-10a-5p, hsa-miR-10b-5p, hsa-miR-1299, hsa-miR-149-3p, hsa-miR-30a-5p, hsa-miR-30c-2-3p, hsa-miR-373-5p, hsa-miR-422a, hsa-miR-455-3p, hsa-miR-526b-5p, hsa-miR-557, hsa-miR-636, hsa-miR-760, hsa-miR-769-3p, hsa-miR-93-3p, hsa-miR-936	16	-2.232	-0.814
RAB23	ENST00000317483.3	hsa-miR-10a-3p, hsa-miR-196a-5p, hsa-miR-23a-5p, hsa-miR-30a-5p, hsa-miR-30c-2-3p, hsa-miR-455-3p, hsa-miR-526b-5p, hsa-miR-557, hsa-miR-584-5p, hsa-miR-622, hsa-miR-93-3p, hsa-miR-99b-3p	12	-2.227	-1.453
ATXN2	ENST00000550104.1	hsa-miR-10a-5p, hsa-miR-10b-5p, hsa-miR-202-3p, hsa-miR-622, hsa-miR-623, hsa-miR-636, hsa-miR-654-5p, hsa-miR-93-3p, hsa-miR-936	9	-2.224	-2.223
CSNK1G1	ENST00000303052.7	hsa-miR-10a-5p, hsa-miR-10b-5p, hsa-miR-1226-5p, hsa-miR-1299, hsa-miR-149-3p, hsa-miR-181c-3p, hsa-miR-202-3p, hsa-miR-30a-5p, hsa-miR-30c-2-3p, hsa-miR-373-5p, hsa-miR-422a, hsa-miR-526b-5p, hsa-miR-584-5p, hsa-miR-622, hsa-miR-623, hsa-miR-654-5p, hsa-miR-760, hsa-miR-877-5p, hsa-miR-93-3p, hsa-miR-936	20	-2.211	-2.196
PPTC7	ENST00000354300.3	hsa-miR-10a-3p, hsa-miR-1226-5p, hsa-miR-1299, hsa-miR-149-3p, hsa-miR-181c-3p, hsa-miR-196a-5p, hsa-miR-202-3p, hsa-miR-30a-5p, hsa-miR-30c-2-3p, hsa-miR-373-5p, hsa-miR-455-3p, hsa-miR-557, hsa-miR-610, hsa-miR-654-5p, hsa-miR-760, hsa-miR-769-3p, hsa-miR-877-5p	17	-2.209	-1.959
KRAS	ENST00000256078.4	hsa-miR-10a-3p, hsa-miR-181c-3p, hsa-miR-23a-5p, hsa-miR-30a-5p, hsa-miR-30c-2-3p, hsa-miR-373-5p, hsa-miR-455-3p, hsa-miR-526b-5p, hsa-miR-557, hsa-miR-584-5p, hsa-miR-610, hsa-miR-622, hsa-miR-877-5p	13	-2.207	-1.54
CALD1	ENST00000361388.2	hsa-miR-10a-3p, hsa-miR-1299, hsa-miR-149-3p, hsa-miR-196a-5p, hsa-miR-202-3p, hsa-miR-23a-5p, hsa-miR-30a-5p, hsa-miR-30c-2-3p, hsa-miR-422a, hsa-miR-455-3p, hsa-miR-526b-5p, hsa-miR-557, hsa-miR-877-5p, hsa-miR-936	14	-2.207	-1.881
ZXDA	ENST00000358697.4	hsa-miR-10a-5p, hsa-miR-10b-5p, hsa-miR-1299, hsa-miR-149-3p, hsa-miR-30a-5p, hsa-miR-30c-2-3p, hsa-miR-373-5p, hsa-miR-455-3p, hsa-miR-557, hsa-miR-610, hsa-miR-623, hsa-miR-636, hsa-miR-654-5p, hsa-miR-760, hsa-miR-93-3p	15	-2.198	-0.958
LENG8	ENST00000326764.5	hsa-miR-1299, hsa-miR-149-3p, hsa-miR-373-5p, hsa-miR-455-3p, hsa-miR-654-5p, hsa-miR-760, hsa-miR-99b-3p	7	-2.197	-2.197
MPV17L	ENST00000396385.3	hsa-miR-149-3p, hsa-miR-196a-5p, hsa-miR-30a-5p, hsa-miR-30c-2-3p, hsa-miR-373-5p, hsa-miR-455-3p, hsa-miR-526b-5p, hsa-miR-557, hsa-miR-623, hsa-miR-769-3p, hsa-miR-93-3p	11	-2.19	-1.161
ABL2	ENST00000502732.1	hsa-miR-10a-3p, hsa-miR-10a-5p, hsa-miR-10b-5p, hsa-miR-1299, hsa-miR-149-3p, hsa-miR-196a-5p, hsa-miR-202-3p, hsa-miR-23a-5p, hsa-miR-30a-5p, hsa-miR-30c-2-3p, hsa-miR-373-5p, hsa-miR-422a, hsa-miR-455-3p, hsa-miR-526b-5p, hsa-miR-557, hsa-miR-584-5p, hsa-miR-610, hsa-miR-636, hsa-miR-654-5p, hsa-miR-769-3p, hsa-miR-93-3p, hsa-miR-936, hsa-miR-99b-3p	23	-2.189	-2.1
KLF2	ENST00000248071.5	hsa-miR-1299, hsa-miR-149-3p, hsa-miR-202-3p, hsa-miR-23a-5p, hsa-miR-30c-2-3p, hsa-miR-373-5p, hsa-miR-422a, hsa-miR-455-3p, hsa-miR-557, hsa-miR-636, hsa-miR-654-5p, hsa-miR-760, hsa-miR-769-3p, hsa-miR-877-5p, hsa-miR-93-3p, hsa-miR-99b-3p	16	-2.188	-0.637
SEC14L2	ENST00000312932.9	hsa-miR-10a-5p, hsa-miR-10b-5p, hsa-miR-1306-3p, hsa-miR-149-3p, hsa-miR-23a-5p, hsa-miR-30a-5p, hsa-miR-30c-2-3p, hsa-miR-373-5p, hsa-miR-422a, hsa-miR-455-3p, hsa-miR-526b-5p, hsa-miR-557, hsa-miR-654-5p, hsa-miR-760, hsa-miR-877-5p	15	-2.188	-1.062
FAM49A	ENST00000381323.3	hsa-miR-10a-3p, hsa-miR-149-3p, hsa-miR-23a-5p, hsa-miR-30a-5p, hsa-miR-30c-2-3p, hsa-miR-373-5p, hsa-miR-422a, hsa-miR-455-3p, hsa-miR-622, hsa-miR-623, hsa-miR-877-5p, hsa-miR-93-3p, hsa-miR-99b-3p	13	-2.185	-1.34
PIK3CA	ENST00000263967.3	hsa-miR-10a-3p, hsa-miR-10a-5p, hsa-miR-10b-5p, hsa-miR-1299, hsa-miR-181c-3p, hsa-miR-202-3p, hsa-miR-30c-2-3p, hsa-miR-373-5p, hsa-miR-422a, hsa-miR-455-3p, hsa-miR-526b-5p, hsa-miR-610, hsa-miR-623, hsa-miR-93-3p	14	-2.183	-1.184
ANKRD40	ENST00000285243.6	hsa-miR-10a-3p, hsa-miR-10a-5p, hsa-miR-10b-5p, hsa-miR-1299, hsa-miR-149-3p, hsa-miR-30c-2-3p, hsa-miR-373-5p, hsa-miR-422a, hsa-miR-455-3p, hsa-miR-622, hsa-miR-623, hsa-miR-636, hsa-miR-654-5p	13	-2.182	-1.555
C9orf156	ENST00000375119.3	hsa-miR-1226-5p, hsa-miR-149-3p, hsa-miR-181c-3p, hsa-miR-23a-5p, hsa-miR-30c-2-3p, hsa-miR-373-5p, hsa-miR-455-3p, hsa-miR-526b-5p, hsa-miR-610, hsa-miR-623, hsa-miR-636, hsa-miR-654-5p, hsa-miR-93-3p	13	-2.182	-0.031
TNRC6B	ENST00000335727.9	hsa-miR-10a-3p, hsa-miR-10a-5p, hsa-miR-10b-5p, hsa-miR-1299, hsa-miR-149-3p, hsa-miR-196a-5p, hsa-miR-202-3p, hsa-miR-23a-5p, hsa-miR-30a-5p, hsa-miR-30c-2-3p, hsa-miR-373-5p, hsa-miR-455-3p, hsa-miR-526b-5p, hsa-miR-557, hsa-miR-584-5p, hsa-miR-610, hsa-miR-622, hsa-miR-623, hsa-miR-654-5p, hsa-miR-760, hsa-miR-769-3p, hsa-miR-93-3p, hsa-miR-936	23	-2.18	-1.677
LONP2	ENST00000285737.4	hsa-miR-10a-5p, hsa-miR-10b-5p, hsa-miR-1226-5p, hsa-miR-1299, hsa-miR-1306-3p, hsa-miR-149-3p, hsa-miR-196a-5p, hsa-miR-202-3p, hsa-miR-23a-5p, hsa-miR-30c-2-3p, hsa-miR-373-5p, hsa-miR-422a, hsa-miR-455-3p, hsa-miR-526b-5p, hsa-miR-610, hsa-miR-623, hsa-miR-654-5p, hsa-miR-760, hsa-miR-769-3p, hsa-miR-93-3p, hsa-miR-936	21	-2.176	-0.834
TCF7	ENST00000518915.1	hsa-miR-1226-5p, hsa-miR-149-3p, hsa-miR-196a-5p, hsa-miR-30a-5p, hsa-miR-30c-2-3p, hsa-miR-373-5p, hsa-miR-422a, hsa-miR-455-3p, hsa-miR-526b-5p, hsa-miR-557, hsa-miR-623, hsa-miR-636, hsa-miR-654-5p, hsa-miR-760	14	-2.172	-2.136
CELF2	ENST00000315874.4	hsa-miR-1226-5p, hsa-miR-1299, hsa-miR-149-3p, hsa-miR-196a-5p, hsa-miR-30a-5p, hsa-miR-30c-2-3p, hsa-miR-373-5p, hsa-miR-526b-5p, hsa-miR-557, hsa-miR-622, hsa-miR-623, hsa-miR-654-5p, hsa-miR-769-3p, hsa-miR-877-5p, hsa-miR-936	15	-2.168	-1.72
ASTN2	ENST00000341734.4	hsa-miR-10a-3p, hsa-miR-10a-5p, hsa-miR-10b-5p, hsa-miR-1299, hsa-miR-149-3p, hsa-miR-181c-3p, hsa-miR-196a-5p, hsa-miR-30c-2-3p, hsa-miR-373-5p, hsa-miR-455-3p, hsa-miR-526b-5p, hsa-miR-584-5p, hsa-miR-610, hsa-miR-622, hsa-miR-623, hsa-miR-654-5p, hsa-miR-760, hsa-miR-93-3p	18	-2.168	-0.127
ICK	ENST00000350082.5	hsa-miR-10a-3p, hsa-miR-10a-5p, hsa-miR-10b-5p, hsa-miR-1226-5p, hsa-miR-1299, hsa-miR-149-3p, hsa-miR-202-3p, hsa-miR-30a-5p, hsa-miR-30c-2-3p, hsa-miR-373-5p, hsa-miR-455-3p, hsa-miR-557, hsa-miR-584-5p, hsa-miR-610, hsa-miR-623, hsa-miR-636, hsa-miR-93-3p	17	-2.163	-0.955
MTRF1	ENST00000430347.2	hsa-miR-10a-3p, hsa-miR-373-5p, hsa-miR-455-3p, hsa-miR-584-5p, hsa-miR-622, hsa-miR-93-3p	6	-2.163	-1.135
PDZD8	ENST00000334464.5	hsa-miR-10a-3p, hsa-miR-10a-5p, hsa-miR-10b-5p, hsa-miR-149-3p, hsa-miR-202-3p, hsa-miR-30c-2-3p, hsa-miR-373-5p, hsa-miR-455-3p, hsa-miR-526b-5p, hsa-miR-557, hsa-miR-622, hsa-miR-636, hsa-miR-99b-3p	13	-2.158	-1.441
SIAE	ENST00000263593.3	hsa-miR-10a-5p, hsa-miR-10b-5p, hsa-miR-1226-5p, hsa-miR-1299, hsa-miR-149-3p, hsa-miR-30a-5p, hsa-miR-30c-2-3p, hsa-miR-373-5p, hsa-miR-422a, hsa-miR-455-3p, hsa-miR-636	11	-2.157	-0.666
TSPYL4	ENST00000420283.1	hsa-miR-1226-5p, hsa-miR-1299, hsa-miR-149-3p, hsa-miR-30a-5p, hsa-miR-30c-2-3p, hsa-miR-373-5p, hsa-miR-422a, hsa-miR-455-3p, hsa-miR-557, hsa-miR-654-5p, hsa-miR-760, hsa-miR-769-3p	12	-2.155	-2.155
DUSP2	ENST00000288943.4	hsa-miR-10a-5p, hsa-miR-10b-5p, hsa-miR-1226-5p, hsa-miR-1299, hsa-miR-149-3p, hsa-miR-30c-2-3p, hsa-miR-373-5p, hsa-miR-455-3p, hsa-miR-623, hsa-miR-654-5p, hsa-miR-760, hsa-miR-877-5p, hsa-miR-99b-3p	13	-2.153	-1.194
UBE2G2	ENST00000345496.2	hsa-miR-10a-3p, hsa-miR-149-3p, hsa-miR-196a-5p, hsa-miR-23a-5p, hsa-miR-610, hsa-miR-622, hsa-miR-636, hsa-miR-760, hsa-miR-93-3p	9	-2.148	-1.622
SNX18	ENST00000343017.6	hsa-miR-10a-3p, hsa-miR-10a-5p, hsa-miR-10b-5p, hsa-miR-30a-5p, hsa-miR-455-3p, hsa-miR-557, hsa-miR-623, hsa-miR-636, hsa-miR-760, hsa-miR-93-3p, hsa-miR-936	11	-2.141	-1.8
AGMAT	ENST00000375826.3	hsa-miR-10a-5p, hsa-miR-10b-5p, hsa-miR-196a-5p, hsa-miR-23a-5p, hsa-miR-30c-2-3p, hsa-miR-373-5p, hsa-miR-455-3p, hsa-miR-526b-5p, hsa-miR-557, hsa-miR-610, hsa-miR-93-3p, hsa-miR-936	12	-2.136	-0.917
ESCO1	ENST00000269214.5	hsa-miR-10a-3p, hsa-miR-10a-5p, hsa-miR-10b-5p, hsa-miR-1226-5p, hsa-miR-1299, hsa-miR-149-3p, hsa-miR-30a-5p, hsa-miR-30c-2-3p, hsa-miR-373-5p, hsa-miR-455-3p, hsa-miR-526b-5p, hsa-miR-584-5p, hsa-miR-622, hsa-miR-623, hsa-miR-760, hsa-miR-93-3p, hsa-miR-936	17	-2.132	-1.046
CBFA2T3	ENST00000327483.5	hsa-miR-149-3p, hsa-miR-181c-3p, hsa-miR-196a-5p, hsa-miR-23a-5p, hsa-miR-526b-5p, hsa-miR-654-5p, hsa-miR-877-5p, hsa-miR-93-3p, hsa-miR-936	9	-2.13	-1.695
IKZF1	ENST00000331340.3	hsa-miR-1226-5p, hsa-miR-1299, hsa-miR-149-3p, hsa-miR-196a-5p, hsa-miR-202-3p, hsa-miR-30a-5p, hsa-miR-30c-2-3p, hsa-miR-455-3p, hsa-miR-622, hsa-miR-623, hsa-miR-636, hsa-miR-769-3p, hsa-miR-93-3p	13	-2.127	-1.319
LPP	ENST00000312675.4	hsa-miR-10a-3p, hsa-miR-1226-5p, hsa-miR-1299, hsa-miR-1306-3p, hsa-miR-149-3p, hsa-miR-181c-3p, hsa-miR-196a-5p, hsa-miR-202-3p, hsa-miR-23a-5p, hsa-miR-30a-5p, hsa-miR-30c-2-3p, hsa-miR-373-5p, hsa-miR-422a, hsa-miR-455-3p, hsa-miR-526b-5p, hsa-miR-557, hsa-miR-610, hsa-miR-622, hsa-miR-623, hsa-miR-636, hsa-miR-654-5p, hsa-miR-760, hsa-miR-93-3p, hsa-miR-99b-3p	24	-2.115	-2.114
IL6R	ENST00000344086.4	hsa-miR-10a-5p, hsa-miR-10b-5p, hsa-miR-1226-5p, hsa-miR-1299, hsa-miR-149-3p, hsa-miR-202-3p, hsa-miR-30a-5p, hsa-miR-373-5p, hsa-miR-422a, hsa-miR-526b-5p, hsa-miR-584-5p, hsa-miR-610, hsa-miR-623, hsa-miR-654-5p, hsa-miR-99b-3p	15	-2.113	-1.543
VAPA	ENST00000400000.2	hsa-miR-10a-3p, hsa-miR-10a-5p, hsa-miR-10b-5p, hsa-miR-149-3p, hsa-miR-196a-5p, hsa-miR-30a-5p, hsa-miR-30c-2-3p, hsa-miR-373-5p, hsa-miR-526b-5p, hsa-miR-557, hsa-miR-610, hsa-miR-623, hsa-miR-93-3p, hsa-miR-99b-3p	14	-2.111	-0.534
CHMP1B	ENST00000526991.2	hsa-miR-10a-5p, hsa-miR-10b-5p, hsa-miR-149-3p, hsa-miR-181c-3p, hsa-miR-30a-5p, hsa-miR-30c-2-3p, hsa-miR-373-5p, hsa-miR-455-3p, hsa-miR-526b-5p, hsa-miR-654-5p	10	-2.111	-1.473
ZC3H6	ENST00000343936.4	hsa-miR-10a-3p, hsa-miR-10a-5p, hsa-miR-10b-5p, hsa-miR-1226-5p, hsa-miR-149-3p, hsa-miR-196a-5p, hsa-miR-202-3p, hsa-miR-30a-5p, hsa-miR-30c-2-3p, hsa-miR-373-5p, hsa-miR-422a, hsa-miR-455-3p, hsa-miR-584-5p, hsa-miR-610, hsa-miR-623, hsa-miR-636, hsa-miR-654-5p, hsa-miR-760, hsa-miR-769-3p, hsa-miR-877-5p, hsa-miR-93-3p, hsa-miR-936	22	-2.11	-2.11
YOD1	ENST00000315927.4	hsa-miR-10a-3p, hsa-miR-10a-5p, hsa-miR-10b-5p, hsa-miR-1299, hsa-miR-196a-5p, hsa-miR-202-3p, hsa-miR-30a-5p, hsa-miR-30c-2-3p, hsa-miR-373-5p, hsa-miR-877-5p, hsa-miR-936, hsa-miR-99b-3p	12	-2.11	-1.697
FOXN3	ENST00000345097.4	hsa-miR-10a-3p, hsa-miR-1226-5p, hsa-miR-1299, hsa-miR-149-3p, hsa-miR-181c-3p, hsa-miR-202-3p, hsa-miR-23a-5p, hsa-miR-373-5p, hsa-miR-422a, hsa-miR-455-3p, hsa-miR-557, hsa-miR-584-5p, hsa-miR-636, hsa-miR-654-5p, hsa-miR-760, hsa-miR-93-3p, hsa-miR-936	17	-2.108	-1.152
FCGR3B	ENST00000367964.2	hsa-miR-10a-5p, hsa-miR-10b-5p, hsa-miR-1226-5p, hsa-miR-181c-3p, hsa-miR-422a, hsa-miR-455-3p, hsa-miR-526b-5p, hsa-miR-584-5p, hsa-miR-623, hsa-miR-636, hsa-miR-760, hsa-miR-877-5p, hsa-miR-936	13	-2.107	-2.107
ARHGAP31	ENST00000264245.4	hsa-miR-1306-3p, hsa-miR-149-3p, hsa-miR-23a-5p, hsa-miR-30c-2-3p, hsa-miR-373-5p, hsa-miR-422a, hsa-miR-455-3p, hsa-miR-526b-5p, hsa-miR-584-5p, hsa-miR-610, hsa-miR-622, hsa-miR-623, hsa-miR-654-5p, hsa-miR-769-3p, hsa-miR-93-3p, hsa-miR-936, hsa-miR-99b-3p	17	-2.106	-1.303
COPS7B	ENST00000373608.3	hsa-miR-10a-5p, hsa-miR-10b-5p, hsa-miR-1299, hsa-miR-149-3p, hsa-miR-181c-3p, hsa-miR-30a-5p, hsa-miR-30c-2-3p, hsa-miR-455-3p, hsa-miR-636, hsa-miR-760, hsa-miR-769-3p	11	-2.103	-1.721
NFYA	ENST00000341376.6	hsa-miR-10a-3p, hsa-miR-10a-5p, hsa-miR-10b-5p, hsa-miR-1299, hsa-miR-181c-3p, hsa-miR-23a-5p, hsa-miR-30a-5p, hsa-miR-373-5p, hsa-miR-455-3p, hsa-miR-610, hsa-miR-622, hsa-miR-636, hsa-miR-877-5p, hsa-miR-93-3p, hsa-miR-936	15	-2.097	-1.389
CA5B	ENST00000454127.2	hsa-miR-10a-5p, hsa-miR-10b-5p, hsa-miR-1226-5p, hsa-miR-1299, hsa-miR-149-3p, hsa-miR-181c-3p, hsa-miR-30c-2-3p, hsa-miR-373-5p, hsa-miR-455-3p, hsa-miR-526b-5p, hsa-miR-557, hsa-miR-584-5p, hsa-miR-610, hsa-miR-622, hsa-miR-623, hsa-miR-769-3p, hsa-miR-877-5p, hsa-miR-93-3p, hsa-miR-936	19	-2.096	-0.472
RBM8A	ENST00000330165.8	hsa-miR-10a-3p, hsa-miR-1299, hsa-miR-149-3p, hsa-miR-196a-5p, hsa-miR-23a-5p, hsa-miR-30c-2-3p, hsa-miR-373-5p, hsa-miR-455-3p, hsa-miR-526b-5p, hsa-miR-610, hsa-miR-622, hsa-miR-93-3p	12	-2.095	-1.567
BBX	ENST00000415149.2	hsa-miR-10a-3p, hsa-miR-10a-5p, hsa-miR-10b-5p, hsa-miR-1226-5p, hsa-miR-1299, hsa-miR-202-3p, hsa-miR-23a-5p, hsa-miR-30a-5p, hsa-miR-30c-2-3p, hsa-miR-373-5p, hsa-miR-455-3p, hsa-miR-526b-5p, hsa-miR-584-5p, hsa-miR-610, hsa-miR-654-5p, hsa-miR-760, hsa-miR-93-3p, hsa-miR-936	18	-2.091	-1.896
ABCD2	ENST00000308666.3	hsa-miR-10a-3p, hsa-miR-1226-5p, hsa-miR-1299, hsa-miR-181c-3p, hsa-miR-196a-5p, hsa-miR-30a-5p, hsa-miR-373-5p, hsa-miR-422a, hsa-miR-455-3p, hsa-miR-526b-5p, hsa-miR-557, hsa-miR-610, hsa-miR-622, hsa-miR-623, hsa-miR-636, hsa-miR-760, hsa-miR-877-5p, hsa-miR-936	18	-2.088	-1.497
REEP1	ENST00000165698.5	hsa-miR-10a-3p, hsa-miR-1299, hsa-miR-202-3p, hsa-miR-30a-5p, hsa-miR-455-3p, hsa-miR-557, hsa-miR-610, hsa-miR-623, hsa-miR-654-5p, hsa-miR-877-5p, hsa-miR-93-3p, hsa-miR-99b-3p	12	-2.084	-1.625
SKP2	ENST00000274255.6	hsa-miR-1226-5p, hsa-miR-1299, hsa-miR-149-3p, hsa-miR-202-3p, hsa-miR-30a-5p, hsa-miR-30c-2-3p, hsa-miR-373-5p, hsa-miR-422a, hsa-miR-455-3p, hsa-miR-654-5p, hsa-miR-760, hsa-miR-877-5p, hsa-miR-93-3p	13	-2.084	-1.596
C20orf112	ENST00000359676.5	hsa-miR-1226-5p, hsa-miR-1299, hsa-miR-1306-3p, hsa-miR-149-3p, hsa-miR-196a-5p, hsa-miR-202-3p, hsa-miR-23a-5p, hsa-miR-30a-5p, hsa-miR-30c-2-3p, hsa-miR-422a, hsa-miR-557, hsa-miR-622, hsa-miR-623, hsa-miR-636, hsa-miR-654-5p, hsa-miR-760, hsa-miR-769-3p, hsa-miR-877-5p, hsa-miR-93-3p	19	-2.069	-1.291
ADAMTS4	ENST00000367996.5	hsa-miR-10a-5p, hsa-miR-10b-5p, hsa-miR-1226-5p, hsa-miR-1299, hsa-miR-149-3p, hsa-miR-181c-3p, hsa-miR-196a-5p, hsa-miR-202-3p, hsa-miR-30c-2-3p, hsa-miR-373-5p, hsa-miR-422a, hsa-miR-455-3p, hsa-miR-526b-5p, hsa-miR-557, hsa-miR-610, hsa-miR-622, hsa-miR-623, hsa-miR-760, hsa-miR-877-5p, hsa-miR-93-3p, hsa-miR-99b-3p	21	-2.068	-1.078
STIM2	ENST00000467011.1	hsa-miR-10a-5p, hsa-miR-10b-5p, hsa-miR-1299, hsa-miR-196a-5p, hsa-miR-30a-5p, hsa-miR-373-5p, hsa-miR-455-3p, hsa-miR-557, hsa-miR-584-5p, hsa-miR-622, hsa-miR-623, hsa-miR-760, hsa-miR-769-3p, hsa-miR-936	14	-2.066	-1.02
TOR1AIP2	ENST00000367612.3	hsa-miR-10a-5p, hsa-miR-10b-5p, hsa-miR-149-3p, hsa-miR-196a-5p, hsa-miR-202-3p, hsa-miR-30c-2-3p, hsa-miR-373-5p, hsa-miR-455-3p, hsa-miR-557, hsa-miR-584-5p, hsa-miR-610, hsa-miR-622, hsa-miR-636, hsa-miR-654-5p, hsa-miR-93-3p, hsa-miR-936, hsa-miR-99b-3p	17	-2.066	-1.515
PKP2	ENST00000340811.4	hsa-miR-10a-3p, hsa-miR-1299, hsa-miR-149-3p, hsa-miR-526b-5p, hsa-miR-557, hsa-miR-622, hsa-miR-654-5p, hsa-miR-760	8	-2.062	-2.054
CRLF3	ENST00000324238.6	hsa-miR-10a-5p, hsa-miR-10b-5p, hsa-miR-149-3p, hsa-miR-30a-5p, hsa-miR-373-5p, hsa-miR-422a, hsa-miR-455-3p, hsa-miR-622, hsa-miR-623	9	-2.051	-1.71
PBX1	ENST00000420696.2	hsa-miR-10a-3p, hsa-miR-1299, hsa-miR-149-3p, hsa-miR-196a-5p, hsa-miR-202-3p, hsa-miR-23a-5p, hsa-miR-30c-2-3p, hsa-miR-373-5p, hsa-miR-526b-5p, hsa-miR-557, hsa-miR-610, hsa-miR-622, hsa-miR-623, hsa-miR-654-5p	14	-2.05	-1.179
RAB11A	ENST00000569896.1	hsa-miR-149-3p, hsa-miR-181c-3p, hsa-miR-30a-5p, hsa-miR-30c-2-3p, hsa-miR-373-5p, hsa-miR-422a, hsa-miR-455-3p, hsa-miR-557, hsa-miR-769-3p, hsa-miR-93-3p	10	-2.05	-0.347
OR51E1	ENST00000396952.5	hsa-miR-10a-5p, hsa-miR-10b-5p, hsa-miR-1299, hsa-miR-149-3p, hsa-miR-30a-5p, hsa-miR-30c-2-3p, hsa-miR-373-5p, hsa-miR-455-3p, hsa-miR-760, hsa-miR-936	10	-2.048	-2.048
NAPEPLD	ENST00000417955.1	hsa-miR-10a-5p, hsa-miR-10b-5p, hsa-miR-196a-5p, hsa-miR-23a-5p, hsa-miR-455-3p, hsa-miR-557, hsa-miR-610, hsa-miR-622, hsa-miR-623, hsa-miR-636, hsa-miR-769-3p, hsa-miR-877-5p, hsa-miR-936	13	-2.047	-1.091
TAB2	ENST00000367456.1	hsa-miR-1226-5p, hsa-miR-202-3p, hsa-miR-455-3p, hsa-miR-526b-5p, hsa-miR-584-5p, hsa-miR-623, hsa-miR-760, hsa-miR-877-5p, hsa-miR-93-3p, hsa-miR-936	10	-2.044	-1.601
FANCC	ENST00000289081.3	hsa-miR-10a-3p, hsa-miR-10a-5p, hsa-miR-10b-5p, hsa-miR-1299, hsa-miR-23a-5p, hsa-miR-30c-2-3p, hsa-miR-373-5p, hsa-miR-610, hsa-miR-622, hsa-miR-654-5p, hsa-miR-760, hsa-miR-769-3p	12	-2.041	-1.759
STK38	ENST00000229812.7	hsa-miR-1299, hsa-miR-181c-3p, hsa-miR-202-3p, hsa-miR-23a-5p, hsa-miR-30c-2-3p, hsa-miR-654-5p, hsa-miR-760, hsa-miR-93-3p	8	-2.041	-2.041
RAB27B	ENST00000262094.5	hsa-miR-1226-5p, hsa-miR-149-3p, hsa-miR-202-3p, hsa-miR-30a-5p, hsa-miR-30c-2-3p, hsa-miR-373-5p, hsa-miR-526b-5p, hsa-miR-557, hsa-miR-610, hsa-miR-623, hsa-miR-654-5p, hsa-miR-769-3p, hsa-miR-93-3p	13	-2.039	-2.039
BAZ2B	ENST00000392782.1	hsa-miR-10a-5p, hsa-miR-10b-5p, hsa-miR-1226-5p, hsa-miR-1299, hsa-miR-149-3p, hsa-miR-181c-3p, hsa-miR-30a-5p, hsa-miR-30c-2-3p, hsa-miR-373-5p, hsa-miR-455-3p, hsa-miR-526b-5p, hsa-miR-557, hsa-miR-584-5p, hsa-miR-636, hsa-miR-877-5p, hsa-miR-93-3p, hsa-miR-936, hsa-miR-99b-3p	18	-2.037	-1.301
RABGAP1L	ENST00000489615.1	hsa-miR-202-3p, hsa-miR-23a-5p, hsa-miR-30a-5p, hsa-miR-30c-2-3p, hsa-miR-373-5p, hsa-miR-455-3p, hsa-miR-526b-5p, hsa-miR-557, hsa-miR-584-5p, hsa-miR-610, hsa-miR-623, hsa-miR-636, hsa-miR-654-5p, hsa-miR-760, hsa-miR-877-5p, hsa-miR-936	16	-2.035	-2.012
C10orf76	ENST00000370033.4	hsa-miR-10a-5p, hsa-miR-10b-5p, hsa-miR-1226-5p, hsa-miR-1299, hsa-miR-149-3p, hsa-miR-30a-5p, hsa-miR-30c-2-3p, hsa-miR-455-3p, hsa-miR-610, hsa-miR-623, hsa-miR-636, hsa-miR-760, hsa-miR-93-3p, hsa-miR-936	14	-2.029	-1.299
PPM1L	ENST00000498165.1	hsa-miR-10a-3p, hsa-miR-1299, hsa-miR-149-3p, hsa-miR-23a-5p, hsa-miR-30c-2-3p, hsa-miR-373-5p, hsa-miR-422a, hsa-miR-455-3p, hsa-miR-526b-5p, hsa-miR-584-5p, hsa-miR-610, hsa-miR-623, hsa-miR-636, hsa-miR-654-5p, hsa-miR-93-3p, hsa-miR-936	16	-2.027	-0.914
RUNX1	ENST00000344691.4	hsa-miR-10a-3p, hsa-miR-1226-5p, hsa-miR-1299, hsa-miR-149-3p, hsa-miR-30a-5p, hsa-miR-373-5p, hsa-miR-455-3p, hsa-miR-557, hsa-miR-584-5p, hsa-miR-610, hsa-miR-654-5p, hsa-miR-760, hsa-miR-877-5p, hsa-miR-93-3p, hsa-miR-936	15	-2.02	-0.715
FXN	ENST00000396366.2	hsa-miR-10a-3p, hsa-miR-10a-5p, hsa-miR-10b-5p, hsa-miR-149-3p, hsa-miR-202-3p, hsa-miR-23a-5p, hsa-miR-30a-5p, hsa-miR-30c-2-3p, hsa-miR-373-5p, hsa-miR-422a, hsa-miR-455-3p, hsa-miR-557, hsa-miR-610, hsa-miR-623, hsa-miR-636, hsa-miR-654-5p, hsa-miR-760, hsa-miR-769-3p, hsa-miR-877-5p, hsa-miR-93-3p, hsa-miR-936	21	-2.006	-0.353
RNF157	ENST00000269391.6	hsa-miR-149-3p, hsa-miR-23a-5p, hsa-miR-30a-5p, hsa-miR-30c-2-3p, hsa-miR-455-3p, hsa-miR-526b-5p, hsa-miR-584-5p, hsa-miR-610, hsa-miR-623, hsa-miR-636, hsa-miR-654-5p, hsa-miR-760	12	-1.999	-1.696
BNIP3L	ENST00000380629.2	hsa-miR-10a-3p, hsa-miR-30a-5p, hsa-miR-373-5p, hsa-miR-455-3p, hsa-miR-526b-5p, hsa-miR-636, hsa-miR-93-3p	7	-1.998	-0.82
SESN3	ENST00000536441.1	hsa-miR-10a-3p, hsa-miR-10a-5p, hsa-miR-10b-5p, hsa-miR-1226-5p, hsa-miR-1299, hsa-miR-181c-3p, hsa-miR-202-3p, hsa-miR-23a-5p, hsa-miR-30c-2-3p, hsa-miR-373-5p, hsa-miR-455-3p, hsa-miR-557, hsa-miR-584-5p, hsa-miR-610, hsa-miR-622, hsa-miR-636, hsa-miR-760, hsa-miR-769-3p, hsa-miR-877-5p, hsa-miR-93-3p, hsa-miR-936, hsa-miR-99b-3p	22	-1.996	-0.238
PAPOLA	ENST00000557471.1	hsa-miR-10a-3p, hsa-miR-10a-5p, hsa-miR-10b-5p, hsa-miR-149-3p, hsa-miR-181c-3p, hsa-miR-196a-5p, hsa-miR-30a-5p, hsa-miR-373-5p, hsa-miR-455-3p, hsa-miR-557	10	-1.994	-0.411
SURF6	ENST00000372022.4	hsa-miR-10a-3p, hsa-miR-10a-5p, hsa-miR-10b-5p, hsa-miR-1226-5p, hsa-miR-1299, hsa-miR-23a-5p, hsa-miR-30c-2-3p, hsa-miR-422a, hsa-miR-455-3p, hsa-miR-557, hsa-miR-622, hsa-miR-623, hsa-miR-769-3p, hsa-miR-93-3p	14	-1.992	-0.342
CLEC2B	ENST00000228438.2	hsa-miR-10a-5p, hsa-miR-10b-5p, hsa-miR-196a-5p, hsa-miR-455-3p, hsa-miR-557, hsa-miR-654-5p	6	-1.991	0
MBNL1	ENST00000357472.3	hsa-miR-23a-5p, hsa-miR-30a-5p, hsa-miR-373-5p, hsa-miR-455-3p, hsa-miR-557, hsa-miR-584-5p, hsa-miR-622, hsa-miR-623, hsa-miR-636, hsa-miR-760, hsa-miR-93-3p, hsa-miR-936	12	-1.986	-1.977
FRMD4A	ENST00000358621.4	hsa-miR-10a-5p, hsa-miR-10b-5p, hsa-miR-1226-5p, hsa-miR-1299, hsa-miR-149-3p, hsa-miR-23a-5p, hsa-miR-30a-5p, hsa-miR-30c-2-3p, hsa-miR-373-5p, hsa-miR-455-3p, hsa-miR-557, hsa-miR-584-5p, hsa-miR-622, hsa-miR-623, hsa-miR-636, hsa-miR-760, hsa-miR-769-3p, hsa-miR-936	18	-1.985	-1.034
SMAD4	ENST00000398417.2	hsa-miR-10a-3p, hsa-miR-1299, hsa-miR-149-3p, hsa-miR-181c-3p, hsa-miR-196a-5p, hsa-miR-30a-5p, hsa-miR-30c-2-3p, hsa-miR-373-5p, hsa-miR-422a, hsa-miR-455-3p, hsa-miR-526b-5p, hsa-miR-622, hsa-miR-623, hsa-miR-760, hsa-miR-877-5p, hsa-miR-936	16	-1.985	-0.745
MAFF	ENST00000338483.2	hsa-miR-10a-3p, hsa-miR-149-3p, hsa-miR-373-5p, hsa-miR-422a, hsa-miR-455-3p, hsa-miR-623, hsa-miR-760	7	-1.984	-1.966
SIK2	ENST00000304987.3	hsa-miR-10a-3p, hsa-miR-10a-5p, hsa-miR-10b-5p, hsa-miR-149-3p, hsa-miR-30c-2-3p, hsa-miR-373-5p, hsa-miR-455-3p, hsa-miR-526b-5p, hsa-miR-557, hsa-miR-622, hsa-miR-623, hsa-miR-636, hsa-miR-654-5p, hsa-miR-760, hsa-miR-769-3p, hsa-miR-877-5p, hsa-miR-93-3p	17	-1.981	-0.672
AHI1	ENST00000417892.2	hsa-miR-1299, hsa-miR-196a-5p, hsa-miR-373-5p, hsa-miR-455-3p, hsa-miR-622, hsa-miR-636, hsa-miR-760, hsa-miR-936	8	-1.98	-1.33
CCDC30	ENST00000342022.4	hsa-miR-10a-5p, hsa-miR-10b-5p, hsa-miR-1299, hsa-miR-149-3p, hsa-miR-23a-5p, hsa-miR-30c-2-3p, hsa-miR-373-5p, hsa-miR-455-3p, hsa-miR-584-5p, hsa-miR-769-3p, hsa-miR-93-3p	11	-1.979	-1.006
TUBD1	ENST00000346141.6	hsa-miR-1299, hsa-miR-149-3p, hsa-miR-23a-5p, hsa-miR-30c-2-3p, hsa-miR-373-5p, hsa-miR-526b-5p, hsa-miR-584-5p, hsa-miR-610, hsa-miR-622, hsa-miR-623, hsa-miR-760, hsa-miR-769-3p, hsa-miR-99b-3p	13	-1.977	-0.121
SGPP2	ENST00000321276.7	hsa-miR-10a-5p, hsa-miR-10b-5p, hsa-miR-149-3p, hsa-miR-23a-5p, hsa-miR-30c-2-3p, hsa-miR-373-5p, hsa-miR-455-3p, hsa-miR-526b-5p, hsa-miR-557, hsa-miR-584-5p, hsa-miR-760, hsa-miR-877-5p, hsa-miR-93-3p, hsa-miR-936	14	-1.972	-1.108
MAP3K2	ENST00000409947.1	hsa-miR-10a-3p, hsa-miR-10a-5p, hsa-miR-10b-5p, hsa-miR-1299, hsa-miR-149-3p, hsa-miR-196a-5p, hsa-miR-23a-5p, hsa-miR-30a-5p, hsa-miR-30c-2-3p, hsa-miR-373-5p, hsa-miR-455-3p, hsa-miR-557, hsa-miR-622, hsa-miR-623, hsa-miR-636, hsa-miR-654-5p, hsa-miR-936	17	-1.972	-1.756
PLXDC2	ENST00000377252.4	hsa-miR-10a-3p, hsa-miR-1226-5p, hsa-miR-1299, hsa-miR-1306-3p, hsa-miR-149-3p, hsa-miR-181c-3p, hsa-miR-196a-5p, hsa-miR-202-3p, hsa-miR-23a-5p, hsa-miR-30a-5p, hsa-miR-30c-2-3p, hsa-miR-373-5p, hsa-miR-422a, hsa-miR-455-3p, hsa-miR-526b-5p, hsa-miR-557, hsa-miR-584-5p, hsa-miR-623, hsa-miR-636, hsa-miR-654-5p, hsa-miR-760	21	-1.97	-0.852
TWF1	ENST00000552521.1	hsa-miR-10a-3p, hsa-miR-1299, hsa-miR-196a-5p, hsa-miR-30a-5p, hsa-miR-373-5p, hsa-miR-422a, hsa-miR-557, hsa-miR-584-5p, hsa-miR-622, hsa-miR-760	10	-1.966	-1.966
SLC7A6	ENST00000219343.6	hsa-miR-10a-3p, hsa-miR-10a-5p, hsa-miR-10b-5p, hsa-miR-1226-5p, hsa-miR-1299, hsa-miR-149-3p, hsa-miR-30a-5p, hsa-miR-30c-2-3p, hsa-miR-422a, hsa-miR-557, hsa-miR-623, hsa-miR-636, hsa-miR-654-5p, hsa-miR-760, hsa-miR-769-3p, hsa-miR-93-3p, hsa-miR-936	17	-1.962	-1.009
ZNF597	ENST00000301744.4	hsa-miR-10a-3p, hsa-miR-1226-5p, hsa-miR-202-3p, hsa-miR-23a-5p, hsa-miR-30a-5p, hsa-miR-373-5p, hsa-miR-455-3p, hsa-miR-557, hsa-miR-636, hsa-miR-877-5p, hsa-miR-93-3p, hsa-miR-936	12	-1.96	-1.226
CDKN2AIPNL	ENST00000458198.2	hsa-miR-10a-5p, hsa-miR-10b-5p, hsa-miR-149-3p, hsa-miR-196a-5p, hsa-miR-23a-5p, hsa-miR-30c-2-3p, hsa-miR-373-5p, hsa-miR-455-3p, hsa-miR-610, hsa-miR-622, hsa-miR-636, hsa-miR-654-5p, hsa-miR-760	13	-1.957	-0.42
TMTC3	ENST00000266712.6	hsa-miR-10a-3p, hsa-miR-1226-5p, hsa-miR-181c-3p, hsa-miR-196a-5p, hsa-miR-202-3p, hsa-miR-30a-5p, hsa-miR-30c-2-3p, hsa-miR-373-5p, hsa-miR-584-5p, hsa-miR-610, hsa-miR-623, hsa-miR-636, hsa-miR-93-3p, hsa-miR-99b-3p	14	-1.956	-1.456
CNRIP1	ENST00000409862.1	hsa-miR-1299, hsa-miR-30a-5p, hsa-miR-373-5p, hsa-miR-557, hsa-miR-584-5p, hsa-miR-610, hsa-miR-622, hsa-miR-636	8	-1.947	-1.632
RFXAP	ENST00000255476.2	hsa-miR-10a-3p, hsa-miR-422a, hsa-miR-455-3p, hsa-miR-610, hsa-miR-622, hsa-miR-636, hsa-miR-654-5p, hsa-miR-936	8	-1.944	-1.449
TFAP2B	ENST00000393655.3	hsa-miR-10a-5p, hsa-miR-10b-5p, hsa-miR-1226-5p, hsa-miR-149-3p, hsa-miR-202-3p, hsa-miR-30c-2-3p, hsa-miR-373-5p, hsa-miR-526b-5p, hsa-miR-557, hsa-miR-623, hsa-miR-636, hsa-miR-654-5p, hsa-miR-99b-3p	13	-1.944	-0.685
B4GALT1	ENST00000379731.4	hsa-miR-10a-5p, hsa-miR-10b-5p, hsa-miR-1226-5p, hsa-miR-1299, hsa-miR-149-3p, hsa-miR-23a-5p, hsa-miR-30a-5p, hsa-miR-30c-2-3p, hsa-miR-455-3p, hsa-miR-526b-5p, hsa-miR-557, hsa-miR-610, hsa-miR-622, hsa-miR-623, hsa-miR-654-5p, hsa-miR-769-3p	16	-1.943	-1.827
CNR2	ENST00000374472.4	hsa-miR-10a-5p, hsa-miR-10b-5p, hsa-miR-1226-5p, hsa-miR-149-3p, hsa-miR-30c-2-3p, hsa-miR-373-5p, hsa-miR-455-3p, hsa-miR-557, hsa-miR-610, hsa-miR-636, hsa-miR-654-5p, hsa-miR-769-3p, hsa-miR-93-3p, hsa-miR-99b-3p	14	-1.939	-1.939
EPC2	ENST00000258484.6	hsa-miR-1299, hsa-miR-196a-5p, hsa-miR-30a-5p, hsa-miR-422a, hsa-miR-557, hsa-miR-584-5p, hsa-miR-622, hsa-miR-623	8	-1.939	-1.168
CTDSPL	ENST00000443503.2	hsa-miR-10a-5p, hsa-miR-10b-5p, hsa-miR-1226-5p, hsa-miR-1299, hsa-miR-149-3p, hsa-miR-23a-5p, hsa-miR-30c-2-3p, hsa-miR-455-3p, hsa-miR-557, hsa-miR-622, hsa-miR-623, hsa-miR-636	12	-1.935	-1.641
RPL18A	ENST00000600147.1	hsa-miR-10a-5p, hsa-miR-10b-5p, hsa-miR-1226-5p, hsa-miR-149-3p, hsa-miR-30c-2-3p, hsa-miR-373-5p, hsa-miR-455-3p, hsa-miR-557, hsa-miR-623, hsa-miR-636, hsa-miR-877-5p	11	-1.932	-0.233
PRKAR2A	ENST00000265563.8	hsa-miR-10a-3p, hsa-miR-10a-5p, hsa-miR-10b-5p, hsa-miR-1299, hsa-miR-149-3p, hsa-miR-181c-3p, hsa-miR-202-3p, hsa-miR-30c-2-3p, hsa-miR-373-5p, hsa-miR-622, hsa-miR-654-5p, hsa-miR-760, hsa-miR-877-5p, hsa-miR-93-3p, hsa-miR-936	15	-1.93	-1.88
HLA-G	ENST00000376828.2	hsa-miR-1299, hsa-miR-373-5p, hsa-miR-455-3p, hsa-miR-526b-5p, hsa-miR-654-5p	5	-1.927	-1.927
SMARCC1	ENST00000254480.5	hsa-miR-10a-5p, hsa-miR-10b-5p, hsa-miR-1299, hsa-miR-149-3p, hsa-miR-181c-3p, hsa-miR-196a-5p, hsa-miR-202-3p, hsa-miR-373-5p, hsa-miR-610, hsa-miR-636, hsa-miR-654-5p, hsa-miR-760, hsa-miR-877-5p, hsa-miR-93-3p, hsa-miR-99b-3p	15	-1.926	-1.275
FBXL17	ENST00000359660.5	hsa-miR-1299, hsa-miR-181c-3p, hsa-miR-30a-5p, hsa-miR-373-5p, hsa-miR-455-3p, hsa-miR-557, hsa-miR-623, hsa-miR-654-5p, hsa-miR-760, hsa-miR-769-3p, hsa-miR-93-3p, hsa-miR-936	12	-1.923	-1.842
PCGF5	ENST00000336126.5	hsa-miR-10a-3p, hsa-miR-1226-5p, hsa-miR-1299, hsa-miR-23a-5p, hsa-miR-30a-5p, hsa-miR-373-5p, hsa-miR-557, hsa-miR-610, hsa-miR-622, hsa-miR-623, hsa-miR-936	11	-1.923	-0.837
CASP10	ENST00000286186.6	hsa-miR-10a-3p, hsa-miR-1226-5p, hsa-miR-149-3p, hsa-miR-30c-2-3p, hsa-miR-373-5p, hsa-miR-455-3p, hsa-miR-622, hsa-miR-623, hsa-miR-636, hsa-miR-654-5p, hsa-miR-93-3p, hsa-miR-99b-3p	12	-1.919	-1.11
MORC4	ENST00000535534.1	hsa-miR-10a-5p, hsa-miR-10b-5p, hsa-miR-149-3p, hsa-miR-202-3p, hsa-miR-30a-5p, hsa-miR-30c-2-3p, hsa-miR-422a, hsa-miR-455-3p, hsa-miR-622, hsa-miR-623, hsa-miR-760, hsa-miR-93-3p	12	-1.917	-1.78
FAM19A2	ENST00000416284.3	hsa-miR-10b-5p, hsa-miR-30a-5p, hsa-miR-373-5p, hsa-miR-526b-5p, hsa-miR-622, hsa-miR-623, hsa-miR-769-3p, hsa-miR-93-3p	8	-1.914	-1.848
FAM46C	ENST00000369448.3	hsa-miR-10a-5p, hsa-miR-10b-5p, hsa-miR-1226-5p, hsa-miR-23a-5p, hsa-miR-30a-5p, hsa-miR-373-5p, hsa-miR-422a, hsa-miR-557, hsa-miR-610, hsa-miR-622, hsa-miR-623, hsa-miR-636, hsa-miR-769-3p, hsa-miR-93-3p, hsa-miR-99b-3p	15	-1.912	-0.905
ZNF566	ENST00000454319.1	hsa-miR-10a-3p, hsa-miR-149-3p, hsa-miR-202-3p, hsa-miR-30a-5p, hsa-miR-30c-2-3p, hsa-miR-373-5p, hsa-miR-455-3p, hsa-miR-636, hsa-miR-769-3p, hsa-miR-877-5p, hsa-miR-936	11	-1.912	-0.58
SCARB2	ENST00000264896.2	hsa-miR-10a-3p, hsa-miR-10a-5p, hsa-miR-10b-5p, hsa-miR-1299, hsa-miR-149-3p, hsa-miR-30c-2-3p, hsa-miR-373-5p, hsa-miR-455-3p, hsa-miR-557, hsa-miR-610, hsa-miR-622, hsa-miR-636, hsa-miR-654-5p, hsa-miR-99b-3p	14	-1.907	-0.074
DOK6	ENST00000382713.5	hsa-miR-10a-5p, hsa-miR-10b-5p, hsa-miR-1226-5p, hsa-miR-1299, hsa-miR-196a-5p, hsa-miR-23a-5p, hsa-miR-30c-2-3p, hsa-miR-422a, hsa-miR-455-3p, hsa-miR-526b-5p, hsa-miR-557, hsa-miR-584-5p, hsa-miR-623, hsa-miR-636, hsa-miR-760, hsa-miR-877-5p, hsa-miR-93-3p, hsa-miR-99b-3p	18	-1.907	-1.907
SELPLG	ENST00000388962.3	hsa-miR-10a-5p, hsa-miR-10b-5p, hsa-miR-1226-5p, hsa-miR-1299, hsa-miR-149-3p, hsa-miR-196a-5p, hsa-miR-202-3p, hsa-miR-30c-2-3p, hsa-miR-373-5p, hsa-miR-455-3p, hsa-miR-557, hsa-miR-584-5p, hsa-miR-622, hsa-miR-623, hsa-miR-636, hsa-miR-654-5p, hsa-miR-760, hsa-miR-769-3p, hsa-miR-877-5p	19	-1.905	-0.456
ATG5	ENST00000360666.4	hsa-miR-30a-5p, hsa-miR-455-3p, hsa-miR-610, hsa-miR-769-3p, hsa-miR-877-5p	5	-1.904	-1.236
RPS6KA3	ENST00000379565.3	hsa-miR-10a-3p, hsa-miR-1299, hsa-miR-1306-3p, hsa-miR-196a-5p, hsa-miR-202-3p, hsa-miR-30c-2-3p, hsa-miR-373-5p, hsa-miR-422a, hsa-miR-526b-5p, hsa-miR-610, hsa-miR-623, hsa-miR-636, hsa-miR-760, hsa-miR-877-5p, hsa-miR-936	15	-1.901	-0.491
EPHX2	ENST00000521400.1	hsa-miR-10a-3p, hsa-miR-10a-5p, hsa-miR-10b-5p, hsa-miR-1299, hsa-miR-149-3p, hsa-miR-23a-5p, hsa-miR-30c-2-3p, hsa-miR-373-5p, hsa-miR-455-3p, hsa-miR-526b-5p, hsa-miR-623, hsa-miR-654-5p, hsa-miR-760, hsa-miR-769-3p, hsa-miR-877-5p, hsa-miR-93-3p	16	-1.901	-0.365
LIN7C	ENST00000278193.2	hsa-miR-10a-5p, hsa-miR-10b-5p, hsa-miR-1299, hsa-miR-149-3p, hsa-miR-30a-5p, hsa-miR-30c-2-3p, hsa-miR-373-5p, hsa-miR-526b-5p, hsa-miR-557, hsa-miR-610, hsa-miR-622	11	-1.895	-1.709
PRKX	ENST00000262848.5	hsa-miR-10a-3p, hsa-miR-10a-5p, hsa-miR-10b-5p, hsa-miR-1226-5p, hsa-miR-1306-3p, hsa-miR-196a-5p, hsa-miR-23a-5p, hsa-miR-584-5p, hsa-miR-623, hsa-miR-636, hsa-miR-654-5p, hsa-miR-760, hsa-miR-877-5p, hsa-miR-93-3p, hsa-miR-936	15	-1.894	-1.894
MLLT6	ENST00000325718.7	hsa-miR-10a-5p, hsa-miR-10b-5p, hsa-miR-1226-5p, hsa-miR-149-3p, hsa-miR-23a-5p, hsa-miR-30c-2-3p, hsa-miR-373-5p, hsa-miR-455-3p, hsa-miR-557, hsa-miR-610, hsa-miR-622, hsa-miR-654-5p, hsa-miR-760, hsa-miR-769-3p, hsa-miR-936	15	-1.893	-1.325
MGAT4A	ENST00000264968.3	hsa-miR-10a-3p, hsa-miR-10a-5p, hsa-miR-10b-5p, hsa-miR-1226-5p, hsa-miR-149-3p, hsa-miR-196a-5p, hsa-miR-202-3p, hsa-miR-23a-5p, hsa-miR-30c-2-3p, hsa-miR-373-5p, hsa-miR-422a, hsa-miR-455-3p, hsa-miR-526b-5p, hsa-miR-557, hsa-miR-584-5p, hsa-miR-610, hsa-miR-623, hsa-miR-654-5p, hsa-miR-936	19	-1.893	-0.581
RPS15A	ENST00000576436.1	hsa-miR-10a-3p, hsa-miR-10a-5p, hsa-miR-10b-5p, hsa-miR-196a-5p, hsa-miR-373-5p, hsa-miR-610, hsa-miR-769-3p, hsa-miR-99b-3p	8	-1.892	-1.876
MTPAP	ENST00000263063.4	hsa-miR-10a-5p, hsa-miR-10b-5p, hsa-miR-149-3p, hsa-miR-30c-2-3p, hsa-miR-373-5p, hsa-miR-455-3p, hsa-miR-584-5p, hsa-miR-623, hsa-miR-636, hsa-miR-654-5p	10	-1.892	-0.301
KLF3	ENST00000261438.5	hsa-miR-10a-3p, hsa-miR-1226-5p, hsa-miR-149-3p, hsa-miR-373-5p, hsa-miR-455-3p, hsa-miR-526b-5p, hsa-miR-557, hsa-miR-584-5p, hsa-miR-610, hsa-miR-622, hsa-miR-623, hsa-miR-636	12	-1.89	-1.389
STK35	ENST00000381482.3	hsa-miR-10a-5p, hsa-miR-10b-5p, hsa-miR-1226-5p, hsa-miR-149-3p, hsa-miR-196a-5p, hsa-miR-30a-5p, hsa-miR-30c-2-3p, hsa-miR-422a, hsa-miR-610, hsa-miR-623, hsa-miR-654-5p, hsa-miR-760, hsa-miR-769-3p, hsa-miR-93-3p	14	-1.884	-1.748
MFSD2A	ENST00000372811.5	hsa-miR-10a-5p, hsa-miR-10b-5p, hsa-miR-149-3p, hsa-miR-181c-3p, hsa-miR-202-3p, hsa-miR-23a-5p, hsa-miR-30c-2-3p, hsa-miR-455-3p, hsa-miR-623, hsa-miR-654-5p, hsa-miR-760, hsa-miR-769-3p	12	-1.883	-0.994
GCNT4	ENST00000322348.4	hsa-miR-10a-5p, hsa-miR-10b-5p, hsa-miR-1299, hsa-miR-149-3p, hsa-miR-196a-5p, hsa-miR-202-3p, hsa-miR-30c-2-3p, hsa-miR-373-5p, hsa-miR-455-3p, hsa-miR-557, hsa-miR-622, hsa-miR-623, hsa-miR-654-5p, hsa-miR-760, hsa-miR-936	15	-1.878	-1.315
KLHL3	ENST00000541417.1	hsa-miR-1299, hsa-miR-1306-3p, hsa-miR-149-3p, hsa-miR-373-5p, hsa-miR-422a, hsa-miR-455-3p, hsa-miR-622, hsa-miR-623, hsa-miR-636, hsa-miR-654-5p, hsa-miR-760, hsa-miR-936	12	-1.872	-1.668
SCML4	ENST00000369022.2	hsa-miR-10a-3p, hsa-miR-1226-5p, hsa-miR-1299, hsa-miR-202-3p, hsa-miR-422a, hsa-miR-455-3p, hsa-miR-622, hsa-miR-636, hsa-miR-769-3p, hsa-miR-877-5p	10	-1.87	-1.039
MKKS	ENST00000347364.3	hsa-miR-10a-3p, hsa-miR-1299, hsa-miR-196a-5p, hsa-miR-202-3p, hsa-miR-30a-5p, hsa-miR-30c-2-3p, hsa-miR-373-5p, hsa-miR-526b-5p, hsa-miR-557, hsa-miR-584-5p, hsa-miR-622, hsa-miR-623, hsa-miR-877-5p, hsa-miR-93-3p	14	-1.866	-0.024
ARHGAP15	ENST00000409869.1	hsa-miR-1299, hsa-miR-422a, hsa-miR-526b-5p, hsa-miR-557, hsa-miR-584-5p, hsa-miR-622, hsa-miR-760	7	-1.866	-1.866
RRN3	ENST00000198767.6	hsa-miR-1226-5p, hsa-miR-1299, hsa-miR-149-3p, hsa-miR-181c-3p, hsa-miR-202-3p, hsa-miR-23a-5p, hsa-miR-30a-5p, hsa-miR-30c-2-3p, hsa-miR-373-5p, hsa-miR-455-3p, hsa-miR-557, hsa-miR-610, hsa-miR-622, hsa-miR-623, hsa-miR-654-5p, hsa-miR-877-5p, hsa-miR-93-3p, hsa-miR-99b-3p	18	-1.864	-1.389
ZNF324	ENST00000536459.2	hsa-miR-1226-5p, hsa-miR-1299, hsa-miR-149-3p, hsa-miR-181c-3p, hsa-miR-455-3p, hsa-miR-526b-5p, hsa-miR-622, hsa-miR-623, hsa-miR-654-5p, hsa-miR-760, hsa-miR-93-3p, hsa-miR-936	12	-1.862	-1.017
PCBP2	ENST00000455667.3	hsa-miR-1226-5p, hsa-miR-149-3p, hsa-miR-30c-2-3p, hsa-miR-455-3p, hsa-miR-526b-5p, hsa-miR-557, hsa-miR-636	7	-1.857	-0.321
KLRD1	ENST00000381908.3	hsa-miR-149-3p, hsa-miR-30c-2-3p, hsa-miR-373-5p, hsa-miR-455-3p, hsa-miR-610, hsa-miR-623, hsa-miR-760, hsa-miR-769-3p, hsa-miR-93-3p, hsa-miR-99b-3p	10	-1.848	-1.848
MBP	ENST00000397863.1	hsa-miR-1299, hsa-miR-149-3p, hsa-miR-181c-3p, hsa-miR-30a-5p, hsa-miR-373-5p, hsa-miR-422a, hsa-miR-455-3p, hsa-miR-526b-5p, hsa-miR-557, hsa-miR-584-5p, hsa-miR-623, hsa-miR-636, hsa-miR-760, hsa-miR-877-5p	14	-1.847	-1.638
KLF11	ENST00000305883.1	hsa-miR-10a-5p, hsa-miR-10b-5p, hsa-miR-1226-5p, hsa-miR-181c-3p, hsa-miR-196a-5p, hsa-miR-30a-5p, hsa-miR-30c-2-3p, hsa-miR-373-5p, hsa-miR-526b-5p, hsa-miR-623, hsa-miR-769-3p	11	-1.844	-1.588
SCML1	ENST00000380045.3	hsa-miR-10a-3p, hsa-miR-1299, hsa-miR-30a-5p, hsa-miR-422a, hsa-miR-526b-5p, hsa-miR-623	6	-1.844	-1.84
CEBPD	ENST00000408965.3	hsa-miR-10a-5p, hsa-miR-10b-5p, hsa-miR-1299, hsa-miR-202-3p, hsa-miR-30a-5p, hsa-miR-455-3p, hsa-miR-622, hsa-miR-623, hsa-miR-654-5p, hsa-miR-760, hsa-miR-93-3p, hsa-miR-99b-3p	12	-1.844	-0.895
UBE2B	ENST00000265339.2	hsa-miR-149-3p, hsa-miR-181c-3p, hsa-miR-30a-5p, hsa-miR-30c-2-3p, hsa-miR-373-5p, hsa-miR-422a, hsa-miR-455-3p, hsa-miR-526b-5p, hsa-miR-584-5p, hsa-miR-610	10	-1.841	-0.126
RCAN3	ENST00000374395.4	hsa-miR-10a-3p, hsa-miR-1226-5p, hsa-miR-149-3p, hsa-miR-23a-5p, hsa-miR-30c-2-3p, hsa-miR-373-5p, hsa-miR-455-3p, hsa-miR-526b-5p, hsa-miR-557, hsa-miR-584-5p, hsa-miR-623, hsa-miR-760, hsa-miR-769-3p, hsa-miR-936	14	-1.839	-1.586
TSPAN2	ENST00000369516.2	hsa-miR-10a-3p, hsa-miR-202-3p, hsa-miR-30a-5p, hsa-miR-30c-2-3p, hsa-miR-373-5p, hsa-miR-455-3p, hsa-miR-584-5p, hsa-miR-622, hsa-miR-936	9	-1.838	-0.561
NCALD	ENST00000395923.1	hsa-miR-1299, hsa-miR-30a-5p, hsa-miR-373-5p, hsa-miR-455-3p, hsa-miR-622, hsa-miR-623, hsa-miR-760, hsa-miR-93-3p	8	-1.835	-1.804
IRF2BP2	ENST00000366610.3	hsa-miR-10a-3p, hsa-miR-1299, hsa-miR-149-3p, hsa-miR-181c-3p, hsa-miR-30a-5p, hsa-miR-422a, hsa-miR-455-3p, hsa-miR-526b-5p, hsa-miR-584-5p, hsa-miR-622, hsa-miR-623, hsa-miR-636, hsa-miR-760, hsa-miR-93-3p	14	-1.834	-0.676
SIRT5	ENST00000606117.1	hsa-miR-10a-5p, hsa-miR-10b-5p, hsa-miR-149-3p, hsa-miR-196a-5p, hsa-miR-202-3p, hsa-miR-23a-5p, hsa-miR-30a-5p, hsa-miR-30c-2-3p, hsa-miR-373-5p, hsa-miR-422a, hsa-miR-455-3p, hsa-miR-557, hsa-miR-610, hsa-miR-622, hsa-miR-93-3p	15	-1.833	-0.511
PPP1R15B	ENST00000367188.4	hsa-miR-10a-5p, hsa-miR-10b-5p, hsa-miR-149-3p, hsa-miR-196a-5p, hsa-miR-202-3p, hsa-miR-30a-5p, hsa-miR-30c-2-3p, hsa-miR-373-5p, hsa-miR-455-3p, hsa-miR-557, hsa-miR-622, hsa-miR-760, hsa-miR-769-3p, hsa-miR-877-5p	14	-1.832	-1.415
EIF3M	ENST00000531120.1	hsa-miR-10a-3p, hsa-miR-10a-5p, hsa-miR-10b-5p, hsa-miR-149-3p, hsa-miR-196a-5p, hsa-miR-30c-2-3p, hsa-miR-373-5p, hsa-miR-455-3p, hsa-miR-557, hsa-miR-654-5p, hsa-miR-769-3p, hsa-miR-936	12	-1.825	-0.878
RPS6KA5	ENST00000261991.3	hsa-miR-10a-5p, hsa-miR-10b-5p, hsa-miR-1299, hsa-miR-149-3p, hsa-miR-202-3p, hsa-miR-30a-5p, hsa-miR-30c-2-3p, hsa-miR-373-5p, hsa-miR-455-3p, hsa-miR-526b-5p, hsa-miR-557, hsa-miR-623, hsa-miR-760	13	-1.823	-0.373
TAZ	ENST00000299328.5	hsa-miR-196a-5p, hsa-miR-30c-2-3p, hsa-miR-455-3p, hsa-miR-584-5p, hsa-miR-610, hsa-miR-654-5p	6	-1.823	-1.823
ANXA11	ENST00000372231.3	hsa-miR-1226-5p, hsa-miR-1299, hsa-miR-23a-5p, hsa-miR-30a-5p, hsa-miR-30c-2-3p, hsa-miR-373-5p, hsa-miR-422a, hsa-miR-455-3p, hsa-miR-557, hsa-miR-610, hsa-miR-654-5p, hsa-miR-93-3p, hsa-miR-99b-3p	13	-1.819	-0.744
RPS24	ENST00000435275.1	hsa-miR-10a-5p, hsa-miR-10b-5p, hsa-miR-1226-5p, hsa-miR-1299, hsa-miR-149-3p, hsa-miR-30c-2-3p, hsa-miR-373-5p, hsa-miR-455-3p, hsa-miR-526b-5p, hsa-miR-654-5p, hsa-miR-760, hsa-miR-769-3p, hsa-miR-877-5p, hsa-miR-93-3p	14	-1.817	0
PRKCB	ENST00000303531.7	hsa-miR-1299, hsa-miR-1306-3p, hsa-miR-149-3p, hsa-miR-181c-3p, hsa-miR-196a-5p, hsa-miR-202-3p, hsa-miR-23a-5p, hsa-miR-30a-5p, hsa-miR-30c-2-3p, hsa-miR-373-5p, hsa-miR-422a, hsa-miR-557, hsa-miR-610, hsa-miR-623, hsa-miR-654-5p, hsa-miR-760, hsa-miR-769-3p, hsa-miR-93-3p, hsa-miR-936, hsa-miR-99b-3p	20	-1.816	-1.816
CCDC59	ENST00000256151.7	hsa-miR-10a-5p, hsa-miR-10b-5p, hsa-miR-1226-5p, hsa-miR-149-3p, hsa-miR-373-5p, hsa-miR-422a, hsa-miR-526b-5p, hsa-miR-557, hsa-miR-623, hsa-miR-636, hsa-miR-93-3p, hsa-miR-936	12	-1.816	-0.316
LMBR1L	ENST00000267102.8	hsa-miR-30a-5p, hsa-miR-760, hsa-miR-769-3p, hsa-miR-93-3p	4	-1.816	-1.816
HNRNPA0	ENST00000314940.4	hsa-miR-10a-3p, hsa-miR-1226-5p, hsa-miR-181c-3p, hsa-miR-30a-5p, hsa-miR-30c-2-3p, hsa-miR-373-5p, hsa-miR-422a, hsa-miR-610, hsa-miR-622, hsa-miR-623, hsa-miR-769-3p, hsa-miR-877-5p, hsa-miR-936, hsa-miR-99b-3p	14	-1.815	-0.416
APOLD1	ENST00000356591.4	hsa-miR-10a-5p, hsa-miR-10b-5p, hsa-miR-1299, hsa-miR-1306-3p, hsa-miR-23a-5p, hsa-miR-30c-2-3p, hsa-miR-373-5p, hsa-miR-455-3p, hsa-miR-526b-5p, hsa-miR-557, hsa-miR-622, hsa-miR-623, hsa-miR-654-5p, hsa-miR-877-5p	14	-1.812	-1.665
HIST1H2BG	ENST00000244601.3	hsa-miR-373-5p, hsa-miR-455-3p, hsa-miR-557, hsa-miR-610, hsa-miR-622, hsa-miR-760, hsa-miR-877-5p, hsa-miR-936	8	-1.809	-0.637
PTPN3	ENST00000412145.1	hsa-miR-10a-5p, hsa-miR-10b-5p, hsa-miR-1226-5p, hsa-miR-1299, hsa-miR-149-3p, hsa-miR-202-3p, hsa-miR-23a-5p, hsa-miR-30c-2-3p, hsa-miR-526b-5p, hsa-miR-557, hsa-miR-584-5p, hsa-miR-610, hsa-miR-622, hsa-miR-623, hsa-miR-93-3p, hsa-miR-936	16	-1.809	-1.276
LCLAT1	ENST00000309052.4	hsa-miR-1306-3p, hsa-miR-149-3p, hsa-miR-181c-3p, hsa-miR-23a-5p, hsa-miR-30a-5p, hsa-miR-455-3p, hsa-miR-526b-5p, hsa-miR-557, hsa-miR-623, hsa-miR-636, hsa-miR-654-5p, hsa-miR-760, hsa-miR-877-5p, hsa-miR-936	14	-1.808	-1.787
MEIS1	ENST00000444274.2	hsa-miR-1299, hsa-miR-149-3p, hsa-miR-196a-5p, hsa-miR-30a-5p, hsa-miR-526b-5p, hsa-miR-557, hsa-miR-622, hsa-miR-623, hsa-miR-877-5p	9	-1.808	-0.843
HEMK1	ENST00000232854.4	hsa-miR-10a-5p, hsa-miR-10b-5p, hsa-miR-1226-5p, hsa-miR-1299, hsa-miR-1306-3p, hsa-miR-149-3p, hsa-miR-181c-3p, hsa-miR-202-3p, hsa-miR-30c-2-3p, hsa-miR-373-5p, hsa-miR-422a, hsa-miR-526b-5p, hsa-miR-557, hsa-miR-610, hsa-miR-622, hsa-miR-623, hsa-miR-654-5p, hsa-miR-760, hsa-miR-93-3p, hsa-miR-936, hsa-miR-99b-3p	21	-1.805	-1.011
WNT7A	ENST00000285018.4	hsa-miR-1226-5p, hsa-miR-1299, hsa-miR-149-3p, hsa-miR-202-3p, hsa-miR-30c-2-3p, hsa-miR-422a, hsa-miR-455-3p, hsa-miR-760, hsa-miR-93-3p, hsa-miR-936	10	-1.805	-1.805
TTC39B	ENST00000512701.2	hsa-miR-10a-3p, hsa-miR-10a-5p, hsa-miR-10b-5p, hsa-miR-1226-5p, hsa-miR-1299, hsa-miR-149-3p, hsa-miR-202-3p, hsa-miR-30c-2-3p, hsa-miR-373-5p, hsa-miR-422a, hsa-miR-455-3p, hsa-miR-526b-5p, hsa-miR-557, hsa-miR-610, hsa-miR-622, hsa-miR-623, hsa-miR-654-5p, hsa-miR-769-3p, hsa-miR-93-3p	19	-1.803	-1.02
PTGS1	ENST00000362012.2	hsa-miR-1299, hsa-miR-202-3p, hsa-miR-30a-5p, hsa-miR-422a, hsa-miR-526b-5p, hsa-miR-584-5p, hsa-miR-622, hsa-miR-623, hsa-miR-636, hsa-miR-654-5p, hsa-miR-769-3p, hsa-miR-877-5p, hsa-miR-93-3p, hsa-miR-936	14	-1.801	-0.824
TTC9	ENST00000256367.2	hsa-miR-1226-5p, hsa-miR-1299, hsa-miR-149-3p, hsa-miR-30a-5p, hsa-miR-373-5p, hsa-miR-455-3p, hsa-miR-526b-5p, hsa-miR-622, hsa-miR-654-5p, hsa-miR-769-3p, hsa-miR-877-5p	11	-1.799	-1.189
POU6F1	ENST00000389243.4	hsa-miR-10a-3p, hsa-miR-1299, hsa-miR-149-3p, hsa-miR-30c-2-3p, hsa-miR-373-5p, hsa-miR-422a, hsa-miR-610, hsa-miR-622, hsa-miR-636, hsa-miR-760, hsa-miR-99b-3p	11	-1.793	-1.035
EVI2B	ENST00000330927.4	hsa-miR-10a-3p, hsa-miR-149-3p, hsa-miR-202-3p, hsa-miR-373-5p, hsa-miR-455-3p, hsa-miR-636, hsa-miR-760, hsa-miR-936	8	-1.792	-1.075
RCN1	ENST00000054950.3	hsa-miR-10a-3p, hsa-miR-202-3p, hsa-miR-422a, hsa-miR-455-3p, hsa-miR-526b-5p, hsa-miR-622, hsa-miR-769-3p, hsa-miR-936	8	-1.792	-1.625
MED17	ENST00000251871.3	hsa-miR-10a-3p, hsa-miR-10a-5p, hsa-miR-10b-5p, hsa-miR-1226-5p, hsa-miR-1299, hsa-miR-149-3p, hsa-miR-181c-3p, hsa-miR-30c-2-3p, hsa-miR-373-5p, hsa-miR-455-3p, hsa-miR-557, hsa-miR-636, hsa-miR-654-5p, hsa-miR-877-5p	14	-1.792	-0.974
CPM	ENST00000551568.1	hsa-miR-10a-3p, hsa-miR-1299, hsa-miR-149-3p, hsa-miR-196a-5p, hsa-miR-23a-5p, hsa-miR-30c-2-3p, hsa-miR-373-5p, hsa-miR-455-3p, hsa-miR-526b-5p, hsa-miR-557, hsa-miR-584-5p, hsa-miR-610, hsa-miR-760	13	-1.79	-0.757
NACC2	ENST00000371753.1	hsa-miR-10a-5p, hsa-miR-10b-5p, hsa-miR-1226-5p, hsa-miR-1299, hsa-miR-149-3p, hsa-miR-30a-5p, hsa-miR-30c-2-3p, hsa-miR-373-5p, hsa-miR-557, hsa-miR-622, hsa-miR-623, hsa-miR-654-5p, hsa-miR-760, hsa-miR-769-3p, hsa-miR-93-3p, hsa-miR-936	16	-1.785	-1.278
POFUT2	ENST00000349485.5	hsa-miR-10a-5p, hsa-miR-10b-5p, hsa-miR-1299, hsa-miR-1306-3p, hsa-miR-149-3p, hsa-miR-23a-5p, hsa-miR-30a-5p, hsa-miR-30c-2-3p, hsa-miR-373-5p, hsa-miR-455-3p, hsa-miR-636, hsa-miR-760, hsa-miR-93-3p, hsa-miR-936	14	-1.781	-0.758
KIAA1549	ENST00000440172.1	hsa-miR-10a-5p, hsa-miR-10b-5p, hsa-miR-149-3p, hsa-miR-196a-5p, hsa-miR-30a-5p, hsa-miR-30c-2-3p, hsa-miR-373-5p, hsa-miR-455-3p, hsa-miR-526b-5p, hsa-miR-584-5p, hsa-miR-610, hsa-miR-623, hsa-miR-636, hsa-miR-760, hsa-miR-877-5p, hsa-miR-93-3p, hsa-miR-99b-3p	17	-1.774	-1.665
KIAA1467	ENST00000197268.8	hsa-miR-1299, hsa-miR-149-3p, hsa-miR-30c-2-3p, hsa-miR-373-5p, hsa-miR-422a, hsa-miR-455-3p, hsa-miR-610, hsa-miR-622, hsa-miR-760, hsa-miR-877-5p, hsa-miR-936	11	-1.77	-1.77
DNAJB1	ENST00000254322.2	hsa-miR-1299, hsa-miR-149-3p, hsa-miR-202-3p, hsa-miR-30c-2-3p, hsa-miR-373-5p, hsa-miR-422a, hsa-miR-455-3p, hsa-miR-622, hsa-miR-623, hsa-miR-636, hsa-miR-93-3p	11	-1.77	-0.945
HM13	ENST00000335574.5	hsa-miR-149-3p, hsa-miR-202-3p, hsa-miR-23a-5p, hsa-miR-30c-2-3p, hsa-miR-455-3p, hsa-miR-623, hsa-miR-654-5p, hsa-miR-760	8	-1.77	-0.735
C4orf3	ENST00000399075.4	hsa-miR-10a-3p, hsa-miR-1299, hsa-miR-30a-5p, hsa-miR-373-5p, hsa-miR-455-3p, hsa-miR-622, hsa-miR-623, hsa-miR-760, hsa-miR-99b-3p	9	-1.77	-0.699
MTMR12	ENST00000280285.5	hsa-miR-149-3p, hsa-miR-202-3p, hsa-miR-23a-5p, hsa-miR-30c-2-3p, hsa-miR-455-3p, hsa-miR-623, hsa-miR-636, hsa-miR-760, hsa-miR-769-3p	9	-1.767	-1.074
AVL9	ENST00000318709.4	hsa-miR-10a-3p, hsa-miR-1299, hsa-miR-1306-3p, hsa-miR-149-3p, hsa-miR-202-3p, hsa-miR-30a-5p, hsa-miR-30c-2-3p, hsa-miR-373-5p, hsa-miR-455-3p, hsa-miR-526b-5p, hsa-miR-557, hsa-miR-622, hsa-miR-623, hsa-miR-636, hsa-miR-760, hsa-miR-93-3p, hsa-miR-936	17	-1.765	-1.262
PAPD5	ENST00000357464.3	hsa-miR-10a-3p, hsa-miR-10a-5p, hsa-miR-10b-5p, hsa-miR-1226-5p, hsa-miR-149-3p, hsa-miR-30a-5p, hsa-miR-373-5p, hsa-miR-422a, hsa-miR-455-3p, hsa-miR-526b-5p, hsa-miR-557, hsa-miR-622, hsa-miR-623	13	-1.764	-1.5
RASA1	ENST00000456692.2	hsa-miR-10a-3p, hsa-miR-1299, hsa-miR-196a-5p, hsa-miR-23a-5p, hsa-miR-30a-5p, hsa-miR-557, hsa-miR-622, hsa-miR-623, hsa-miR-877-5p	9	-1.761	-1.056
NOL9	ENST00000377705.5	hsa-miR-10a-5p, hsa-miR-10b-5p, hsa-miR-1299, hsa-miR-149-3p, hsa-miR-181c-3p, hsa-miR-23a-5p, hsa-miR-30c-2-3p, hsa-miR-373-5p, hsa-miR-422a, hsa-miR-455-3p, hsa-miR-622, hsa-miR-623, hsa-miR-636, hsa-miR-654-5p, hsa-miR-877-5p, hsa-miR-93-3p	16	-1.761	-1.123
EIF2B1	ENST00000424014.2	hsa-miR-1299, hsa-miR-455-3p, hsa-miR-526b-5p, hsa-miR-622, hsa-miR-636, hsa-miR-769-3p, hsa-miR-93-3p, hsa-miR-99b-3p	8	-1.759	-1.155
PPARGC1B	ENST00000309241.5	hsa-miR-10a-5p, hsa-miR-10b-5p, hsa-miR-1226-5p, hsa-miR-1299, hsa-miR-149-3p, hsa-miR-202-3p, hsa-miR-30a-5p, hsa-miR-30c-2-3p, hsa-miR-373-5p, hsa-miR-422a, hsa-miR-455-3p, hsa-miR-526b-5p, hsa-miR-584-5p, hsa-miR-610, hsa-miR-623, hsa-miR-654-5p, hsa-miR-760, hsa-miR-93-3p	18	-1.758	-1.529
TNS4	ENST00000254051.6	hsa-miR-10a-5p, hsa-miR-10b-5p, hsa-miR-1226-5p, hsa-miR-1299, hsa-miR-149-3p, hsa-miR-23a-5p, hsa-miR-30c-2-3p, hsa-miR-373-5p, hsa-miR-455-3p, hsa-miR-526b-5p, hsa-miR-557, hsa-miR-622, hsa-miR-623, hsa-miR-636, hsa-miR-654-5p, hsa-miR-769-3p, hsa-miR-877-5p, hsa-miR-93-3p, hsa-miR-936	19	-1.757	-1.069
LIPT2	ENST00000310109.4	hsa-miR-1226-5p, hsa-miR-1299, hsa-miR-149-3p, hsa-miR-196a-5p, hsa-miR-202-3p, hsa-miR-30c-2-3p, hsa-miR-373-5p, hsa-miR-455-3p, hsa-miR-526b-5p, hsa-miR-623, hsa-miR-877-5p, hsa-miR-936	12	-1.747	-0.589
RDH10	ENST00000240285.5	hsa-miR-10a-5p, hsa-miR-10b-5p, hsa-miR-149-3p, hsa-miR-196a-5p, hsa-miR-23a-5p, hsa-miR-30c-2-3p, hsa-miR-422a, hsa-miR-455-3p, hsa-miR-610, hsa-miR-93-3p	10	-1.746	-1.568
NR1D2	ENST00000312521.4	hsa-miR-10a-3p, hsa-miR-10a-5p, hsa-miR-10b-5p, hsa-miR-181c-3p, hsa-miR-30a-5p, hsa-miR-455-3p, hsa-miR-526b-5p, hsa-miR-557, hsa-miR-584-5p, hsa-miR-636, hsa-miR-936	11	-1.737	-0.882
PDE3B	ENST00000282096.4	hsa-miR-1226-5p, hsa-miR-196a-5p, hsa-miR-23a-5p, hsa-miR-30c-2-3p, hsa-miR-455-3p, hsa-miR-610, hsa-miR-622, hsa-miR-654-5p, hsa-miR-760, hsa-miR-936, hsa-miR-99b-3p	11	-1.734	-0.904
MEOX1	ENST00000318579.4	hsa-miR-23a-5p, hsa-miR-30c-2-3p, hsa-miR-422a, hsa-miR-455-3p, hsa-miR-557, hsa-miR-654-5p	6	-1.734	-1.734
C12orf66	ENST00000544871.1	hsa-miR-10a-5p, hsa-miR-10b-5p, hsa-miR-149-3p, hsa-miR-23a-5p, hsa-miR-30a-5p, hsa-miR-30c-2-3p, hsa-miR-373-5p, hsa-miR-455-3p, hsa-miR-654-5p, hsa-miR-93-3p, hsa-miR-936	11	-1.733	-1.256
ARL4C	ENST00000390645.2	hsa-miR-10a-3p, hsa-miR-1299, hsa-miR-149-3p, hsa-miR-181c-3p, hsa-miR-30a-5p, hsa-miR-455-3p, hsa-miR-526b-5p, hsa-miR-557, hsa-miR-623, hsa-miR-636, hsa-miR-654-5p, hsa-miR-936	12	-1.729	-1.584
RANBP10	ENST00000317506.3	hsa-miR-1299, hsa-miR-149-3p, hsa-miR-196a-5p, hsa-miR-30a-5p, hsa-miR-30c-2-3p, hsa-miR-373-5p, hsa-miR-422a, hsa-miR-526b-5p, hsa-miR-584-5p, hsa-miR-622, hsa-miR-636, hsa-miR-654-5p, hsa-miR-760, hsa-miR-769-3p, hsa-miR-93-3p, hsa-miR-99b-3p	16	-1.726	-1.702
ARSD	ENST00000381154.1	hsa-miR-10a-5p, hsa-miR-10b-5p, hsa-miR-149-3p, hsa-miR-30c-2-3p, hsa-miR-373-5p, hsa-miR-422a, hsa-miR-455-3p, hsa-miR-557, hsa-miR-760, hsa-miR-769-3p, hsa-miR-93-3p	11	-1.726	-1.267
CDC42BPA	ENST00000366767.3	hsa-miR-1226-5p, hsa-miR-1299, hsa-miR-149-3p, hsa-miR-181c-3p, hsa-miR-196a-5p, hsa-miR-30a-5p, hsa-miR-30c-2-3p, hsa-miR-422a, hsa-miR-455-3p, hsa-miR-610, hsa-miR-636, hsa-miR-760, hsa-miR-769-3p, hsa-miR-93-3p, hsa-miR-936	15	-1.723	-1.561
NSUN7	ENST00000316607.5	hsa-miR-1299, hsa-miR-610, hsa-miR-622, hsa-miR-623, hsa-miR-636, hsa-miR-654-5p, hsa-miR-877-5p, hsa-miR-93-3p, hsa-miR-936	9	-1.721	-1.721
CDC14A	ENST00000370125.2	hsa-miR-10a-5p, hsa-miR-10b-5p, hsa-miR-202-3p, hsa-miR-30a-5p, hsa-miR-30c-2-3p, hsa-miR-373-5p, hsa-miR-455-3p, hsa-miR-623, hsa-miR-877-5p	9	-1.72	-1.639
LRRC8C	ENST00000370454.4	hsa-miR-10a-3p, hsa-miR-10a-5p, hsa-miR-10b-5p, hsa-miR-1226-5p, hsa-miR-149-3p, hsa-miR-202-3p, hsa-miR-30a-5p, hsa-miR-373-5p, hsa-miR-526b-5p, hsa-miR-557, hsa-miR-622, hsa-miR-636, hsa-miR-877-5p, hsa-miR-93-3p, hsa-miR-936	15	-1.718	-0.432
SGTB	ENST00000381007.4	hsa-miR-10a-3p, hsa-miR-1226-5p, hsa-miR-149-3p, hsa-miR-30c-2-3p, hsa-miR-373-5p, hsa-miR-455-3p, hsa-miR-557, hsa-miR-584-5p, hsa-miR-610, hsa-miR-623, hsa-miR-654-5p, hsa-miR-936	12	-1.718	-1.45
ZNF678	ENST00000343776.5	hsa-miR-10a-3p, hsa-miR-1299, hsa-miR-202-3p, hsa-miR-23a-5p, hsa-miR-30a-5p, hsa-miR-373-5p, hsa-miR-455-3p, hsa-miR-526b-5p, hsa-miR-557, hsa-miR-636, hsa-miR-654-5p, hsa-miR-936	12	-1.716	-1.181
NEK3	ENST00000339406.3	hsa-miR-196a-5p, hsa-miR-202-3p, hsa-miR-373-5p, hsa-miR-422a, hsa-miR-584-5p, hsa-miR-610, hsa-miR-623, hsa-miR-93-3p	8	-1.715	-1.309
COX18	ENST00000295890.4	hsa-miR-10a-3p, hsa-miR-1299, hsa-miR-149-3p, hsa-miR-181c-3p, hsa-miR-202-3p, hsa-miR-30a-5p, hsa-miR-30c-2-3p, hsa-miR-373-5p, hsa-miR-455-3p, hsa-miR-610, hsa-miR-654-5p, hsa-miR-936	12	-1.712	-0.987
ANKS1A	ENST00000360359.3	hsa-miR-10a-5p, hsa-miR-10b-5p, hsa-miR-1299, hsa-miR-23a-5p, hsa-miR-373-5p, hsa-miR-455-3p, hsa-miR-526b-5p, hsa-miR-584-5p, hsa-miR-622, hsa-miR-654-5p, hsa-miR-93-3p, hsa-miR-99b-3p	12	-1.71	-1.668
CATSPER2	ENST00000396879.1	hsa-miR-1299, hsa-miR-149-3p, hsa-miR-30c-2-3p, hsa-miR-373-5p, hsa-miR-422a, hsa-miR-610, hsa-miR-622, hsa-miR-623, hsa-miR-769-3p, hsa-miR-877-5p, hsa-miR-936	11	-1.71	-1.71
TSC22D2	ENST00000361875.3	hsa-miR-10a-3p, hsa-miR-10a-5p, hsa-miR-10b-5p, hsa-miR-1226-5p, hsa-miR-1299, hsa-miR-149-3p, hsa-miR-202-3p, hsa-miR-30a-5p, hsa-miR-30c-2-3p, hsa-miR-373-5p, hsa-miR-422a, hsa-miR-455-3p, hsa-miR-526b-5p, hsa-miR-557, hsa-miR-623, hsa-miR-636, hsa-miR-654-5p, hsa-miR-760, hsa-miR-769-3p, hsa-miR-93-3p, hsa-miR-936	21	-1.707	-0.323
SLAMF7	ENST00000359331.4	hsa-miR-10a-5p, hsa-miR-10b-5p, hsa-miR-1226-5p, hsa-miR-23a-5p, hsa-miR-422a, hsa-miR-455-3p, hsa-miR-557, hsa-miR-584-5p, hsa-miR-769-3p, hsa-miR-93-3p, hsa-miR-99b-3p	11	-1.704	-1.704
XYLT1	ENST00000261381.6	hsa-miR-10a-5p, hsa-miR-10b-5p, hsa-miR-1226-5p, hsa-miR-1299, hsa-miR-149-3p, hsa-miR-202-3p, hsa-miR-23a-5p, hsa-miR-30a-5p, hsa-miR-30c-2-3p, hsa-miR-373-5p, hsa-miR-455-3p, hsa-miR-526b-5p, hsa-miR-622, hsa-miR-623, hsa-miR-636, hsa-miR-760, hsa-miR-769-3p, hsa-miR-93-3p	18	-1.702	-1.395
NCOR1	ENST00000268712.3	hsa-miR-10a-3p, hsa-miR-10a-5p, hsa-miR-10b-5p, hsa-miR-181c-3p, hsa-miR-202-3p, hsa-miR-455-3p, hsa-miR-557, hsa-miR-584-5p, hsa-miR-622, hsa-miR-636, hsa-miR-760, hsa-miR-877-5p, hsa-miR-93-3p, hsa-miR-936	14	-1.698	-0.895
PNRC1	ENST00000336032.3	hsa-miR-181c-3p, hsa-miR-23a-5p, hsa-miR-30c-2-3p, hsa-miR-373-5p, hsa-miR-422a, hsa-miR-455-3p, hsa-miR-526b-5p, hsa-miR-557, hsa-miR-610, hsa-miR-623, hsa-miR-877-5p, hsa-miR-936	12	-1.697	-0.552
DPPA4	ENST00000335658.6	hsa-miR-10a-3p, hsa-miR-149-3p, hsa-miR-30c-2-3p, hsa-miR-373-5p, hsa-miR-584-5p, hsa-miR-622, hsa-miR-623, hsa-miR-93-3p	8	-1.696	-1.696
ABL1	ENST00000318560.5	hsa-miR-10a-3p, hsa-miR-10a-5p, hsa-miR-10b-5p, hsa-miR-149-3p, hsa-miR-196a-5p, hsa-miR-30a-5p, hsa-miR-422a, hsa-miR-455-3p, hsa-miR-526b-5p, hsa-miR-622, hsa-miR-623, hsa-miR-654-5p, hsa-miR-760, hsa-miR-877-5p, hsa-miR-93-3p	15	-1.695	-1.695
CNOT4	ENST00000428680.2	hsa-miR-181c-3p, hsa-miR-202-3p, hsa-miR-30c-2-3p, hsa-miR-373-5p, hsa-miR-526b-5p, hsa-miR-584-5p, hsa-miR-610, hsa-miR-623, hsa-miR-760, hsa-miR-769-3p, hsa-miR-877-5p	11	-1.693	-0.992
CALM1	ENST00000356978.4	hsa-miR-1226-5p, hsa-miR-149-3p, hsa-miR-196a-5p, hsa-miR-202-3p, hsa-miR-30c-2-3p, hsa-miR-373-5p, hsa-miR-557, hsa-miR-623	8	-1.692	-1.025
FNDC3B	ENST00000336824.4	hsa-miR-10a-5p, hsa-miR-10b-5p, hsa-miR-149-3p, hsa-miR-181c-3p, hsa-miR-202-3p, hsa-miR-30a-5p, hsa-miR-30c-2-3p, hsa-miR-373-5p, hsa-miR-422a, hsa-miR-455-3p, hsa-miR-557, hsa-miR-584-5p, hsa-miR-610, hsa-miR-636, hsa-miR-93-3p	15	-1.691	-0.677
THUMPD1	ENST00000381337.2	hsa-miR-10a-5p, hsa-miR-10b-5p, hsa-miR-23a-5p, hsa-miR-373-5p, hsa-miR-422a, hsa-miR-557, hsa-miR-610, hsa-miR-623, hsa-miR-93-3p, hsa-miR-99b-3p	10	-1.689	-1.295
GDPD1	ENST00000284116.4	hsa-miR-10a-3p, hsa-miR-10a-5p, hsa-miR-10b-5p, hsa-miR-1299, hsa-miR-149-3p, hsa-miR-202-3p, hsa-miR-373-5p, hsa-miR-455-3p, hsa-miR-526b-5p, hsa-miR-622, hsa-miR-877-5p, hsa-miR-93-3p	12	-1.688	-1.582
ZNF395	ENST00000344423.5	hsa-miR-10a-3p, hsa-miR-1226-5p, hsa-miR-1299, hsa-miR-149-3p, hsa-miR-196a-5p, hsa-miR-30c-2-3p, hsa-miR-373-5p, hsa-miR-422a, hsa-miR-557, hsa-miR-622, hsa-miR-654-5p, hsa-miR-760, hsa-miR-93-3p	13	-1.688	-1.659
ATL2	ENST00000378954.4	hsa-miR-10a-3p, hsa-miR-149-3p, hsa-miR-202-3p, hsa-miR-30a-5p, hsa-miR-30c-2-3p, hsa-miR-373-5p, hsa-miR-455-3p, hsa-miR-526b-5p, hsa-miR-623, hsa-miR-654-5p	10	-1.686	-1.145
ZDHHC18	ENST00000374142.4	hsa-miR-10a-5p, hsa-miR-10b-5p, hsa-miR-149-3p, hsa-miR-30c-2-3p, hsa-miR-373-5p, hsa-miR-455-3p, hsa-miR-623, hsa-miR-636, hsa-miR-654-5p, hsa-miR-760, hsa-miR-769-3p	11	-1.686	-0.925
DBT	ENST00000370132.4	hsa-miR-10a-3p, hsa-miR-10a-5p, hsa-miR-10b-5p, hsa-miR-1226-5p, hsa-miR-1299, hsa-miR-149-3p, hsa-miR-23a-5p, hsa-miR-30a-5p, hsa-miR-30c-2-3p, hsa-miR-373-5p, hsa-miR-422a, hsa-miR-455-3p, hsa-miR-526b-5p, hsa-miR-622, hsa-miR-623, hsa-miR-760, hsa-miR-769-3p, hsa-miR-877-5p	18	-1.685	-0.778
SSH3	ENST00000376757.5	hsa-miR-10a-5p, hsa-miR-10b-5p, hsa-miR-1226-5p, hsa-miR-149-3p, hsa-miR-196a-5p, hsa-miR-30c-2-3p, hsa-miR-373-5p, hsa-miR-455-3p, hsa-miR-526b-5p, hsa-miR-557, hsa-miR-623, hsa-miR-760, hsa-miR-877-5p	13	-1.682	-1.248
PTPN4	ENST00000263708.2	hsa-miR-10a-3p, hsa-miR-10a-5p, hsa-miR-10b-5p, hsa-miR-149-3p, hsa-miR-181c-3p, hsa-miR-23a-5p, hsa-miR-30a-5p, hsa-miR-30c-2-3p, hsa-miR-373-5p, hsa-miR-455-3p, hsa-miR-557, hsa-miR-584-5p, hsa-miR-622, hsa-miR-623, hsa-miR-936	15	-1.681	-1.11
SPIN3	ENST00000374919.3	hsa-miR-1226-5p, hsa-miR-1299, hsa-miR-23a-5p, hsa-miR-373-5p, hsa-miR-422a, hsa-miR-455-3p, hsa-miR-526b-5p, hsa-miR-557, hsa-miR-584-5p, hsa-miR-622, hsa-miR-760, hsa-miR-769-3p, hsa-miR-936, hsa-miR-99b-3p	14	-1.681	-1.681
PTCD2	ENST00000380639.5	hsa-miR-10a-3p, hsa-miR-1226-5p, hsa-miR-149-3p, hsa-miR-202-3p, hsa-miR-23a-5p, hsa-miR-30c-2-3p, hsa-miR-373-5p, hsa-miR-455-3p, hsa-miR-557, hsa-miR-93-3p, hsa-miR-936	11	-1.681	-0.968
MDFIC	ENST00000393486.1	hsa-miR-10a-3p, hsa-miR-1226-5p, hsa-miR-149-3p, hsa-miR-373-5p, hsa-miR-526b-5p, hsa-miR-557, hsa-miR-584-5p, hsa-miR-622, hsa-miR-636, hsa-miR-877-5p	10	-1.681	-0.935
RHOH	ENST00000381799.5	hsa-miR-10a-3p, hsa-miR-1226-5p, hsa-miR-202-3p, hsa-miR-455-3p, hsa-miR-526b-5p, hsa-miR-584-5p, hsa-miR-622, hsa-miR-623, hsa-miR-636, hsa-miR-877-5p, hsa-miR-93-3p	11	-1.679	-0.415
ERCC8	ENST00000426742.2	hsa-miR-1226-5p, hsa-miR-149-3p, hsa-miR-202-3p, hsa-miR-30c-2-3p, hsa-miR-373-5p, hsa-miR-455-3p, hsa-miR-584-5p, hsa-miR-769-3p, hsa-miR-93-3p	9	-1.678	-1.183
FAM46A	ENST00000369754.3	hsa-miR-10a-3p, hsa-miR-1299, hsa-miR-196a-5p, hsa-miR-23a-5p, hsa-miR-30a-5p, hsa-miR-526b-5p, hsa-miR-557, hsa-miR-623, hsa-miR-760, hsa-miR-877-5p, hsa-miR-93-3p	11	-1.676	-1.649
GIMAP1	ENST00000307194.5	hsa-miR-10a-5p, hsa-miR-10b-5p, hsa-miR-1299, hsa-miR-202-3p, hsa-miR-30c-2-3p, hsa-miR-455-3p, hsa-miR-526b-5p, hsa-miR-610, hsa-miR-623, hsa-miR-636, hsa-miR-769-3p, hsa-miR-93-3p, hsa-miR-99b-3p	13	-1.674	-1.674
RAB8B	ENST00000321437.4	hsa-miR-10a-3p, hsa-miR-1299, hsa-miR-181c-3p, hsa-miR-202-3p, hsa-miR-23a-5p, hsa-miR-422a, hsa-miR-455-3p, hsa-miR-557, hsa-miR-584-5p, hsa-miR-636, hsa-miR-93-3p	11	-1.672	-1.348
SERF2	ENST00000600633.1	hsa-miR-10a-3p, hsa-miR-202-3p, hsa-miR-23a-5p, hsa-miR-373-5p, hsa-miR-877-5p, hsa-miR-93-3p	6	-1.67	0
MYLIP	ENST00000349606.4	hsa-miR-30a-5p, hsa-miR-30c-2-3p, hsa-miR-455-3p, hsa-miR-526b-5p, hsa-miR-557, hsa-miR-584-5p, hsa-miR-622, hsa-miR-623, hsa-miR-636, hsa-miR-769-3p, hsa-miR-93-3p	11	-1.669	-1.637
ZBTB11	ENST00000312938.4	hsa-miR-10a-3p, hsa-miR-1226-5p, hsa-miR-23a-5p, hsa-miR-30a-5p, hsa-miR-30c-2-3p, hsa-miR-422a, hsa-miR-623, hsa-miR-636, hsa-miR-654-5p, hsa-miR-760	10	-1.664	-1.277
C10orf54	ENST00000394957.3	hsa-miR-1226-5p, hsa-miR-149-3p, hsa-miR-181c-3p, hsa-miR-23a-5p, hsa-miR-30c-2-3p, hsa-miR-422a, hsa-miR-557, hsa-miR-760, hsa-miR-93-3p	9	-1.66	-0.944
KIAA0040	ENST00000423313.1	hsa-miR-1226-5p, hsa-miR-149-3p, hsa-miR-202-3p, hsa-miR-23a-5p, hsa-miR-30a-5p, hsa-miR-455-3p, hsa-miR-557, hsa-miR-636, hsa-miR-760	9	-1.66	-1.66
ZNF280D	ENST00000558320.1	hsa-miR-10a-3p, hsa-miR-10b-5p, hsa-miR-1299, hsa-miR-196a-5p, hsa-miR-23a-5p, hsa-miR-373-5p, hsa-miR-455-3p, hsa-miR-610, hsa-miR-622, hsa-miR-623, hsa-miR-769-3p, hsa-miR-936	12	-1.66	-0.657
MCL1	ENST00000369026.2	hsa-miR-10a-3p, hsa-miR-149-3p, hsa-miR-181c-3p, hsa-miR-455-3p, hsa-miR-622, hsa-miR-623, hsa-miR-654-5p, hsa-miR-760, hsa-miR-877-5p, hsa-miR-936	10	-1.66	-0.901
ODF2	ENST00000434106.3	hsa-miR-1226-5p, hsa-miR-30c-2-3p, hsa-miR-557, hsa-miR-610, hsa-miR-636, hsa-miR-877-5p, hsa-miR-93-3p	7	-1.659	-1.037
NOL10	ENST00000345985.3	hsa-miR-10a-5p, hsa-miR-10b-5p, hsa-miR-1299, hsa-miR-149-3p, hsa-miR-196a-5p, hsa-miR-202-3p, hsa-miR-30a-5p, hsa-miR-30c-2-3p, hsa-miR-373-5p, hsa-miR-455-3p, hsa-miR-584-5p, hsa-miR-622, hsa-miR-636, hsa-miR-654-5p, hsa-miR-760, hsa-miR-769-3p, hsa-miR-93-3p, hsa-miR-936	18	-1.659	-0.676
RBM19	ENST00000545145.2	hsa-miR-10a-5p, hsa-miR-10b-5p, hsa-miR-149-3p, hsa-miR-30c-2-3p, hsa-miR-557, hsa-miR-760, hsa-miR-769-3p, hsa-miR-93-3p, hsa-miR-99b-3p	9	-1.658	-1.658
ADAM10	ENST00000260408.3	hsa-miR-149-3p, hsa-miR-202-3p, hsa-miR-23a-5p, hsa-miR-30a-5p, hsa-miR-373-5p, hsa-miR-455-3p, hsa-miR-557	7	-1.652	-0.922
AS3MT	ENST00000369880.3	hsa-miR-149-3p, hsa-miR-181c-3p, hsa-miR-23a-5p, hsa-miR-30c-2-3p, hsa-miR-373-5p, hsa-miR-455-3p, hsa-miR-526b-5p, hsa-miR-557, hsa-miR-584-5p, hsa-miR-623, hsa-miR-760	11	-1.649	-1.029
RANBP6	ENST00000259569.5	hsa-miR-10a-5p, hsa-miR-10b-5p, hsa-miR-1299, hsa-miR-149-3p, hsa-miR-30c-2-3p, hsa-miR-373-5p, hsa-miR-422a, hsa-miR-455-3p, hsa-miR-584-5p, hsa-miR-622, hsa-miR-93-3p, hsa-miR-99b-3p	12	-1.648	-1.103
ZMAT3	ENST00000311417.2	hsa-miR-10a-3p, hsa-miR-1299, hsa-miR-196a-5p, hsa-miR-202-3p, hsa-miR-23a-5p, hsa-miR-30c-2-3p, hsa-miR-373-5p, hsa-miR-526b-5p, hsa-miR-584-5p, hsa-miR-622, hsa-miR-623, hsa-miR-636, hsa-miR-93-3p, hsa-miR-936	14	-1.644	-1.338
ZBTB10	ENST00000430430.1	hsa-miR-10a-3p, hsa-miR-10a-5p, hsa-miR-10b-5p, hsa-miR-1299, hsa-miR-196a-5p, hsa-miR-202-3p, hsa-miR-30a-5p, hsa-miR-373-5p, hsa-miR-455-3p, hsa-miR-526b-5p, hsa-miR-557, hsa-miR-623, hsa-miR-636, hsa-miR-654-5p, hsa-miR-877-5p, hsa-miR-93-3p, hsa-miR-99b-3p	17	-1.643	-1.086
C21orf91	ENST00000400558.3	hsa-miR-10a-3p, hsa-miR-1226-5p, hsa-miR-1299, hsa-miR-202-3p, hsa-miR-30a-5p, hsa-miR-30c-2-3p, hsa-miR-373-5p, hsa-miR-455-3p, hsa-miR-526b-5p, hsa-miR-557, hsa-miR-584-5p, hsa-miR-622, hsa-miR-93-3p, hsa-miR-99b-3p	14	-1.642	-1.426
EGLN3	ENST00000250457.3	hsa-miR-10a-3p, hsa-miR-1299, hsa-miR-202-3p, hsa-miR-373-5p, hsa-miR-557, hsa-miR-636, hsa-miR-760, hsa-miR-936	8	-1.642	-1.358
HPCAL4	ENST00000372844.3	hsa-miR-10a-5p, hsa-miR-10b-5p, hsa-miR-1226-5p, hsa-miR-149-3p, hsa-miR-30c-2-3p, hsa-miR-373-5p, hsa-miR-526b-5p, hsa-miR-557, hsa-miR-636, hsa-miR-654-5p, hsa-miR-769-3p, hsa-miR-93-3p, hsa-miR-936	13	-1.641	-1.641
CRK	ENST00000398970.5	hsa-miR-10a-5p, hsa-miR-10b-5p, hsa-miR-1226-5p, hsa-miR-202-3p, hsa-miR-30a-5p, hsa-miR-30c-2-3p, hsa-miR-526b-5p, hsa-miR-557, hsa-miR-584-5p, hsa-miR-622	10	-1.641	-1.572
NHS	ENST00000380060.3	hsa-miR-10a-5p, hsa-miR-10b-5p, hsa-miR-1226-5p, hsa-miR-181c-3p, hsa-miR-196a-5p, hsa-miR-23a-5p, hsa-miR-30a-5p, hsa-miR-455-3p, hsa-miR-557, hsa-miR-610, hsa-miR-936	11	-1.64	-1.64
MAMLD1	ENST00000370401.2	hsa-miR-10a-5p, hsa-miR-10b-5p, hsa-miR-30a-5p, hsa-miR-30c-2-3p, hsa-miR-422a, hsa-miR-455-3p, hsa-miR-636, hsa-miR-654-5p, hsa-miR-760, hsa-miR-769-3p, hsa-miR-93-3p	11	-1.638	-1.638
PTGDR	ENST00000553372.1	hsa-miR-149-3p, hsa-miR-196a-5p, hsa-miR-30a-5p, hsa-miR-30c-2-3p, hsa-miR-526b-5p, hsa-miR-557, hsa-miR-623, hsa-miR-654-5p, hsa-miR-760	9	-1.638	-0.601
TMCC1	ENST00000432054.2	hsa-miR-10a-5p, hsa-miR-10b-5p, hsa-miR-1226-5p, hsa-miR-30a-5p, hsa-miR-373-5p, hsa-miR-455-3p, hsa-miR-760, hsa-miR-877-5p, hsa-miR-93-3p, hsa-miR-936	10	-1.638	-1.482
FCGR3A	ENST00000367969.3	hsa-miR-10a-5p, hsa-miR-10b-5p, hsa-miR-181c-3p, hsa-miR-422a, hsa-miR-455-3p, hsa-miR-623, hsa-miR-636, hsa-miR-760, hsa-miR-936	9	-1.636	-1.636
C1GALT1	ENST00000223122.3	hsa-miR-10a-3p, hsa-miR-10a-5p, hsa-miR-10b-5p, hsa-miR-1299, hsa-miR-196a-5p, hsa-miR-202-3p, hsa-miR-30c-2-3p, hsa-miR-373-5p, hsa-miR-422a, hsa-miR-455-3p, hsa-miR-526b-5p, hsa-miR-610, hsa-miR-769-3p	13	-1.635	-0.9
UCP3	ENST00000314032.4	hsa-miR-202-3p, hsa-miR-30a-5p, hsa-miR-455-3p, hsa-miR-526b-5p, hsa-miR-557, hsa-miR-636, hsa-miR-654-5p	7	-1.634	-1.284
ZNF609	ENST00000326648.3	hsa-miR-10a-3p, hsa-miR-1226-5p, hsa-miR-1299, hsa-miR-149-3p, hsa-miR-196a-5p, hsa-miR-23a-5p, hsa-miR-30c-2-3p, hsa-miR-373-5p, hsa-miR-422a, hsa-miR-455-3p, hsa-miR-526b-5p, hsa-miR-610, hsa-miR-622, hsa-miR-636, hsa-miR-654-5p, hsa-miR-877-5p, hsa-miR-93-3p, hsa-miR-99b-3p	18	-1.631	-1.556
USP3	ENST00000380324.3	hsa-miR-1306-3p, hsa-miR-149-3p, hsa-miR-30c-2-3p, hsa-miR-584-5p, hsa-miR-622, hsa-miR-623, hsa-miR-654-5p, hsa-miR-877-5p, hsa-miR-93-3p	9	-1.629	-0.572
PLEK	ENST00000234313.7	hsa-miR-1226-5p, hsa-miR-1299, hsa-miR-1306-3p, hsa-miR-149-3p, hsa-miR-30a-5p, hsa-miR-373-5p, hsa-miR-422a, hsa-miR-636, hsa-miR-760	9	-1.624	-1.624
CYCS	ENST00000305786.2	hsa-miR-10a-3p, hsa-miR-10a-5p, hsa-miR-10b-5p, hsa-miR-149-3p, hsa-miR-30a-5p, hsa-miR-30c-2-3p, hsa-miR-373-5p, hsa-miR-455-3p, hsa-miR-526b-5p, hsa-miR-584-5p, hsa-miR-622, hsa-miR-636	12	-1.624	-1.191
FAIM3	ENST00000420007.2	hsa-miR-10a-5p, hsa-miR-10b-5p, hsa-miR-1226-5p, hsa-miR-1299, hsa-miR-622, hsa-miR-623, hsa-miR-760, hsa-miR-877-5p	8	-1.624	-1.117
ITGA1	ENST00000282588.6	hsa-miR-10a-3p, hsa-miR-10a-5p, hsa-miR-10b-5p, hsa-miR-1299, hsa-miR-149-3p, hsa-miR-202-3p, hsa-miR-23a-5p, hsa-miR-30a-5p, hsa-miR-373-5p, hsa-miR-422a, hsa-miR-455-3p, hsa-miR-557, hsa-miR-584-5p, hsa-miR-610, hsa-miR-622, hsa-miR-623, hsa-miR-760, hsa-miR-877-5p, hsa-miR-93-3p, hsa-miR-936	20	-1.622	-1.221
ZBTB7A	ENST00000322357.4	hsa-miR-10a-5p, hsa-miR-10b-5p, hsa-miR-1226-5p, hsa-miR-1299, hsa-miR-149-3p, hsa-miR-23a-5p, hsa-miR-30a-5p, hsa-miR-30c-2-3p, hsa-miR-373-5p, hsa-miR-610, hsa-miR-623, hsa-miR-654-5p, hsa-miR-760	13	-1.622	-1.502
TRAPPC9	ENST00000389328.4	hsa-miR-1226-5p, hsa-miR-149-3p, hsa-miR-422a, hsa-miR-455-3p, hsa-miR-557, hsa-miR-610, hsa-miR-636, hsa-miR-760, hsa-miR-769-3p, hsa-miR-93-3p	10	-1.622	-1.133
LRP8	ENST00000306052.6	hsa-miR-10a-3p, hsa-miR-1299, hsa-miR-149-3p, hsa-miR-196a-5p, hsa-miR-30c-2-3p, hsa-miR-373-5p, hsa-miR-455-3p, hsa-miR-526b-5p, hsa-miR-584-5p, hsa-miR-623, hsa-miR-654-5p, hsa-miR-99b-3p	12	-1.614	-0.796
BTG2	ENST00000290551.4	hsa-miR-149-3p, hsa-miR-202-3p, hsa-miR-373-5p, hsa-miR-455-3p, hsa-miR-623, hsa-miR-636, hsa-miR-877-5p	7	-1.607	-1.596
WWC2	ENST00000403733.3	hsa-miR-10a-3p, hsa-miR-10a-5p, hsa-miR-10b-5p, hsa-miR-1299, hsa-miR-149-3p, hsa-miR-422a, hsa-miR-455-3p, hsa-miR-557, hsa-miR-584-5p, hsa-miR-610, hsa-miR-622, hsa-miR-623, hsa-miR-636, hsa-miR-93-3p	14	-1.605	-1.183
SPTB	ENST00000389721.5	hsa-miR-149-3p, hsa-miR-30c-2-3p, hsa-miR-455-3p, hsa-miR-557, hsa-miR-622, hsa-miR-623, hsa-miR-654-5p, hsa-miR-760, hsa-miR-877-5p, hsa-miR-93-3p	10	-1.604	-0.629
TNFSF10	ENST00000420541.2	hsa-miR-202-3p, hsa-miR-23a-5p, hsa-miR-769-3p, hsa-miR-936, hsa-miR-99b-3p	5	-1.604	-1.604
ZHX3	ENST00000309060.3	hsa-miR-10a-5p, hsa-miR-10b-5p, hsa-miR-1299, hsa-miR-149-3p, hsa-miR-23a-5p, hsa-miR-373-5p, hsa-miR-455-3p, hsa-miR-557, hsa-miR-584-5p, hsa-miR-610, hsa-miR-623, hsa-miR-654-5p, hsa-miR-760, hsa-miR-877-5p, hsa-miR-93-3p	15	-1.604	-0.882
PGLYRP4	ENST00000359650.5	hsa-miR-149-3p, hsa-miR-422a, hsa-miR-93-3p, hsa-miR-936	4	-1.603	-1.603
ATF6	ENST00000367942.3	hsa-miR-10a-3p, hsa-miR-1306-3p, hsa-miR-149-3p, hsa-miR-181c-3p, hsa-miR-196a-5p, hsa-miR-373-5p, hsa-miR-422a, hsa-miR-455-3p, hsa-miR-557, hsa-miR-622, hsa-miR-623, hsa-miR-936	12	-1.603	-0.529
ETS1	ENST00000345075.4	hsa-miR-10a-3p, hsa-miR-10a-5p, hsa-miR-10b-5p, hsa-miR-1299, hsa-miR-557, hsa-miR-584-5p, hsa-miR-769-3p	7	-1.602	-1.547
ZDHHC14	ENST00000359775.5	hsa-miR-10a-3p, hsa-miR-10a-5p, hsa-miR-10b-5p, hsa-miR-1226-5p, hsa-miR-1299, hsa-miR-181c-3p, hsa-miR-202-3p, hsa-miR-30a-5p, hsa-miR-30c-2-3p, hsa-miR-455-3p, hsa-miR-584-5p, hsa-miR-622, hsa-miR-623, hsa-miR-636, hsa-miR-654-5p, hsa-miR-760	16	-1.602	-0.569
RARG	ENST00000425354.2	hsa-miR-149-3p, hsa-miR-30a-5p, hsa-miR-30c-2-3p, hsa-miR-557, hsa-miR-622, hsa-miR-654-5p, hsa-miR-93-3p	7	-1.598	-1.598
PSTPIP2	ENST00000409746.5	hsa-miR-10a-3p, hsa-miR-10a-5p, hsa-miR-10b-5p, hsa-miR-1299, hsa-miR-149-3p, hsa-miR-30a-5p, hsa-miR-30c-2-3p, hsa-miR-373-5p, hsa-miR-455-3p, hsa-miR-526b-5p, hsa-miR-654-5p, hsa-miR-93-3p, hsa-miR-936	13	-1.596	-1.589
FAM199X	ENST00000493442.1	hsa-miR-10a-3p, hsa-miR-1299, hsa-miR-202-3p, hsa-miR-30a-5p, hsa-miR-30c-2-3p, hsa-miR-373-5p, hsa-miR-455-3p, hsa-miR-557, hsa-miR-622, hsa-miR-769-3p, hsa-miR-93-3p, hsa-miR-936, hsa-miR-99b-3p	13	-1.595	-1.295
TMCC3	ENST00000261226.4	hsa-miR-1299, hsa-miR-149-3p, hsa-miR-30c-2-3p, hsa-miR-373-5p, hsa-miR-422a, hsa-miR-455-3p, hsa-miR-584-5p, hsa-miR-622, hsa-miR-623, hsa-miR-636, hsa-miR-654-5p, hsa-miR-877-5p, hsa-miR-936	13	-1.594	-1.496
CEP78	ENST00000424347.2	hsa-miR-10a-3p, hsa-miR-1226-5p, hsa-miR-1299, hsa-miR-149-3p, hsa-miR-196a-5p, hsa-miR-23a-5p, hsa-miR-30a-5p, hsa-miR-30c-2-3p, hsa-miR-373-5p, hsa-miR-455-3p, hsa-miR-526b-5p, hsa-miR-557, hsa-miR-610, hsa-miR-623, hsa-miR-769-3p, hsa-miR-93-3p, hsa-miR-936, hsa-miR-99b-3p	18	-1.592	-0.718
MAL	ENST00000309988.4	hsa-miR-1299, hsa-miR-149-3p, hsa-miR-196a-5p, hsa-miR-30a-5p, hsa-miR-526b-5p, hsa-miR-654-5p, hsa-miR-760, hsa-miR-93-3p	8	-1.591	-0.63
ZNF585B	ENST00000532828.2	hsa-miR-1226-5p, hsa-miR-1299, hsa-miR-149-3p, hsa-miR-202-3p, hsa-miR-23a-5p, hsa-miR-30a-5p, hsa-miR-30c-2-3p, hsa-miR-373-5p, hsa-miR-455-3p, hsa-miR-526b-5p, hsa-miR-557, hsa-miR-584-5p, hsa-miR-610, hsa-miR-623, hsa-miR-654-5p, hsa-miR-760, hsa-miR-877-5p, hsa-miR-93-3p, hsa-miR-936	19	-1.591	-0.997
STARD10	ENST00000543304.1	hsa-miR-10a-5p, hsa-miR-10b-5p, hsa-miR-1226-5p, hsa-miR-149-3p, hsa-miR-455-3p, hsa-miR-610, hsa-miR-623, hsa-miR-760, hsa-miR-769-3p, hsa-miR-93-3p	10	-1.591	-0.881
TC2N	ENST00000435962.2	hsa-miR-1226-5p, hsa-miR-149-3p, hsa-miR-30a-5p, hsa-miR-455-3p, hsa-miR-557, hsa-miR-584-5p, hsa-miR-623, hsa-miR-877-5p, hsa-miR-936, hsa-miR-99b-3p	10	-1.587	-1.041
GPR183	ENST00000376414.4	hsa-miR-1226-5p, hsa-miR-30c-2-3p, hsa-miR-455-3p, hsa-miR-584-5p, hsa-miR-636, hsa-miR-760, hsa-miR-877-5p, hsa-miR-936	8	-1.582	-0.853
PCMTD2	ENST00000308824.6	hsa-miR-149-3p, hsa-miR-30a-5p, hsa-miR-373-5p, hsa-miR-422a, hsa-miR-455-3p, hsa-miR-557, hsa-miR-623, hsa-miR-636, hsa-miR-877-5p	9	-1.582	-1.513
CMKLR1	ENST00000312143.7	hsa-miR-10a-3p, hsa-miR-1226-5p, hsa-miR-1299, hsa-miR-181c-3p, hsa-miR-202-3p, hsa-miR-23a-5p, hsa-miR-30c-2-3p, hsa-miR-373-5p, hsa-miR-422a, hsa-miR-526b-5p, hsa-miR-557, hsa-miR-584-5p, hsa-miR-622, hsa-miR-623, hsa-miR-636, hsa-miR-760, hsa-miR-769-3p, hsa-miR-93-3p, hsa-miR-936	19	-1.581	-1.581
MNT	ENST00000174618.4	hsa-miR-1226-5p, hsa-miR-1299, hsa-miR-149-3p, hsa-miR-202-3p, hsa-miR-30a-5p, hsa-miR-373-5p, hsa-miR-422a, hsa-miR-557, hsa-miR-622, hsa-miR-623, hsa-miR-654-5p, hsa-miR-760	12	-1.58	-1.433
LPHN1	ENST00000340736.6	hsa-miR-10a-5p, hsa-miR-10b-5p, hsa-miR-1226-5p, hsa-miR-1299, hsa-miR-149-3p, hsa-miR-23a-5p, hsa-miR-30c-2-3p, hsa-miR-422a, hsa-miR-455-3p, hsa-miR-557, hsa-miR-623, hsa-miR-636, hsa-miR-654-5p, hsa-miR-760	14	-1.58	-1.359
INPP4A	ENST00000409016.4	hsa-miR-10a-3p, hsa-miR-10a-5p, hsa-miR-10b-5p, hsa-miR-1226-5p, hsa-miR-1299, hsa-miR-149-3p, hsa-miR-181c-3p, hsa-miR-23a-5p, hsa-miR-30a-5p, hsa-miR-30c-2-3p, hsa-miR-373-5p, hsa-miR-422a, hsa-miR-455-3p, hsa-miR-526b-5p, hsa-miR-557, hsa-miR-584-5p, hsa-miR-623, hsa-miR-636, hsa-miR-654-5p, hsa-miR-877-5p, hsa-miR-93-3p, hsa-miR-936	22	-1.578	-0.357
DPF3	ENST00000541685.1	hsa-miR-1299, hsa-miR-149-3p, hsa-miR-623, hsa-miR-636, hsa-miR-93-3p, hsa-miR-936	6	-1.577	-1.577
TXLNB	ENST00000358430.3	hsa-miR-10a-5p, hsa-miR-10b-5p, hsa-miR-1226-5p, hsa-miR-23a-5p, hsa-miR-373-5p, hsa-miR-455-3p, hsa-miR-526b-5p, hsa-miR-584-5p, hsa-miR-623, hsa-miR-877-5p, hsa-miR-93-3p	11	-1.576	-1.576
RNF220	ENST00000372247.2	hsa-miR-149-3p, hsa-miR-196a-5p, hsa-miR-30a-5p, hsa-miR-30c-2-3p, hsa-miR-610, hsa-miR-622, hsa-miR-623, hsa-miR-636	8	-1.575	-1.575
MTUS1	ENST00000381869.3	hsa-miR-10a-5p, hsa-miR-10b-5p, hsa-miR-1299, hsa-miR-149-3p, hsa-miR-196a-5p, hsa-miR-455-3p, hsa-miR-526b-5p, hsa-miR-557, hsa-miR-623, hsa-miR-760	10	-1.575	-1.09
FAM115C	ENST00000441159.2	hsa-miR-1299, hsa-miR-149-3p, hsa-miR-181c-3p, hsa-miR-23a-5p, hsa-miR-30a-5p, hsa-miR-30c-2-3p, hsa-miR-455-3p, hsa-miR-93-3p, hsa-miR-936	9	-1.575	-1.575
TOM1L2	ENST00000581396.1	hsa-miR-1299, hsa-miR-149-3p, hsa-miR-202-3p, hsa-miR-373-5p, hsa-miR-526b-5p, hsa-miR-623, hsa-miR-654-5p, hsa-miR-760, hsa-miR-93-3p, hsa-miR-936	10	-1.575	-1.399
TPD52L1	ENST00000368388.2	hsa-miR-1299, hsa-miR-202-3p, hsa-miR-373-5p, hsa-miR-422a, hsa-miR-636, hsa-miR-769-3p, hsa-miR-93-3p	7	-1.574	-1.054
PLEKHB1	ENST00000354190.5	hsa-miR-1226-5p, hsa-miR-1299, hsa-miR-373-5p, hsa-miR-422a, hsa-miR-610, hsa-miR-760, hsa-miR-769-3p, hsa-miR-877-5p	8	-1.573	-1.573
PGRMC2	ENST00000296425.5	hsa-miR-1299, hsa-miR-455-3p, hsa-miR-526b-5p, hsa-miR-584-5p, hsa-miR-622, hsa-miR-623, hsa-miR-936	7	-1.569	-1.385
EPB41L4B	ENST00000374557.4	hsa-miR-10a-3p, hsa-miR-196a-5p, hsa-miR-202-3p, hsa-miR-30a-5p, hsa-miR-373-5p, hsa-miR-455-3p, hsa-miR-557, hsa-miR-877-5p	8	-1.568	-0.406
C15orf52	ENST00000397536.2	hsa-miR-1226-5p, hsa-miR-1299, hsa-miR-149-3p, hsa-miR-181c-3p, hsa-miR-30c-2-3p, hsa-miR-373-5p, hsa-miR-422a, hsa-miR-455-3p, hsa-miR-526b-5p, hsa-miR-557, hsa-miR-622, hsa-miR-623, hsa-miR-636, hsa-miR-877-5p, hsa-miR-99b-3p	15	-1.568	-1.568
ITSN1	ENST00000379960.5	hsa-miR-10a-5p, hsa-miR-10b-5p, hsa-miR-202-3p, hsa-miR-23a-5p, hsa-miR-30a-5p, hsa-miR-557, hsa-miR-636, hsa-miR-760	8	-1.566	-1.524
VSIG1	ENST00000415430.3	hsa-miR-1299, hsa-miR-149-3p, hsa-miR-23a-5p, hsa-miR-30c-2-3p, hsa-miR-422a, hsa-miR-455-3p, hsa-miR-654-5p	7	-1.564	-1.564
AKT3	ENST00000366539.1	hsa-miR-1299, hsa-miR-202-3p, hsa-miR-30c-2-3p, hsa-miR-373-5p, hsa-miR-455-3p, hsa-miR-526b-5p, hsa-miR-557, hsa-miR-610, hsa-miR-636, hsa-miR-654-5p, hsa-miR-877-5p, hsa-miR-936	12	-1.562	-1.061
ATP11B	ENST00000323116.5	hsa-miR-10a-3p, hsa-miR-1299, hsa-miR-149-3p, hsa-miR-202-3p, hsa-miR-30a-5p, hsa-miR-30c-2-3p, hsa-miR-373-5p, hsa-miR-455-3p, hsa-miR-623, hsa-miR-636, hsa-miR-760, hsa-miR-877-5p, hsa-miR-93-3p, hsa-miR-936	14	-1.561	-0.875
SFXN1	ENST00000321442.5	hsa-miR-1226-5p, hsa-miR-149-3p, hsa-miR-181c-3p, hsa-miR-196a-5p, hsa-miR-30a-5p, hsa-miR-30c-2-3p, hsa-miR-373-5p, hsa-miR-455-3p, hsa-miR-622, hsa-miR-760, hsa-miR-93-3p	11	-1.559	-0.873
SOCS3	ENST00000330871.2	hsa-miR-149-3p, hsa-miR-30a-5p, hsa-miR-455-3p, hsa-miR-623, hsa-miR-636, hsa-miR-654-5p, hsa-miR-760, hsa-miR-769-3p	8	-1.556	-1.556
DSTYK	ENST00000367160.4	hsa-miR-1299, hsa-miR-149-3p, hsa-miR-23a-5p, hsa-miR-30a-5p, hsa-miR-30c-2-3p, hsa-miR-373-5p, hsa-miR-422a, hsa-miR-455-3p, hsa-miR-526b-5p, hsa-miR-557, hsa-miR-610, hsa-miR-622, hsa-miR-623, hsa-miR-760, hsa-miR-877-5p, hsa-miR-93-3p, hsa-miR-99b-3p	17	-1.549	-1.461
TFPI	ENST00000392365.1	hsa-miR-10a-5p, hsa-miR-10b-5p, hsa-miR-149-3p, hsa-miR-30c-2-3p, hsa-miR-373-5p, hsa-miR-526b-5p, hsa-miR-93-3p	7	-1.548	-1.379
TRIM10	ENST00000449742.2	hsa-miR-10a-5p, hsa-miR-10b-5p, hsa-miR-1299, hsa-miR-202-3p, hsa-miR-30a-5p, hsa-miR-526b-5p, hsa-miR-557, hsa-miR-610, hsa-miR-877-5p, hsa-miR-93-3p, hsa-miR-936	11	-1.548	-1.548
PLCG1	ENST00000244007.3	hsa-miR-1226-5p, hsa-miR-1299, hsa-miR-23a-5p, hsa-miR-30a-5p, hsa-miR-422a, hsa-miR-455-3p, hsa-miR-622, hsa-miR-636, hsa-miR-654-5p, hsa-miR-760, hsa-miR-769-3p, hsa-miR-93-3p, hsa-miR-936	13	-1.547	-0.508
MSL2	ENST00000309993.2	hsa-miR-149-3p, hsa-miR-23a-5p, hsa-miR-30a-5p, hsa-miR-30c-2-3p, hsa-miR-373-5p, hsa-miR-455-3p, hsa-miR-557, hsa-miR-584-5p, hsa-miR-610, hsa-miR-623, hsa-miR-636, hsa-miR-93-3p	12	-1.542	-0.666
PM20D2	ENST00000275072.4	hsa-miR-10a-5p, hsa-miR-10b-5p, hsa-miR-149-3p, hsa-miR-202-3p, hsa-miR-30a-5p, hsa-miR-30c-2-3p, hsa-miR-373-5p, hsa-miR-455-3p, hsa-miR-526b-5p, hsa-miR-557, hsa-miR-877-5p, hsa-miR-93-3p	12	-1.541	-1.539
WDR52	ENST00000393845.2	hsa-miR-10a-3p, hsa-miR-10a-5p, hsa-miR-10b-5p, hsa-miR-1299, hsa-miR-196a-5p, hsa-miR-30c-2-3p, hsa-miR-373-5p, hsa-miR-422a, hsa-miR-455-3p, hsa-miR-622, hsa-miR-623, hsa-miR-636, hsa-miR-654-5p, hsa-miR-760, hsa-miR-93-3p, hsa-miR-936	16	-1.54	-1.54
MAX	ENST00000284165.6	hsa-miR-1226-5p, hsa-miR-1299, hsa-miR-149-3p, hsa-miR-373-5p, hsa-miR-623, hsa-miR-654-5p, hsa-miR-760, hsa-miR-93-3p	8	-1.54	-1.239
SMAGP	ENST00000603798.1	hsa-miR-23a-5p, hsa-miR-373-5p, hsa-miR-526b-5p, hsa-miR-610, hsa-miR-769-3p, hsa-miR-99b-3p	6	-1.532	-0.556
ZNF507	ENST00000311921.4	hsa-miR-10a-5p, hsa-miR-10b-5p, hsa-miR-1299, hsa-miR-196a-5p, hsa-miR-30a-5p, hsa-miR-373-5p, hsa-miR-422a, hsa-miR-526b-5p, hsa-miR-622, hsa-miR-769-3p, hsa-miR-936, hsa-miR-99b-3p	12	-1.531	-0.193
FOXJ3	ENST00000372571.1	hsa-miR-10a-3p, hsa-miR-10a-5p, hsa-miR-10b-5p, hsa-miR-373-5p, hsa-miR-455-3p, hsa-miR-610, hsa-miR-622, hsa-miR-623, hsa-miR-636, hsa-miR-760	10	-1.531	-1.506
PHF15	ENST00000395003.1	hsa-miR-10a-5p, hsa-miR-10b-5p, hsa-miR-1299, hsa-miR-149-3p, hsa-miR-23a-5p, hsa-miR-30a-5p, hsa-miR-30c-2-3p, hsa-miR-422a, hsa-miR-455-3p, hsa-miR-557, hsa-miR-584-5p, hsa-miR-610, hsa-miR-622, hsa-miR-636, hsa-miR-654-5p, hsa-miR-769-3p, hsa-miR-936, hsa-miR-99b-3p	18	-1.527	-1.061
PPP1CB	ENST00000395366.2	hsa-miR-196a-5p, hsa-miR-373-5p, hsa-miR-455-3p, hsa-miR-526b-5p, hsa-miR-557, hsa-miR-584-5p, hsa-miR-636, hsa-miR-936	8	-1.527	-0.646
KCNJ12	ENST00000583088.1	hsa-miR-1299, hsa-miR-149-3p, hsa-miR-181c-3p, hsa-miR-202-3p, hsa-miR-30a-5p, hsa-miR-623, hsa-miR-654-5p, hsa-miR-760, hsa-miR-769-3p, hsa-miR-93-3p, hsa-miR-936	11	-1.527	-1.527
ZNF585A	ENST00000356958.4	hsa-miR-1226-5p, hsa-miR-149-3p, hsa-miR-181c-3p, hsa-miR-30a-5p, hsa-miR-373-5p, hsa-miR-526b-5p, hsa-miR-584-5p, hsa-miR-623, hsa-miR-760, hsa-miR-877-5p, hsa-miR-93-3p, hsa-miR-936	12	-1.526	-1.526
FAM8A1	ENST00000259963.3	hsa-miR-1226-5p, hsa-miR-1299, hsa-miR-23a-5p, hsa-miR-30a-5p, hsa-miR-30c-2-3p, hsa-miR-373-5p, hsa-miR-422a, hsa-miR-623, hsa-miR-654-5p, hsa-miR-769-3p	10	-1.525	-1.498
KSR1	ENST00000398988.3	hsa-miR-10a-5p, hsa-miR-10b-5p, hsa-miR-1226-5p, hsa-miR-1299, hsa-miR-149-3p, hsa-miR-196a-5p, hsa-miR-23a-5p, hsa-miR-30a-5p, hsa-miR-422a, hsa-miR-557, hsa-miR-622, hsa-miR-623, hsa-miR-654-5p, hsa-miR-760, hsa-miR-769-3p	15	-1.524	-1.483
STK4	ENST00000372801.1	hsa-miR-10a-5p, hsa-miR-10b-5p, hsa-miR-1299, hsa-miR-149-3p, hsa-miR-202-3p, hsa-miR-30a-5p, hsa-miR-30c-2-3p, hsa-miR-373-5p, hsa-miR-455-3p, hsa-miR-526b-5p, hsa-miR-557, hsa-miR-623, hsa-miR-636, hsa-miR-760, hsa-miR-877-5p, hsa-miR-93-3p, hsa-miR-99b-3p	17	-1.521	-1.467
SLC16A14	ENST00000295190.4	hsa-miR-1299, hsa-miR-30a-5p, hsa-miR-455-3p, hsa-miR-622, hsa-miR-636, hsa-miR-877-5p, hsa-miR-936	7	-1.52	-1.52
HAS3	ENST00000306560.1	hsa-miR-10a-5p, hsa-miR-10b-5p, hsa-miR-1299, hsa-miR-30c-2-3p, hsa-miR-373-5p, hsa-miR-622, hsa-miR-623, hsa-miR-93-3p, hsa-miR-936	9	-1.52	-1.52
ARID5B	ENST00000279873.7	hsa-miR-10a-3p, hsa-miR-149-3p, hsa-miR-196a-5p, hsa-miR-30a-5p, hsa-miR-30c-2-3p, hsa-miR-373-5p, hsa-miR-422a, hsa-miR-455-3p, hsa-miR-557, hsa-miR-584-5p, hsa-miR-623, hsa-miR-636, hsa-miR-93-3p, hsa-miR-99b-3p	14	-1.516	-1.516
CLEC16A	ENST00000409790.1	hsa-miR-149-3p, hsa-miR-30c-2-3p, hsa-miR-422a, hsa-miR-455-3p, hsa-miR-623, hsa-miR-654-5p, hsa-miR-760, hsa-miR-877-5p, hsa-miR-93-3p	9	-1.515	-1.318
VCL	ENST00000372755.3	hsa-miR-1226-5p, hsa-miR-1299, hsa-miR-149-3p, hsa-miR-30a-5p, hsa-miR-30c-2-3p, hsa-miR-373-5p, hsa-miR-455-3p, hsa-miR-526b-5p, hsa-miR-584-5p, hsa-miR-610, hsa-miR-622, hsa-miR-623, hsa-miR-654-5p, hsa-miR-769-3p, hsa-miR-936	15	-1.514	-0.889
ARHGEF11	ENST00000368194.3	hsa-miR-10a-5p, hsa-miR-10b-5p, hsa-miR-1226-5p, hsa-miR-149-3p, hsa-miR-455-3p, hsa-miR-760, hsa-miR-769-3p	7	-1.51	-1.508
FNDC3A	ENST00000492622.2	hsa-miR-10a-3p, hsa-miR-202-3p, hsa-miR-30a-5p, hsa-miR-30c-2-3p, hsa-miR-373-5p, hsa-miR-455-3p, hsa-miR-557, hsa-miR-622, hsa-miR-99b-3p	9	-1.509	-0.835
C20orf197	ENST00000313426.1	hsa-miR-10a-3p, hsa-miR-181c-3p, hsa-miR-196a-5p, hsa-miR-30c-2-3p, hsa-miR-373-5p, hsa-miR-636, hsa-miR-769-3p	7	-1.505	-1.505
PCDH10	ENST00000264360.5	hsa-miR-10a-3p, hsa-miR-10a-5p, hsa-miR-10b-5p, hsa-miR-202-3p, hsa-miR-30a-5p, hsa-miR-30c-2-3p, hsa-miR-373-5p, hsa-miR-526b-5p, hsa-miR-636, hsa-miR-877-5p, hsa-miR-93-3p, hsa-miR-936	12	-1.503	-1.231
MMAA	ENST00000281317.5	hsa-miR-10a-5p, hsa-miR-10b-5p, hsa-miR-1299, hsa-miR-149-3p, hsa-miR-181c-3p, hsa-miR-196a-5p, hsa-miR-526b-5p, hsa-miR-584-5p, hsa-miR-623, hsa-miR-769-3p, hsa-miR-877-5p	11	-1.5	-0.387
PIGA	ENST00000542278.1	hsa-miR-10a-3p, hsa-miR-30a-5p, hsa-miR-373-5p, hsa-miR-455-3p, hsa-miR-557, hsa-miR-760, hsa-miR-769-3p, hsa-miR-936	8	-1.5	-1.476
COL4A5	ENST00000361603.2	hsa-miR-10a-3p, hsa-miR-1299, hsa-miR-202-3p, hsa-miR-373-5p, hsa-miR-422a, hsa-miR-455-3p, hsa-miR-610, hsa-miR-654-5p, hsa-miR-936	9	-1.498	-1.381
BDH1	ENST00000392378.2	hsa-miR-10a-3p, hsa-miR-10a-5p, hsa-miR-10b-5p, hsa-miR-1299, hsa-miR-149-3p, hsa-miR-23a-5p, hsa-miR-30c-2-3p, hsa-miR-455-3p, hsa-miR-584-5p, hsa-miR-654-5p, hsa-miR-760, hsa-miR-877-5p	12	-1.496	-1.107
MBNL2	ENST00000345429.6	hsa-miR-1299, hsa-miR-196a-5p, hsa-miR-30a-5p, hsa-miR-373-5p, hsa-miR-422a, hsa-miR-455-3p, hsa-miR-636, hsa-miR-654-5p	8	-1.496	-1.072
METTL16	ENST00000263092.6	hsa-miR-1226-5p, hsa-miR-1299, hsa-miR-149-3p, hsa-miR-196a-5p, hsa-miR-202-3p, hsa-miR-23a-5p, hsa-miR-30c-2-3p, hsa-miR-373-5p, hsa-miR-422a, hsa-miR-455-3p, hsa-miR-557, hsa-miR-610, hsa-miR-636, hsa-miR-654-5p, hsa-miR-760, hsa-miR-93-3p	16	-1.495	-1.017
SLC41A1	ENST00000367137.3	hsa-miR-1299, hsa-miR-149-3p, hsa-miR-196a-5p, hsa-miR-30c-2-3p, hsa-miR-373-5p, hsa-miR-455-3p, hsa-miR-623, hsa-miR-636, hsa-miR-654-5p, hsa-miR-760, hsa-miR-769-3p	11	-1.494	-1.479
TMEM139	ENST00000359333.3	hsa-miR-30c-2-3p, hsa-miR-584-5p, hsa-miR-769-3p	3	-1.489	-0.521
PCYOX1L	ENST00000274569.4	hsa-miR-181c-3p, hsa-miR-196a-5p, hsa-miR-455-3p, hsa-miR-623, hsa-miR-654-5p, hsa-miR-93-3p	6	-1.489	-1.489
ASB6	ENST00000277459.4	hsa-miR-1226-5p, hsa-miR-1299, hsa-miR-149-3p, hsa-miR-196a-5p, hsa-miR-30c-2-3p, hsa-miR-373-5p, hsa-miR-422a, hsa-miR-455-3p, hsa-miR-622, hsa-miR-636, hsa-miR-654-5p, hsa-miR-760, hsa-miR-93-3p	13	-1.489	-0.322
BRWD1	ENST00000342449.3	hsa-miR-10a-3p, hsa-miR-1299, hsa-miR-149-3p, hsa-miR-202-3p, hsa-miR-23a-5p, hsa-miR-30a-5p, hsa-miR-373-5p, hsa-miR-422a, hsa-miR-455-3p, hsa-miR-526b-5p, hsa-miR-557, hsa-miR-584-5p, hsa-miR-610, hsa-miR-622, hsa-miR-623, hsa-miR-636, hsa-miR-769-3p, hsa-miR-877-5p, hsa-miR-936, hsa-miR-99b-3p	20	-1.488	-0.679
PPP1R2	ENST00000328432.3	hsa-miR-10a-3p, hsa-miR-202-3p, hsa-miR-30a-5p, hsa-miR-373-5p, hsa-miR-455-3p, hsa-miR-622	6	-1.488	-1.488
C9orf72	ENST00000380003.3	hsa-miR-1299, hsa-miR-196a-5p, hsa-miR-30a-5p, hsa-miR-373-5p, hsa-miR-610, hsa-miR-623, hsa-miR-654-5p	7	-1.486	-1.486
TTC13	ENST00000366661.4	hsa-miR-10a-5p, hsa-miR-10b-5p, hsa-miR-1299, hsa-miR-149-3p, hsa-miR-30a-5p, hsa-miR-30c-2-3p, hsa-miR-455-3p, hsa-miR-584-5p, hsa-miR-654-5p, hsa-miR-769-3p, hsa-miR-877-5p, hsa-miR-93-3p, hsa-miR-936	13	-1.484	-0.51
ORAI1	ENST00000330079.7	hsa-miR-10a-5p, hsa-miR-10b-5p, hsa-miR-149-3p, hsa-miR-23a-5p, hsa-miR-373-5p, hsa-miR-622, hsa-miR-877-5p	7	-1.484	-0.749
TMEM104	ENST00000335464.5	hsa-miR-1226-5p, hsa-miR-149-3p, hsa-miR-30c-2-3p, hsa-miR-373-5p, hsa-miR-622, hsa-miR-654-5p, hsa-miR-760, hsa-miR-936, hsa-miR-99b-3p	9	-1.483	-1.458
ZNF655	ENST00000394163.2	hsa-miR-10a-3p, hsa-miR-1226-5p, hsa-miR-149-3p, hsa-miR-196a-5p, hsa-miR-202-3p, hsa-miR-30c-2-3p, hsa-miR-422a, hsa-miR-557, hsa-miR-584-5p, hsa-miR-610, hsa-miR-623	11	-1.481	-1.45
DDO	ENST00000368924.3	hsa-miR-10a-3p, hsa-miR-181c-3p, hsa-miR-422a, hsa-miR-622, hsa-miR-636, hsa-miR-877-5p	6	-1.48	-1.48
DICER1	ENST00000541352.1	hsa-miR-10a-3p, hsa-miR-1226-5p, hsa-miR-1299, hsa-miR-196a-5p, hsa-miR-202-3p, hsa-miR-23a-5p, hsa-miR-373-5p, hsa-miR-526b-5p, hsa-miR-610, hsa-miR-769-3p, hsa-miR-877-5p, hsa-miR-99b-3p	12	-1.477	-0.183
MBD5	ENST00000407073.1	hsa-miR-10a-5p, hsa-miR-10b-5p, hsa-miR-1299, hsa-miR-149-3p, hsa-miR-196a-5p, hsa-miR-202-3p, hsa-miR-23a-5p, hsa-miR-30a-5p, hsa-miR-30c-2-3p, hsa-miR-373-5p, hsa-miR-455-3p, hsa-miR-526b-5p, hsa-miR-636, hsa-miR-654-5p, hsa-miR-760, hsa-miR-877-5p, hsa-miR-93-3p, hsa-miR-936	18	-1.476	-0.465
SPATA2	ENST00000289431.5	hsa-miR-1299, hsa-miR-149-3p, hsa-miR-30c-2-3p, hsa-miR-373-5p, hsa-miR-422a, hsa-miR-455-3p, hsa-miR-622, hsa-miR-623, hsa-miR-760	9	-1.474	-1.124
FKRP	ENST00000318584.5	hsa-miR-1299, hsa-miR-149-3p, hsa-miR-202-3p, hsa-miR-23a-5p, hsa-miR-30c-2-3p, hsa-miR-455-3p, hsa-miR-584-5p, hsa-miR-610, hsa-miR-622, hsa-miR-769-3p	10	-1.47	-0.873
ISCA1	ENST00000375991.4	hsa-miR-1299, hsa-miR-181c-3p, hsa-miR-30c-2-3p, hsa-miR-373-5p, hsa-miR-654-5p	5	-1.47	-1.47
C9orf91	ENST00000374049.4	hsa-miR-10a-5p, hsa-miR-10b-5p, hsa-miR-149-3p, hsa-miR-196a-5p, hsa-miR-23a-5p, hsa-miR-30c-2-3p, hsa-miR-373-5p, hsa-miR-422a, hsa-miR-455-3p, hsa-miR-622, hsa-miR-654-5p	11	-1.468	-1.042
SYTL3	ENST00000367081.3	hsa-miR-149-3p, hsa-miR-30a-5p, hsa-miR-30c-2-3p, hsa-miR-373-5p, hsa-miR-455-3p, hsa-miR-636, hsa-miR-877-5p	7	-1.467	-0.715
FAM72D	ENST00000400889.1	hsa-miR-149-3p, hsa-miR-202-3p, hsa-miR-30a-5p, hsa-miR-30c-2-3p, hsa-miR-622, hsa-miR-877-5p	6	-1.467	-1.467
DTWD2	ENST00000304058.4	hsa-miR-149-3p, hsa-miR-202-3p, hsa-miR-30a-5p, hsa-miR-30c-2-3p, hsa-miR-373-5p, hsa-miR-455-3p, hsa-miR-610, hsa-miR-654-5p, hsa-miR-877-5p, hsa-miR-93-3p, hsa-miR-936	11	-1.465	-1.035
PIP4K2A	ENST00000376573.4	hsa-miR-149-3p, hsa-miR-30a-5p, hsa-miR-30c-2-3p, hsa-miR-373-5p, hsa-miR-422a, hsa-miR-760, hsa-miR-93-3p, hsa-miR-936, hsa-miR-99b-3p	9	-1.464	-1.442
WDR88	ENST00000355868.3	hsa-miR-1299, hsa-miR-149-3p, hsa-miR-196a-5p, hsa-miR-23a-5p, hsa-miR-622, hsa-miR-877-5p, hsa-miR-93-3p, hsa-miR-99b-3p	8	-1.463	-0.571
PITPNC1	ENST00000335257.6	hsa-miR-10a-3p, hsa-miR-1299, hsa-miR-149-3p, hsa-miR-30a-5p, hsa-miR-30c-2-3p, hsa-miR-455-3p, hsa-miR-557, hsa-miR-584-5p, hsa-miR-610, hsa-miR-622, hsa-miR-769-3p	11	-1.462	-0.077
POLR3B	ENST00000228347.4	hsa-miR-10a-5p, hsa-miR-10b-5p, hsa-miR-1226-5p, hsa-miR-149-3p, hsa-miR-181c-3p, hsa-miR-30c-2-3p, hsa-miR-373-5p, hsa-miR-455-3p, hsa-miR-584-5p, hsa-miR-769-3p	10	-1.461	-0.436
SLC3A1	ENST00000409229.3	hsa-miR-1226-5p, hsa-miR-149-3p, hsa-miR-30c-2-3p, hsa-miR-373-5p, hsa-miR-636, hsa-miR-654-5p, hsa-miR-936	7	-1.459	-1.459
STAT6	ENST00000300134.3	hsa-miR-23a-5p, hsa-miR-30c-2-3p, hsa-miR-557, hsa-miR-623, hsa-miR-654-5p, hsa-miR-93-3p, hsa-miR-936	7	-1.458	-1.162
CDHR3	ENST00000343407.5	hsa-miR-1299, hsa-miR-196a-5p, hsa-miR-23a-5p, hsa-miR-30a-5p, hsa-miR-30c-2-3p, hsa-miR-373-5p, hsa-miR-422a, hsa-miR-455-3p, hsa-miR-526b-5p, hsa-miR-557, hsa-miR-622, hsa-miR-636, hsa-miR-760	13	-1.458	-1.458
ATXN7L3	ENST00000454077.2	hsa-miR-1226-5p, hsa-miR-1299, hsa-miR-149-3p, hsa-miR-202-3p, hsa-miR-422a, hsa-miR-455-3p, hsa-miR-623, hsa-miR-654-5p, hsa-miR-760, hsa-miR-877-5p, hsa-miR-93-3p	11	-1.458	-1.418
HMBOX1	ENST00000397358.3	hsa-miR-10a-3p, hsa-miR-10a-5p, hsa-miR-10b-5p, hsa-miR-1226-5p, hsa-miR-149-3p, hsa-miR-30c-2-3p, hsa-miR-373-5p, hsa-miR-422a, hsa-miR-455-3p, hsa-miR-622, hsa-miR-623	11	-1.457	-0.93
KDM5A	ENST00000399788.2	hsa-miR-10a-3p, hsa-miR-10a-5p, hsa-miR-10b-5p, hsa-miR-1299, hsa-miR-149-3p, hsa-miR-196a-5p, hsa-miR-202-3p, hsa-miR-30c-2-3p, hsa-miR-373-5p, hsa-miR-455-3p, hsa-miR-526b-5p, hsa-miR-584-5p, hsa-miR-610, hsa-miR-623, hsa-miR-636, hsa-miR-654-5p, hsa-miR-769-3p, hsa-miR-877-5p, hsa-miR-93-3p, hsa-miR-936	20	-1.456	-0.801
NIPAL2	ENST00000341166.3	hsa-miR-10a-3p, hsa-miR-196a-5p, hsa-miR-202-3p, hsa-miR-23a-5p, hsa-miR-30a-5p, hsa-miR-30c-2-3p, hsa-miR-373-5p, hsa-miR-422a, hsa-miR-610, hsa-miR-622, hsa-miR-760, hsa-miR-93-3p	12	-1.456	-1.456
ZEB2	ENST00000470879.1	hsa-miR-1226-5p, hsa-miR-149-3p, hsa-miR-422a, hsa-miR-623, hsa-miR-760	5	-1.456	-1.456
VPS53	ENST00000437048.2	hsa-miR-10a-5p, hsa-miR-10b-5p, hsa-miR-1306-3p, hsa-miR-149-3p, hsa-miR-181c-3p, hsa-miR-23a-5p, hsa-miR-30a-5p, hsa-miR-30c-2-3p, hsa-miR-373-5p, hsa-miR-422a, hsa-miR-455-3p, hsa-miR-622, hsa-miR-623, hsa-miR-636, hsa-miR-654-5p, hsa-miR-760, hsa-miR-93-3p, hsa-miR-936	18	-1.455	-0.286
KBTBD6	ENST00000379485.1	hsa-miR-10a-3p, hsa-miR-10a-5p, hsa-miR-10b-5p, hsa-miR-30a-5p, hsa-miR-373-5p, hsa-miR-584-5p, hsa-miR-610, hsa-miR-636, hsa-miR-769-3p, hsa-miR-93-3p, hsa-miR-936	11	-1.452	-1.452
ALS2CL	ENST00000318962.4	hsa-miR-1226-5p, hsa-miR-1299, hsa-miR-30c-2-3p, hsa-miR-373-5p, hsa-miR-622, hsa-miR-654-5p, hsa-miR-760	7	-1.45	-1.227
GPR56	ENST00000388812.4	hsa-miR-1226-5p, hsa-miR-1306-3p, hsa-miR-149-3p, hsa-miR-196a-5p, hsa-miR-30c-2-3p, hsa-miR-455-3p, hsa-miR-526b-5p, hsa-miR-622, hsa-miR-636, hsa-miR-654-5p, hsa-miR-760, hsa-miR-936	12	-1.45	-1.162
RNF126	ENST00000292363.5	hsa-miR-1226-5p, hsa-miR-1306-3p, hsa-miR-149-3p, hsa-miR-30c-2-3p, hsa-miR-373-5p, hsa-miR-455-3p, hsa-miR-526b-5p, hsa-miR-622, hsa-miR-636, hsa-miR-654-5p, hsa-miR-769-3p, hsa-miR-877-5p	12	-1.448	-0.317
PRDM16	ENST00000270722.5	hsa-miR-10a-3p, hsa-miR-1226-5p, hsa-miR-1306-3p, hsa-miR-149-3p, hsa-miR-23a-5p, hsa-miR-30c-2-3p, hsa-miR-422a, hsa-miR-455-3p, hsa-miR-557, hsa-miR-623, hsa-miR-654-5p, hsa-miR-760, hsa-miR-769-3p, hsa-miR-93-3p, hsa-miR-936	15	-1.445	-1.317
NLN	ENST00000380985.5	hsa-miR-10a-3p, hsa-miR-1226-5p, hsa-miR-1299, hsa-miR-202-3p, hsa-miR-30a-5p, hsa-miR-30c-2-3p, hsa-miR-373-5p, hsa-miR-455-3p, hsa-miR-526b-5p, hsa-miR-622, hsa-miR-636, hsa-miR-760, hsa-miR-877-5p, hsa-miR-93-3p	14	-1.445	-0.834
NECAP1	ENST00000339754.5	hsa-miR-10a-5p, hsa-miR-10b-5p, hsa-miR-23a-5p, hsa-miR-30a-5p, hsa-miR-30c-2-3p, hsa-miR-373-5p, hsa-miR-760, hsa-miR-877-5p	8	-1.444	-1.444
RAB38	ENST00000243662.6	hsa-miR-1299, hsa-miR-30a-5p, hsa-miR-30c-2-3p, hsa-miR-610, hsa-miR-877-5p	5	-1.442	-1.442
ARMC8	ENST00000469044.1	hsa-miR-1299, hsa-miR-149-3p, hsa-miR-202-3p, hsa-miR-23a-5p, hsa-miR-30c-2-3p, hsa-miR-373-5p, hsa-miR-422a, hsa-miR-455-3p, hsa-miR-557, hsa-miR-623, hsa-miR-654-5p, hsa-miR-760, hsa-miR-93-3p, hsa-miR-936	14	-1.441	-0.562
ITPRIP	ENST00000337478.1	hsa-miR-1299, hsa-miR-149-3p, hsa-miR-181c-3p, hsa-miR-23a-5p, hsa-miR-30c-2-3p, hsa-miR-373-5p, hsa-miR-455-3p, hsa-miR-526b-5p, hsa-miR-557, hsa-miR-584-5p, hsa-miR-610, hsa-miR-622, hsa-miR-636, hsa-miR-654-5p, hsa-miR-760, hsa-miR-877-5p, hsa-miR-93-3p, hsa-miR-936	18	-1.441	-0.971
LYN	ENST00000520220.2	hsa-miR-149-3p, hsa-miR-202-3p, hsa-miR-30a-5p, hsa-miR-30c-2-3p, hsa-miR-373-5p, hsa-miR-422a, hsa-miR-557, hsa-miR-877-5p, hsa-miR-93-3p	9	-1.441	-1.114
ORMDL3	ENST00000304046.2	hsa-miR-1226-5p, hsa-miR-1299, hsa-miR-149-3p, hsa-miR-30a-5p, hsa-miR-30c-2-3p, hsa-miR-422a, hsa-miR-584-5p, hsa-miR-622, hsa-miR-623, hsa-miR-636, hsa-miR-654-5p, hsa-miR-93-3p	12	-1.44	-1.291
PHF17	ENST00000226319.6	hsa-miR-10a-3p, hsa-miR-10a-5p, hsa-miR-10b-5p, hsa-miR-1226-5p, hsa-miR-1299, hsa-miR-373-5p, hsa-miR-422a, hsa-miR-557, hsa-miR-584-5p, hsa-miR-622, hsa-miR-636, hsa-miR-760	12	-1.439	-1.428
RYK	ENST00000296084.4	hsa-miR-1299, hsa-miR-30a-5p, hsa-miR-30c-2-3p, hsa-miR-373-5p, hsa-miR-455-3p, hsa-miR-584-5p, hsa-miR-610, hsa-miR-622, hsa-miR-623, hsa-miR-636, hsa-miR-877-5p, hsa-miR-93-3p	12	-1.439	-0.676
SRGN	ENST00000242465.3	hsa-miR-10a-5p, hsa-miR-10b-5p, hsa-miR-202-3p, hsa-miR-30c-2-3p	4	-1.439	-1.394
TXK	ENST00000264316.4	hsa-miR-10a-3p, hsa-miR-1299, hsa-miR-23a-5p, hsa-miR-30c-2-3p, hsa-miR-373-5p, hsa-miR-422a, hsa-miR-455-3p, hsa-miR-526b-5p, hsa-miR-557, hsa-miR-610, hsa-miR-654-5p, hsa-miR-769-3p	12	-1.438	-0.636
ULK2	ENST00000395544.4	hsa-miR-1226-5p, hsa-miR-1299, hsa-miR-149-3p, hsa-miR-23a-5p, hsa-miR-30c-2-3p, hsa-miR-373-5p, hsa-miR-422a, hsa-miR-455-3p, hsa-miR-526b-5p, hsa-miR-622, hsa-miR-654-5p, hsa-miR-760, hsa-miR-93-3p	13	-1.436	-0.329
DUSP1	ENST00000239223.3	hsa-miR-202-3p, hsa-miR-30c-2-3p, hsa-miR-373-5p, hsa-miR-455-3p, hsa-miR-623, hsa-miR-636, hsa-miR-760, hsa-miR-769-3p	8	-1.436	-0.682
PXN	ENST00000458477.2	hsa-miR-1226-5p, hsa-miR-149-3p, hsa-miR-23a-5p, hsa-miR-610, hsa-miR-760, hsa-miR-93-3p, hsa-miR-936	7	-1.436	-1.413
DET1	ENST00000564406.1	hsa-miR-1306-3p, hsa-miR-202-3p, hsa-miR-30a-5p, hsa-miR-610, hsa-miR-760, hsa-miR-936	6	-1.435	-1.435
RNF44	ENST00000274811.4	hsa-miR-1299, hsa-miR-1306-3p, hsa-miR-149-3p, hsa-miR-202-3p, hsa-miR-23a-5p, hsa-miR-30a-5p, hsa-miR-373-5p	7	-1.434	-1.227
CEP68	ENST00000377990.2	hsa-miR-1299, hsa-miR-196a-5p, hsa-miR-422a, hsa-miR-526b-5p, hsa-miR-557, hsa-miR-610, hsa-miR-622, hsa-miR-623, hsa-miR-636, hsa-miR-760, hsa-miR-769-3p, hsa-miR-93-3p, hsa-miR-936	13	-1.431	-0.424
TRAT1	ENST00000295756.6	hsa-miR-10a-5p, hsa-miR-10b-5p, hsa-miR-1226-5p, hsa-miR-1299, hsa-miR-196a-5p, hsa-miR-202-3p, hsa-miR-23a-5p, hsa-miR-30c-2-3p, hsa-miR-373-5p, hsa-miR-455-3p, hsa-miR-526b-5p, hsa-miR-557, hsa-miR-584-5p, hsa-miR-622, hsa-miR-623, hsa-miR-636, hsa-miR-877-5p, hsa-miR-936	18	-1.43	-0.039
CNOT6L	ENST00000504123.1	hsa-miR-10a-3p, hsa-miR-1299, hsa-miR-149-3p, hsa-miR-202-3p, hsa-miR-30c-2-3p, hsa-miR-373-5p, hsa-miR-526b-5p, hsa-miR-557, hsa-miR-623, hsa-miR-636, hsa-miR-93-3p	11	-1.43	-0.788
NFIA	ENST00000403491.3	hsa-miR-10a-3p, hsa-miR-1226-5p, hsa-miR-1299, hsa-miR-149-3p, hsa-miR-181c-3p, hsa-miR-202-3p, hsa-miR-23a-5p, hsa-miR-30a-5p, hsa-miR-373-5p, hsa-miR-422a, hsa-miR-455-3p, hsa-miR-526b-5p, hsa-miR-622, hsa-miR-623, hsa-miR-636, hsa-miR-654-5p, hsa-miR-877-5p, hsa-miR-93-3p, hsa-miR-936	19	-1.428	-1.428
LRIG2	ENST00000361127.5	hsa-miR-10a-5p, hsa-miR-10b-5p, hsa-miR-1299, hsa-miR-149-3p, hsa-miR-196a-5p, hsa-miR-202-3p, hsa-miR-23a-5p, hsa-miR-30a-5p, hsa-miR-30c-2-3p, hsa-miR-373-5p, hsa-miR-455-3p, hsa-miR-557, hsa-miR-622, hsa-miR-623, hsa-miR-654-5p, hsa-miR-760, hsa-miR-877-5p, hsa-miR-93-3p, hsa-miR-936	19	-1.427	-1.345
NKRF	ENST00000371527.1	hsa-miR-10a-3p, hsa-miR-10a-5p, hsa-miR-10b-5p, hsa-miR-1299, hsa-miR-149-3p, hsa-miR-202-3p, hsa-miR-30a-5p, hsa-miR-30c-2-3p, hsa-miR-373-5p, hsa-miR-455-3p, hsa-miR-557, hsa-miR-622, hsa-miR-623, hsa-miR-877-5p, hsa-miR-93-3p	15	-1.426	-0.721
VAMP1	ENST00000361716.3	hsa-miR-1226-5p, hsa-miR-149-3p, hsa-miR-30c-2-3p, hsa-miR-455-3p, hsa-miR-557, hsa-miR-623, hsa-miR-654-5p	7	-1.425	-1.425
MCF2L	ENST00000397030.1	hsa-miR-1306-3p, hsa-miR-149-3p, hsa-miR-196a-5p, hsa-miR-30a-5p, hsa-miR-30c-2-3p, hsa-miR-557, hsa-miR-584-5p, hsa-miR-610, hsa-miR-623, hsa-miR-654-5p, hsa-miR-760, hsa-miR-93-3p	12	-1.422	-1.14
PDE10A	ENST00000366882.1	hsa-miR-10a-3p, hsa-miR-1299, hsa-miR-181c-3p, hsa-miR-196a-5p, hsa-miR-30a-5p, hsa-miR-30c-2-3p, hsa-miR-373-5p, hsa-miR-422a, hsa-miR-455-3p, hsa-miR-526b-5p, hsa-miR-557, hsa-miR-584-5p, hsa-miR-622, hsa-miR-636, hsa-miR-760, hsa-miR-936	16	-1.422	-1.052
LRRFIP1	ENST00000308482.9	hsa-miR-10a-5p, hsa-miR-10b-5p, hsa-miR-30c-2-3p, hsa-miR-526b-5p, hsa-miR-584-5p, hsa-miR-636, hsa-miR-654-5p, hsa-miR-99b-3p	8	-1.42	-0.685
NT5E	ENST00000369651.3	hsa-miR-30a-5p, hsa-miR-422a, hsa-miR-526b-5p, hsa-miR-557, hsa-miR-584-5p, hsa-miR-636	6	-1.42	-0.854
TRIM2	ENST00000338700.5	hsa-miR-10a-3p, hsa-miR-10a-5p, hsa-miR-10b-5p, hsa-miR-1299, hsa-miR-149-3p, hsa-miR-373-5p, hsa-miR-455-3p, hsa-miR-526b-5p, hsa-miR-557, hsa-miR-622, hsa-miR-623, hsa-miR-760, hsa-miR-769-3p, hsa-miR-936	14	-1.419	-1.419
ST6GAL1	ENST00000169298.3	hsa-miR-1299, hsa-miR-202-3p, hsa-miR-30a-5p, hsa-miR-30c-2-3p, hsa-miR-526b-5p, hsa-miR-636, hsa-miR-654-5p, hsa-miR-760, hsa-miR-877-5p, hsa-miR-93-3p, hsa-miR-936	11	-1.418	-0.927
ZMIZ1	ENST00000334512.5	hsa-miR-1226-5p, hsa-miR-1299, hsa-miR-1306-3p, hsa-miR-149-3p, hsa-miR-373-5p, hsa-miR-422a, hsa-miR-623, hsa-miR-636, hsa-miR-654-5p, hsa-miR-760, hsa-miR-877-5p	11	-1.417	-1.417
CFHR4	ENST00000608469.1	hsa-miR-10a-5p, hsa-miR-10b-5p, hsa-miR-1226-5p, hsa-miR-149-3p, hsa-miR-23a-5p, hsa-miR-30c-2-3p, hsa-miR-373-5p, hsa-miR-526b-5p, hsa-miR-610, hsa-miR-622, hsa-miR-623, hsa-miR-877-5p	12	-1.414	-0.2
CD74	ENST00000377795.3	hsa-miR-149-3p, hsa-miR-202-3p, hsa-miR-30c-2-3p, hsa-miR-760, hsa-miR-93-3p	5	-1.413	-1.413
ATP2B4	ENST00000367218.3	hsa-miR-1299, hsa-miR-149-3p, hsa-miR-202-3p, hsa-miR-373-5p, hsa-miR-422a, hsa-miR-455-3p, hsa-miR-526b-5p, hsa-miR-557, hsa-miR-623, hsa-miR-636, hsa-miR-654-5p, hsa-miR-760, hsa-miR-877-5p, hsa-miR-99b-3p	14	-1.412	-1.412
TYSND1	ENST00000335494.5	hsa-miR-10a-5p, hsa-miR-10b-5p, hsa-miR-1226-5p, hsa-miR-455-3p, hsa-miR-622, hsa-miR-654-5p, hsa-miR-93-3p, hsa-miR-936	8	-1.409	-0.676
FAM63A	ENST00000312210.5	hsa-miR-1299, hsa-miR-149-3p, hsa-miR-373-5p, hsa-miR-455-3p, hsa-miR-622, hsa-miR-99b-3p	6	-1.408	-1.37
MAGEC2	ENST00000247452.3	hsa-miR-10a-5p, hsa-miR-10b-5p, hsa-miR-93-3p	3	-1.406	-1.406
CPNE8	ENST00000331366.5	hsa-miR-30a-5p, hsa-miR-455-3p, hsa-miR-622, hsa-miR-623, hsa-miR-636, hsa-miR-93-3p, hsa-miR-936	7	-1.405	-1.401
SETD3	ENST00000331768.5	hsa-miR-149-3p, hsa-miR-30a-5p, hsa-miR-30c-2-3p, hsa-miR-373-5p, hsa-miR-455-3p, hsa-miR-526b-5p, hsa-miR-610, hsa-miR-622, hsa-miR-654-5p, hsa-miR-760, hsa-miR-769-3p, hsa-miR-93-3p, hsa-miR-936	13	-1.405	-0.748
GEMIN8	ENST00000380523.4	hsa-miR-149-3p, hsa-miR-181c-3p, hsa-miR-196a-5p, hsa-miR-23a-5p, hsa-miR-455-3p, hsa-miR-622, hsa-miR-99b-3p	7	-1.403	-0.283
CD1C	ENST00000368170.3	hsa-miR-1226-5p, hsa-miR-1306-3p, hsa-miR-23a-5p, hsa-miR-610, hsa-miR-636, hsa-miR-936	6	-1.403	-0.242
GPRIN3	ENST00000609438.1	hsa-miR-10a-3p, hsa-miR-1299, hsa-miR-149-3p, hsa-miR-196a-5p, hsa-miR-202-3p, hsa-miR-23a-5p, hsa-miR-30a-5p, hsa-miR-30c-2-3p, hsa-miR-373-5p, hsa-miR-422a, hsa-miR-455-3p, hsa-miR-526b-5p, hsa-miR-557, hsa-miR-584-5p, hsa-miR-622, hsa-miR-636, hsa-miR-654-5p, hsa-miR-760, hsa-miR-93-3p, hsa-miR-936	20	-1.403	-0.93
TBXA2R	ENST00000375190.4	hsa-miR-1299, hsa-miR-149-3p, hsa-miR-23a-5p, hsa-miR-30c-2-3p, hsa-miR-422a, hsa-miR-455-3p, hsa-miR-557, hsa-miR-636, hsa-miR-93-3p	9	-1.403	-1.188
FAM193A	ENST00000505311.1	hsa-miR-149-3p, hsa-miR-30c-2-3p, hsa-miR-610, hsa-miR-654-5p, hsa-miR-760, hsa-miR-936	6	-1.402	-1.384
MOGS	ENST00000409065.1	hsa-miR-1226-5p, hsa-miR-1299, hsa-miR-1306-3p, hsa-miR-149-3p, hsa-miR-196a-5p, hsa-miR-373-5p, hsa-miR-760, hsa-miR-93-3p, hsa-miR-936	9	-1.401	-1.37
MAST4	ENST00000406374.1	hsa-miR-10a-3p, hsa-miR-10a-5p, hsa-miR-10b-5p, hsa-miR-149-3p, hsa-miR-373-5p, hsa-miR-610, hsa-miR-622	7	-1.401	-1.145
SLC22A23	ENST00000436008.2	hsa-miR-1306-3p, hsa-miR-149-3p, hsa-miR-181c-3p, hsa-miR-202-3p, hsa-miR-30a-5p, hsa-miR-30c-2-3p, hsa-miR-422a, hsa-miR-455-3p, hsa-miR-526b-5p, hsa-miR-623, hsa-miR-760, hsa-miR-769-3p, hsa-miR-93-3p	13	-1.398	-1.014
ZBTB40	ENST00000404138.1	hsa-miR-10a-5p, hsa-miR-10b-5p, hsa-miR-1226-5p, hsa-miR-149-3p, hsa-miR-30a-5p, hsa-miR-30c-2-3p, hsa-miR-422a, hsa-miR-455-3p, hsa-miR-526b-5p, hsa-miR-584-5p, hsa-miR-622, hsa-miR-636, hsa-miR-760, hsa-miR-769-3p, hsa-miR-93-3p	15	-1.397	-0.882
CYTH1	ENST00000585509.1	hsa-miR-10a-5p, hsa-miR-10b-5p, hsa-miR-149-3p, hsa-miR-30a-5p, hsa-miR-422a, hsa-miR-584-5p, hsa-miR-760, hsa-miR-769-3p	8	-1.397	-1.397
TIMD4	ENST00000274532.2	hsa-miR-10a-3p, hsa-miR-10a-5p, hsa-miR-10b-5p, hsa-miR-1299, hsa-miR-149-3p, hsa-miR-196a-5p, hsa-miR-202-3p, hsa-miR-30a-5p, hsa-miR-30c-2-3p, hsa-miR-373-5p, hsa-miR-455-3p, hsa-miR-526b-5p, hsa-miR-610, hsa-miR-622, hsa-miR-623, hsa-miR-760, hsa-miR-93-3p	17	-1.396	0
CYSLTR1	ENST00000373304.3	hsa-miR-1299, hsa-miR-149-3p, hsa-miR-202-3p, hsa-miR-30a-5p, hsa-miR-30c-2-3p, hsa-miR-584-5p, hsa-miR-877-5p	7	-1.396	-0.57
KLHDC10	ENST00000335420.5	hsa-miR-10a-3p, hsa-miR-10a-5p, hsa-miR-10b-5p, hsa-miR-149-3p, hsa-miR-30a-5p, hsa-miR-30c-2-3p, hsa-miR-373-5p, hsa-miR-622, hsa-miR-623, hsa-miR-636, hsa-miR-760, hsa-miR-877-5p	12	-1.393	-1.178
SP4	ENST00000222584.3	hsa-miR-10a-3p, hsa-miR-10a-5p, hsa-miR-10b-5p, hsa-miR-1299, hsa-miR-149-3p, hsa-miR-181c-3p, hsa-miR-30a-5p, hsa-miR-373-5p, hsa-miR-455-3p, hsa-miR-557, hsa-miR-622, hsa-miR-654-5p, hsa-miR-877-5p, hsa-miR-93-3p	14	-1.392	-1.295
ADRBK1	ENST00000308595.5	hsa-miR-10a-3p, hsa-miR-1226-5p, hsa-miR-149-3p, hsa-miR-654-5p, hsa-miR-877-5p	5	-1.388	-1.377
KCNJ14	ENST00000391884.1	hsa-miR-1299, hsa-miR-23a-5p, hsa-miR-30c-2-3p, hsa-miR-373-5p, hsa-miR-455-3p, hsa-miR-622, hsa-miR-623, hsa-miR-636, hsa-miR-654-5p, hsa-miR-769-3p, hsa-miR-877-5p	11	-1.384	-1.354
DCAF16	ENST00000382247.1	hsa-miR-10a-5p, hsa-miR-10b-5p, hsa-miR-149-3p, hsa-miR-23a-5p, hsa-miR-30a-5p, hsa-miR-30c-2-3p, hsa-miR-373-5p, hsa-miR-455-3p, hsa-miR-584-5p, hsa-miR-623, hsa-miR-654-5p, hsa-miR-769-3p	12	-1.379	-1.379
FABP3	ENST00000373713.2	hsa-miR-1299, hsa-miR-23a-5p, hsa-miR-622, hsa-miR-760	4	-1.379	-0.685
NIPAL3	ENST00000003912.3	hsa-miR-10a-3p, hsa-miR-149-3p, hsa-miR-181c-3p, hsa-miR-30c-2-3p, hsa-miR-373-5p, hsa-miR-455-3p, hsa-miR-557, hsa-miR-622, hsa-miR-636, hsa-miR-654-5p, hsa-miR-760, hsa-miR-93-3p	12	-1.378	-1.131
PUM2	ENST00000338086.5	hsa-miR-10a-5p, hsa-miR-10b-5p, hsa-miR-196a-5p, hsa-miR-202-3p, hsa-miR-30a-5p, hsa-miR-30c-2-3p, hsa-miR-373-5p, hsa-miR-455-3p, hsa-miR-610, hsa-miR-636, hsa-miR-654-5p	11	-1.378	-1.023
PARP8	ENST00000503750.2	hsa-miR-10a-3p, hsa-miR-181c-3p, hsa-miR-196a-5p, hsa-miR-202-3p, hsa-miR-30a-5p, hsa-miR-30c-2-3p, hsa-miR-373-5p, hsa-miR-526b-5p, hsa-miR-557, hsa-miR-584-5p, hsa-miR-622, hsa-miR-636	12	-1.376	-0.886
KRT2	ENST00000309680.3	hsa-miR-1299, hsa-miR-30c-2-3p, hsa-miR-654-5p, hsa-miR-760, hsa-miR-877-5p	5	-1.374	-1.374
RC3H1	ENST00000367696.2	hsa-miR-10a-3p, hsa-miR-1299, hsa-miR-149-3p, hsa-miR-181c-3p, hsa-miR-202-3p, hsa-miR-30a-5p, hsa-miR-30c-2-3p, hsa-miR-373-5p, hsa-miR-422a, hsa-miR-455-3p, hsa-miR-526b-5p, hsa-miR-622, hsa-miR-654-5p, hsa-miR-760, hsa-miR-877-5p, hsa-miR-93-3p, hsa-miR-99b-3p	17	-1.373	-1.169
CLYBL	ENST00000376355.3	hsa-miR-1226-5p, hsa-miR-1299, hsa-miR-149-3p, hsa-miR-30c-2-3p, hsa-miR-455-3p, hsa-miR-584-5p, hsa-miR-610, hsa-miR-622, hsa-miR-623, hsa-miR-654-5p, hsa-miR-760, hsa-miR-769-3p, hsa-miR-877-5p	13	-1.37	-0.087
RPL12	ENST00000361436.5	hsa-miR-10a-5p, hsa-miR-10b-5p, hsa-miR-1226-5p, hsa-miR-149-3p, hsa-miR-196a-5p, hsa-miR-30c-2-3p, hsa-miR-373-5p, hsa-miR-422a, hsa-miR-455-3p, hsa-miR-636	10	-1.37	-0.741
PMM2	ENST00000268261.4	hsa-miR-1299, hsa-miR-149-3p, hsa-miR-30a-5p, hsa-miR-422a, hsa-miR-526b-5p, hsa-miR-760	6	-1.368	-1.227
WHSC1L1	ENST00000317025.8	hsa-miR-10a-5p, hsa-miR-10b-5p, hsa-miR-1226-5p, hsa-miR-149-3p, hsa-miR-202-3p, hsa-miR-23a-5p, hsa-miR-30a-5p, hsa-miR-30c-2-3p, hsa-miR-373-5p, hsa-miR-455-3p, hsa-miR-526b-5p, hsa-miR-557, hsa-miR-584-5p, hsa-miR-610, hsa-miR-623, hsa-miR-636, hsa-miR-760	17	-1.368	-1.258
VAV3	ENST00000370056.4	hsa-miR-1226-5p, hsa-miR-149-3p, hsa-miR-181c-3p, hsa-miR-202-3p, hsa-miR-30a-5p, hsa-miR-422a, hsa-miR-622, hsa-miR-636, hsa-miR-760, hsa-miR-769-3p	10	-1.368	-1.088
ESYT2	ENST00000251527.5	hsa-miR-10a-3p, hsa-miR-149-3p, hsa-miR-23a-5p, hsa-miR-422a, hsa-miR-455-3p, hsa-miR-610, hsa-miR-623, hsa-miR-769-3p, hsa-miR-877-5p, hsa-miR-93-3p	10	-1.367	-0.284
RPS3	ENST00000278572.6	hsa-miR-584-5p, hsa-miR-622, hsa-miR-623, hsa-miR-760	4	-1.367	-0.418
FAM13A	ENST00000395002.2	hsa-miR-1226-5p, hsa-miR-181c-3p, hsa-miR-30a-5p, hsa-miR-455-3p, hsa-miR-636, hsa-miR-93-3p, hsa-miR-936	7	-1.367	-1.279
GIMAP8	ENST00000307271.3	hsa-miR-10a-3p, hsa-miR-10a-5p, hsa-miR-10b-5p, hsa-miR-373-5p, hsa-miR-455-3p, hsa-miR-623, hsa-miR-877-5p	7	-1.364	-1.364
CSAD	ENST00000267085.4	hsa-miR-149-3p, hsa-miR-23a-5p, hsa-miR-30a-5p, hsa-miR-373-5p, hsa-miR-622	5	-1.363	-1.059
MAP3K1	ENST00000399503.3	hsa-miR-196a-5p, hsa-miR-202-3p, hsa-miR-23a-5p, hsa-miR-30a-5p, hsa-miR-373-5p, hsa-miR-455-3p, hsa-miR-557, hsa-miR-654-5p, hsa-miR-936	9	-1.362	-1.362
BCAS3	ENST00000589222.1	hsa-miR-10a-5p, hsa-miR-10b-5p, hsa-miR-149-3p, hsa-miR-196a-5p, hsa-miR-23a-5p, hsa-miR-584-5p, hsa-miR-622, hsa-miR-636, hsa-miR-654-5p, hsa-miR-760, hsa-miR-769-3p, hsa-miR-877-5p, hsa-miR-93-3p	13	-1.362	-0.877
IGF2BP3	ENST00000258729.3	hsa-miR-1299, hsa-miR-196a-5p, hsa-miR-202-3p, hsa-miR-373-5p, hsa-miR-455-3p, hsa-miR-623, hsa-miR-654-5p	7	-1.36	-1.276
FAM122B	ENST00000370790.1	hsa-miR-181c-3p, hsa-miR-373-5p, hsa-miR-455-3p, hsa-miR-584-5p, hsa-miR-623	5	-1.359	-0.603
LMO2	ENST00000395833.3	hsa-miR-181c-3p, hsa-miR-373-5p, hsa-miR-622, hsa-miR-623	4	-1.357	-1.357
C7orf41	ENST00000324453.8	hsa-miR-10a-3p, hsa-miR-1299, hsa-miR-149-3p, hsa-miR-196a-5p, hsa-miR-23a-5p, hsa-miR-30c-2-3p, hsa-miR-373-5p, hsa-miR-557, hsa-miR-610, hsa-miR-622, hsa-miR-623, hsa-miR-769-3p, hsa-miR-93-3p	13	-1.356	-0.728
SYNGAP1	ENST00000418600.2	hsa-miR-149-3p, hsa-miR-23a-5p, hsa-miR-30c-2-3p, hsa-miR-654-5p	4	-1.355	-1.355
FAM172A	ENST00000395965.3	hsa-miR-1299, hsa-miR-30a-5p, hsa-miR-526b-5p, hsa-miR-636, hsa-miR-654-5p, hsa-miR-760, hsa-miR-877-5p, hsa-miR-93-3p	8	-1.354	-0.743
RAP2C	ENST00000342983.2	hsa-miR-1226-5p, hsa-miR-30a-5p, hsa-miR-373-5p, hsa-miR-526b-5p, hsa-miR-610, hsa-miR-93-3p	6	-1.354	-1.317
LRCH3	ENST00000438796.2	hsa-miR-10a-3p, hsa-miR-149-3p, hsa-miR-23a-5p, hsa-miR-30a-5p, hsa-miR-30c-2-3p, hsa-miR-373-5p, hsa-miR-455-3p, hsa-miR-526b-5p, hsa-miR-557, hsa-miR-636, hsa-miR-654-5p, hsa-miR-760, hsa-miR-93-3p	13	-1.352	-0.615
MSN	ENST00000360270.5	hsa-miR-1226-5p, hsa-miR-1299, hsa-miR-149-3p, hsa-miR-557, hsa-miR-610, hsa-miR-654-5p, hsa-miR-877-5p, hsa-miR-936	8	-1.35	-1.35
BEST1	ENST00000449131.2	hsa-miR-1299, hsa-miR-181c-3p, hsa-miR-23a-5p, hsa-miR-30c-2-3p, hsa-miR-373-5p, hsa-miR-455-3p, hsa-miR-557, hsa-miR-622, hsa-miR-636, hsa-miR-769-3p	10	-1.35	-0.927
PLXNA4	ENST00000321063.4	hsa-miR-10a-3p, hsa-miR-10a-5p, hsa-miR-10b-5p, hsa-miR-1226-5p, hsa-miR-1299, hsa-miR-1306-3p, hsa-miR-149-3p, hsa-miR-202-3p, hsa-miR-30c-2-3p, hsa-miR-422a, hsa-miR-455-3p, hsa-miR-557, hsa-miR-622, hsa-miR-623, hsa-miR-636, hsa-miR-654-5p, hsa-miR-760, hsa-miR-769-3p, hsa-miR-93-3p	19	-1.349	-1.003
ENTPD4	ENST00000358689.4	hsa-miR-10a-3p, hsa-miR-10a-5p, hsa-miR-10b-5p, hsa-miR-1299, hsa-miR-196a-5p, hsa-miR-373-5p, hsa-miR-455-3p, hsa-miR-623, hsa-miR-769-3p, hsa-miR-93-3p	10	-1.349	-1.002
ACSL6	ENST00000379264.2	hsa-miR-10a-3p, hsa-miR-10a-5p, hsa-miR-10b-5p, hsa-miR-149-3p, hsa-miR-181c-3p, hsa-miR-196a-5p, hsa-miR-202-3p, hsa-miR-30c-2-3p, hsa-miR-373-5p, hsa-miR-455-3p, hsa-miR-526b-5p, hsa-miR-557, hsa-miR-623, hsa-miR-636, hsa-miR-936	15	-1.348	-1.323
CD40LG	ENST00000370629.2	hsa-miR-1299, hsa-miR-149-3p, hsa-miR-623, hsa-miR-654-5p, hsa-miR-93-3p, hsa-miR-99b-3p	6	-1.347	-1.347
TCF7L2	ENST00000355717.4	hsa-miR-10a-3p, hsa-miR-1299, hsa-miR-149-3p, hsa-miR-422a, hsa-miR-455-3p, hsa-miR-557, hsa-miR-622, hsa-miR-654-5p, hsa-miR-93-3p, hsa-miR-99b-3p	10	-1.346	-1.339
TCF4	ENST00000354452.3	hsa-miR-1299, hsa-miR-202-3p, hsa-miR-30a-5p, hsa-miR-373-5p, hsa-miR-455-3p, hsa-miR-557, hsa-miR-622, hsa-miR-623, hsa-miR-636, hsa-miR-654-5p, hsa-miR-760, hsa-miR-93-3p	12	-1.345	-0.804
PHF8	ENST00000338946.6	hsa-miR-10a-3p, hsa-miR-1299, hsa-miR-149-3p, hsa-miR-23a-5p, hsa-miR-422a, hsa-miR-526b-5p, hsa-miR-622, hsa-miR-623, hsa-miR-636, hsa-miR-654-5p, hsa-miR-769-3p, hsa-miR-877-5p, hsa-miR-93-3p, hsa-miR-936	14	-1.341	-0.801
CCDC167	ENST00000373408.3	hsa-miR-1299, hsa-miR-149-3p, hsa-miR-30c-2-3p, hsa-miR-623	4	-1.341	-1.341
PIK3CB	ENST00000477593.1	hsa-miR-10a-3p, hsa-miR-10a-5p, hsa-miR-10b-5p, hsa-miR-1299, hsa-miR-202-3p, hsa-miR-30a-5p, hsa-miR-422a, hsa-miR-455-3p, hsa-miR-623, hsa-miR-654-5p, hsa-miR-936	11	-1.34	-0.715
GPRC5B	ENST00000300571.2	hsa-miR-1299, hsa-miR-149-3p, hsa-miR-30c-2-3p, hsa-miR-455-3p, hsa-miR-584-5p, hsa-miR-622, hsa-miR-636, hsa-miR-760, hsa-miR-93-3p	9	-1.339	-1.08
GOLGA7	ENST00000405786.2	hsa-miR-149-3p, hsa-miR-373-5p, hsa-miR-557, hsa-miR-636, hsa-miR-760, hsa-miR-769-3p	6	-1.339	-1.135
ASAP1	ENST00000357668.1	hsa-miR-10a-3p, hsa-miR-202-3p, hsa-miR-30a-5p, hsa-miR-30c-2-3p, hsa-miR-526b-5p, hsa-miR-557, hsa-miR-610, hsa-miR-636, hsa-miR-769-3p	9	-1.333	-0.756
RGMB	ENST00000308234.7	hsa-miR-1226-5p, hsa-miR-196a-5p, hsa-miR-30a-5p, hsa-miR-373-5p, hsa-miR-455-3p, hsa-miR-557, hsa-miR-584-5p, hsa-miR-654-5p, hsa-miR-769-3p, hsa-miR-936, hsa-miR-99b-3p	11	-1.333	-1.104
PIK3R6	ENST00000311434.9	hsa-miR-149-3p, hsa-miR-30c-2-3p, hsa-miR-654-5p, hsa-miR-760	4	-1.333	-1.333
SMC1A	ENST00000322213.4	hsa-miR-10a-3p, hsa-miR-10a-5p, hsa-miR-10b-5p, hsa-miR-1299, hsa-miR-202-3p, hsa-miR-23a-5p, hsa-miR-30c-2-3p, hsa-miR-373-5p, hsa-miR-455-3p, hsa-miR-526b-5p, hsa-miR-557, hsa-miR-584-5p, hsa-miR-610, hsa-miR-623, hsa-miR-636, hsa-miR-654-5p, hsa-miR-760, hsa-miR-769-3p, hsa-miR-93-3p, hsa-miR-99b-3p	20	-1.33	-0.831
TRPV2	ENST00000338560.7	hsa-miR-1299, hsa-miR-149-3p, hsa-miR-30c-2-3p, hsa-miR-373-5p, hsa-miR-422a, hsa-miR-557, hsa-miR-760, hsa-miR-877-5p, hsa-miR-93-3p, hsa-miR-936, hsa-miR-99b-3p	11	-1.328	-1.327
P2RX7	ENST00000328963.5	hsa-miR-10a-5p, hsa-miR-10b-5p, hsa-miR-1299, hsa-miR-196a-5p, hsa-miR-557, hsa-miR-623, hsa-miR-769-3p, hsa-miR-936, hsa-miR-99b-3p	9	-1.324	-0.156
ZNF185	ENST00000535861.1	hsa-miR-1226-5p, hsa-miR-149-3p, hsa-miR-30c-2-3p, hsa-miR-636, hsa-miR-760, hsa-miR-769-3p, hsa-miR-936	7	-1.323	-1.323
SON	ENST00000290239.6	hsa-miR-10a-5p, hsa-miR-10b-5p, hsa-miR-1226-5p, hsa-miR-23a-5p, hsa-miR-30a-5p, hsa-miR-584-5p, hsa-miR-610, hsa-miR-636	8	-1.316	-0.944
IL17RA	ENST00000319363.6	hsa-miR-149-3p, hsa-miR-196a-5p, hsa-miR-30c-2-3p, hsa-miR-373-5p, hsa-miR-455-3p, hsa-miR-526b-5p, hsa-miR-654-5p, hsa-miR-769-3p, hsa-miR-93-3p	9	-1.315	-0.333
FBXO21	ENST00000427718.2	hsa-miR-10a-3p, hsa-miR-1299, hsa-miR-149-3p, hsa-miR-196a-5p, hsa-miR-30a-5p, hsa-miR-373-5p, hsa-miR-422a, hsa-miR-526b-5p, hsa-miR-557, hsa-miR-610, hsa-miR-622, hsa-miR-623	12	-1.314	-0.398
CSRNP1	ENST00000273153.5	hsa-miR-10a-5p, hsa-miR-10b-5p, hsa-miR-1226-5p, hsa-miR-1299, hsa-miR-196a-5p, hsa-miR-30c-2-3p, hsa-miR-455-3p, hsa-miR-526b-5p, hsa-miR-557, hsa-miR-636, hsa-miR-654-5p, hsa-miR-760, hsa-miR-877-5p, hsa-miR-93-3p, hsa-miR-99b-3p	15	-1.312	-0.777
C1orf109	ENST00000358011.4	hsa-miR-1299, hsa-miR-149-3p, hsa-miR-30c-2-3p, hsa-miR-610, hsa-miR-622, hsa-miR-623, hsa-miR-654-5p, hsa-miR-760, hsa-miR-877-5p	9	-1.312	-1.312
CRYGN	ENST00000491928.1	hsa-miR-455-3p, hsa-miR-760	2	-1.312	-1.31
RASSF6	ENST00000307439.5	hsa-miR-455-3p, hsa-miR-526b-5p, hsa-miR-557, hsa-miR-610, hsa-miR-622, hsa-miR-636, hsa-miR-769-3p, hsa-miR-936	8	-1.311	-0.696
PLXDC1	ENST00000315392.4	hsa-miR-10a-5p, hsa-miR-10b-5p, hsa-miR-196a-5p, hsa-miR-202-3p, hsa-miR-23a-5p, hsa-miR-30a-5p, hsa-miR-30c-2-3p, hsa-miR-373-5p, hsa-miR-422a, hsa-miR-455-3p, hsa-miR-526b-5p, hsa-miR-557, hsa-miR-622, hsa-miR-760, hsa-miR-877-5p, hsa-miR-93-3p, hsa-miR-936	17	-1.31	-0.935
FLT1	ENST00000282397.4	hsa-miR-10a-5p, hsa-miR-10b-5p, hsa-miR-30a-5p, hsa-miR-373-5p, hsa-miR-422a, hsa-miR-584-5p, hsa-miR-623, hsa-miR-636, hsa-miR-760, hsa-miR-877-5p	10	-1.31	-1.264
ADD3	ENST00000277900.8	hsa-miR-1226-5p, hsa-miR-1299, hsa-miR-422a, hsa-miR-557, hsa-miR-584-5p, hsa-miR-610, hsa-miR-623, hsa-miR-654-5p, hsa-miR-760, hsa-miR-93-3p	10	-1.31	-1.31
ACTR3C	ENST00000252071.4	hsa-miR-30a-5p, hsa-miR-373-5p, hsa-miR-526b-5p, hsa-miR-557	4	-1.309	-1.306
PHF20L1	ENST00000395386.2	hsa-miR-10a-3p, hsa-miR-10a-5p, hsa-miR-10b-5p, hsa-miR-30c-2-3p, hsa-miR-373-5p, hsa-miR-526b-5p, hsa-miR-557, hsa-miR-610, hsa-miR-622, hsa-miR-93-3p, hsa-miR-936	11	-1.309	-1.057
TMEM107	ENST00000532998.1	hsa-miR-10a-3p, hsa-miR-23a-5p, hsa-miR-30a-5p, hsa-miR-622, hsa-miR-623, hsa-miR-636, hsa-miR-654-5p, hsa-miR-769-3p, hsa-miR-936	9	-1.308	-1.121
PUM1	ENST00000424085.2	hsa-miR-1299, hsa-miR-30a-5p, hsa-miR-373-5p, hsa-miR-557, hsa-miR-584-5p, hsa-miR-610, hsa-miR-636, hsa-miR-760, hsa-miR-99b-3p	9	-1.306	-1.226
AMT	ENST00000458307.2	hsa-miR-10a-5p, hsa-miR-10b-5p, hsa-miR-149-3p, hsa-miR-202-3p, hsa-miR-30c-2-3p, hsa-miR-455-3p, hsa-miR-526b-5p, hsa-miR-769-3p	8	-1.305	-0.9
CSGALNACT1	ENST00000454498.2	hsa-miR-10a-5p, hsa-miR-10b-5p, hsa-miR-30a-5p, hsa-miR-373-5p, hsa-miR-455-3p, hsa-miR-526b-5p, hsa-miR-557, hsa-miR-584-5p, hsa-miR-622, hsa-miR-93-3p	10	-1.303	-1.303
ST3GAL1	ENST00000319914.5	hsa-miR-1226-5p, hsa-miR-149-3p, hsa-miR-202-3p, hsa-miR-373-5p, hsa-miR-455-3p, hsa-miR-557, hsa-miR-610, hsa-miR-622, hsa-miR-654-5p, hsa-miR-769-3p, hsa-miR-93-3p	11	-1.302	-0.75
NAT9	ENST00000357814.3	hsa-miR-1226-5p, hsa-miR-149-3p, hsa-miR-422a, hsa-miR-455-3p, hsa-miR-526b-5p, hsa-miR-622, hsa-miR-760, hsa-miR-93-3p	8	-1.302	-1.302
PPP3CC	ENST00000289963.8	hsa-miR-1226-5p, hsa-miR-455-3p, hsa-miR-526b-5p, hsa-miR-584-5p, hsa-miR-622, hsa-miR-623, hsa-miR-93-3p	7	-1.3	-0.611
SCLY	ENST00000254663.6	hsa-miR-10a-5p, hsa-miR-10b-5p, hsa-miR-1299, hsa-miR-149-3p, hsa-miR-373-5p, hsa-miR-654-5p	6	-1.295	-1.295
C12orf23	ENST00000548125.1	hsa-miR-10a-3p, hsa-miR-10a-5p, hsa-miR-10b-5p, hsa-miR-30a-5p, hsa-miR-526b-5p, hsa-miR-584-5p, hsa-miR-623	7	-1.294	-0.619
CHRAC1	ENST00000220913.5	hsa-miR-149-3p, hsa-miR-30c-2-3p, hsa-miR-373-5p, hsa-miR-455-3p, hsa-miR-654-5p, hsa-miR-936	6	-1.293	-0.689
CACNA2D4	ENST00000382722.5	hsa-miR-1299, hsa-miR-1306-3p, hsa-miR-23a-5p, hsa-miR-30a-5p, hsa-miR-422a, hsa-miR-622, hsa-miR-623, hsa-miR-760, hsa-miR-769-3p, hsa-miR-93-3p	10	-1.293	-1.151
ATXN7L1	ENST00000419735.3	hsa-miR-1299, hsa-miR-23a-5p, hsa-miR-30c-2-3p, hsa-miR-373-5p, hsa-miR-455-3p, hsa-miR-584-5p, hsa-miR-622, hsa-miR-623, hsa-miR-654-5p, hsa-miR-760	10	-1.293	-1.277
SLC25A26	ENST00000354883.6	hsa-miR-23a-5p, hsa-miR-455-3p, hsa-miR-526b-5p, hsa-miR-557, hsa-miR-622, hsa-miR-636, hsa-miR-93-3p	7	-1.292	-0.239
C2CD2L	ENST00000336702.3	hsa-miR-10a-3p, hsa-miR-149-3p, hsa-miR-196a-5p, hsa-miR-30c-2-3p, hsa-miR-610, hsa-miR-636, hsa-miR-877-5p	7	-1.289	-0.832
NDE1	ENST00000396353.2	hsa-miR-1299, hsa-miR-149-3p, hsa-miR-181c-3p, hsa-miR-30c-2-3p, hsa-miR-373-5p, hsa-miR-455-3p, hsa-miR-636, hsa-miR-654-5p, hsa-miR-936	9	-1.289	-1.289
MINA	ENST00000333396.7	hsa-miR-10a-3p, hsa-miR-181c-3p, hsa-miR-30a-5p, hsa-miR-373-5p, hsa-miR-455-3p, hsa-miR-557, hsa-miR-584-5p, hsa-miR-610, hsa-miR-636, hsa-miR-654-5p, hsa-miR-936	11	-1.288	-0.52
XPR1	ENST00000367590.4	hsa-miR-1226-5p, hsa-miR-1299, hsa-miR-202-3p, hsa-miR-30a-5p, hsa-miR-30c-2-3p, hsa-miR-373-5p, hsa-miR-422a, hsa-miR-455-3p, hsa-miR-526b-5p, hsa-miR-557, hsa-miR-584-5p, hsa-miR-622, hsa-miR-760, hsa-miR-93-3p	14	-1.287	-0.961
SMAD3	ENST00000327367.4	hsa-miR-10a-3p, hsa-miR-1226-5p, hsa-miR-1299, hsa-miR-149-3p, hsa-miR-23a-5p, hsa-miR-30c-2-3p, hsa-miR-373-5p, hsa-miR-455-3p, hsa-miR-526b-5p, hsa-miR-622, hsa-miR-623, hsa-miR-654-5p, hsa-miR-93-3p	13	-1.285	-1.028
MUC1	ENST00000457295.2	hsa-miR-30c-2-3p, hsa-miR-455-3p, hsa-miR-654-5p, hsa-miR-760, hsa-miR-93-3p	5	-1.285	-1.276
RIMKLB	ENST00000357529.3	hsa-miR-10a-3p, hsa-miR-10a-5p, hsa-miR-10b-5p, hsa-miR-181c-3p, hsa-miR-202-3p, hsa-miR-373-5p, hsa-miR-526b-5p, hsa-miR-636, hsa-miR-760, hsa-miR-93-3p	10	-1.284	-0.753
ZNF41	ENST00000313116.7	hsa-miR-30c-2-3p, hsa-miR-373-5p, hsa-miR-455-3p, hsa-miR-526b-5p, hsa-miR-622, hsa-miR-654-5p, hsa-miR-760, hsa-miR-936	8	-1.283	-0.962
RAD54B	ENST00000297592.5	hsa-miR-149-3p, hsa-miR-30a-5p, hsa-miR-30c-2-3p, hsa-miR-373-5p, hsa-miR-455-3p, hsa-miR-557, hsa-miR-610, hsa-miR-636, hsa-miR-93-3p	9	-1.281	-1.083
MPP7	ENST00000375732.1	hsa-miR-10a-5p, hsa-miR-10b-5p, hsa-miR-1299, hsa-miR-149-3p, hsa-miR-30a-5p, hsa-miR-30c-2-3p, hsa-miR-373-5p, hsa-miR-422a, hsa-miR-623, hsa-miR-93-3p, hsa-miR-936	11	-1.281	-0.879
PRKAA1	ENST00000397128.2	hsa-miR-10a-3p, hsa-miR-149-3p, hsa-miR-30a-5p, hsa-miR-373-5p, hsa-miR-455-3p, hsa-miR-584-5p, hsa-miR-636, hsa-miR-93-3p, hsa-miR-99b-3p	9	-1.28	-1.17
TBL1X	ENST00000407597.2	hsa-miR-10a-5p, hsa-miR-10b-5p, hsa-miR-1299, hsa-miR-149-3p, hsa-miR-181c-3p, hsa-miR-30a-5p, hsa-miR-30c-2-3p, hsa-miR-526b-5p, hsa-miR-557, hsa-miR-584-5p, hsa-miR-610, hsa-miR-623, hsa-miR-760, hsa-miR-769-3p, hsa-miR-93-3p	15	-1.279	-1.146
XPO1	ENST00000401558.2	hsa-miR-30a-5p, hsa-miR-373-5p, hsa-miR-455-3p, hsa-miR-526b-5p, hsa-miR-557	5	-1.279	-0.691
ZNF839	ENST00000262236.5	hsa-miR-10a-5p, hsa-miR-10b-5p, hsa-miR-1226-5p, hsa-miR-149-3p, hsa-miR-30c-2-3p, hsa-miR-373-5p, hsa-miR-455-3p, hsa-miR-654-5p, hsa-miR-760	9	-1.276	-0.459
IL7R	ENST00000303115.3	hsa-miR-10a-3p, hsa-miR-10a-5p, hsa-miR-10b-5p, hsa-miR-149-3p, hsa-miR-30c-2-3p, hsa-miR-373-5p, hsa-miR-526b-5p, hsa-miR-557, hsa-miR-610, hsa-miR-622, hsa-miR-623, hsa-miR-760, hsa-miR-93-3p	13	-1.275	-1.256
SDPR	ENST00000304141.4	hsa-miR-10a-5p, hsa-miR-10b-5p, hsa-miR-1299, hsa-miR-30a-5p, hsa-miR-610	5	-1.275	-0.25
UBE2Q2	ENST00000267938.4	hsa-miR-1299, hsa-miR-373-5p, hsa-miR-455-3p, hsa-miR-622, hsa-miR-636, hsa-miR-760, hsa-miR-936	7	-1.272	-0.763
ASB7	ENST00000332783.7	hsa-miR-10a-3p, hsa-miR-1226-5p, hsa-miR-1299, hsa-miR-30a-5p, hsa-miR-455-3p, hsa-miR-636, hsa-miR-760, hsa-miR-769-3p, hsa-miR-93-3p	9	-1.272	-1.206
EEA1	ENST00000322349.8	hsa-miR-10a-3p, hsa-miR-149-3p, hsa-miR-196a-5p, hsa-miR-30a-5p, hsa-miR-373-5p, hsa-miR-455-3p, hsa-miR-526b-5p, hsa-miR-557, hsa-miR-584-5p, hsa-miR-610, hsa-miR-636	11	-1.272	-0.735
NCAM2	ENST00000400546.1	hsa-miR-10a-3p, hsa-miR-1226-5p, hsa-miR-149-3p, hsa-miR-196a-5p, hsa-miR-30a-5p, hsa-miR-373-5p, hsa-miR-455-3p, hsa-miR-526b-5p, hsa-miR-557, hsa-miR-584-5p, hsa-miR-610, hsa-miR-622, hsa-miR-760, hsa-miR-877-5p, hsa-miR-99b-3p	15	-1.271	-0.907
GPRASP1	ENST00000361600.5	hsa-miR-181c-3p, hsa-miR-196a-5p, hsa-miR-769-3p, hsa-miR-936, hsa-miR-99b-3p	5	-1.269	-0.654
FBXL16	ENST00000397621.1	hsa-miR-1299, hsa-miR-1306-3p, hsa-miR-149-3p, hsa-miR-23a-5p, hsa-miR-622, hsa-miR-760, hsa-miR-769-3p, hsa-miR-99b-3p	8	-1.269	-1.269
C16orf58	ENST00000570164.1	hsa-miR-1226-5p, hsa-miR-149-3p, hsa-miR-181c-3p, hsa-miR-373-5p, hsa-miR-622, hsa-miR-654-5p	6	-1.269	-1.082
FARSB	ENST00000281828.6	hsa-miR-10a-3p, hsa-miR-1226-5p, hsa-miR-1299, hsa-miR-149-3p, hsa-miR-30c-2-3p, hsa-miR-373-5p, hsa-miR-455-3p, hsa-miR-623, hsa-miR-769-3p, hsa-miR-877-5p, hsa-miR-93-3p, hsa-miR-936	12	-1.267	-0.008
BRWD3	ENST00000373275.4	hsa-miR-10a-3p, hsa-miR-10a-5p, hsa-miR-10b-5p, hsa-miR-149-3p, hsa-miR-30a-5p, hsa-miR-30c-2-3p, hsa-miR-373-5p, hsa-miR-422a, hsa-miR-455-3p, hsa-miR-526b-5p, hsa-miR-557, hsa-miR-584-5p, hsa-miR-610, hsa-miR-622, hsa-miR-93-3p, hsa-miR-936, hsa-miR-99b-3p	17	-1.266	-1.007
FEM1C	ENST00000274457.3	hsa-miR-10a-3p, hsa-miR-196a-5p, hsa-miR-373-5p, hsa-miR-455-3p, hsa-miR-526b-5p, hsa-miR-584-5p, hsa-miR-610, hsa-miR-877-5p, hsa-miR-93-3p	9	-1.265	-0.561
GRK6	ENST00000393576.3	hsa-miR-10a-5p, hsa-miR-10b-5p, hsa-miR-1226-5p, hsa-miR-30a-5p, hsa-miR-455-3p, hsa-miR-622, hsa-miR-623, hsa-miR-636, hsa-miR-654-5p, hsa-miR-760	10	-1.262	-0.371
VEGFC	ENST00000280193.2	hsa-miR-10a-3p, hsa-miR-1299, hsa-miR-149-3p, hsa-miR-30c-2-3p, hsa-miR-422a, hsa-miR-455-3p, hsa-miR-557, hsa-miR-584-5p, hsa-miR-622, hsa-miR-623, hsa-miR-654-5p, hsa-miR-93-3p	12	-1.262	-0.366
PDE7B	ENST00000308191.6	hsa-miR-1226-5p, hsa-miR-149-3p, hsa-miR-181c-3p, hsa-miR-196a-5p, hsa-miR-30a-5p, hsa-miR-622, hsa-miR-623, hsa-miR-769-3p, hsa-miR-936	9	-1.262	-0.574
CX3CR1	ENST00000399220.2	hsa-miR-1226-5p, hsa-miR-149-3p, hsa-miR-30c-2-3p, hsa-miR-422a, hsa-miR-455-3p, hsa-miR-622, hsa-miR-623	7	-1.261	-1.261
HAVCR1	ENST00000522693.1	hsa-miR-10a-3p, hsa-miR-10a-5p, hsa-miR-10b-5p, hsa-miR-1299, hsa-miR-149-3p, hsa-miR-181c-3p, hsa-miR-30c-2-3p, hsa-miR-373-5p, hsa-miR-422a, hsa-miR-455-3p, hsa-miR-877-5p	11	-1.26	-1.174
PTPN2	ENST00000309660.5	hsa-miR-10a-3p, hsa-miR-10a-5p, hsa-miR-10b-5p, hsa-miR-1306-3p, hsa-miR-23a-5p, hsa-miR-455-3p, hsa-miR-557, hsa-miR-622, hsa-miR-769-3p	9	-1.258	-0.632
JMY	ENST00000396137.4	hsa-miR-10a-3p, hsa-miR-10a-5p, hsa-miR-10b-5p, hsa-miR-1299, hsa-miR-181c-3p, hsa-miR-202-3p, hsa-miR-23a-5p, hsa-miR-373-5p, hsa-miR-455-3p, hsa-miR-557, hsa-miR-622, hsa-miR-623, hsa-miR-636, hsa-miR-877-5p, hsa-miR-93-3p, hsa-miR-936	16	-1.255	-0.952
AKAP7	ENST00000431975.2	hsa-miR-1226-5p, hsa-miR-373-5p, hsa-miR-455-3p, hsa-miR-557, hsa-miR-622, hsa-miR-623, hsa-miR-760	7	-1.255	-1.255
TFAP2E	ENST00000373235.3	hsa-miR-1299, hsa-miR-455-3p, hsa-miR-610, hsa-miR-636, hsa-miR-760, hsa-miR-769-3p, hsa-miR-936	7	-1.254	-1.254
FITM2	ENST00000396825.3	hsa-miR-10a-5p, hsa-miR-10b-5p, hsa-miR-149-3p, hsa-miR-23a-5p, hsa-miR-30c-2-3p, hsa-miR-373-5p, hsa-miR-557, hsa-miR-584-5p, hsa-miR-622, hsa-miR-623, hsa-miR-636, hsa-miR-760, hsa-miR-769-3p, hsa-miR-877-5p	14	-1.253	-0.957
GBP5	ENST00000343435.5	hsa-miR-10a-5p, hsa-miR-10b-5p, hsa-miR-149-3p, hsa-miR-23a-5p, hsa-miR-557, hsa-miR-584-5p, hsa-miR-93-3p	7	-1.251	-0.797
RAB25	ENST00000361084.5	hsa-miR-1226-5p, hsa-miR-1299, hsa-miR-202-3p, hsa-miR-622	4	-1.251	-1.251
MTMR10	ENST00000435680.1	hsa-miR-10a-3p, hsa-miR-1226-5p, hsa-miR-1299, hsa-miR-149-3p, hsa-miR-196a-5p, hsa-miR-30c-2-3p, hsa-miR-373-5p, hsa-miR-455-3p, hsa-miR-526b-5p, hsa-miR-622, hsa-miR-654-5p, hsa-miR-760, hsa-miR-877-5p, hsa-miR-93-3p, hsa-miR-936	15	-1.25	-0.571
TLE2	ENST00000591529.1	hsa-miR-1306-3p, hsa-miR-149-3p, hsa-miR-422a, hsa-miR-93-3p, hsa-miR-936	5	-1.25	-1.25
IL18BP	ENST00000497194.2	hsa-miR-149-3p, hsa-miR-196a-5p, hsa-miR-30c-2-3p, hsa-miR-455-3p, hsa-miR-654-5p, hsa-miR-93-3p, hsa-miR-936	7	-1.25	-0.895
KLHL15	ENST00000328046.8	hsa-miR-1226-5p, hsa-miR-1299, hsa-miR-196a-5p, hsa-miR-202-3p, hsa-miR-373-5p, hsa-miR-526b-5p, hsa-miR-557, hsa-miR-622, hsa-miR-636, hsa-miR-760	10	-1.249	-0.617
AES	ENST00000221561.8	hsa-miR-1299, hsa-miR-149-3p, hsa-miR-30c-2-3p, hsa-miR-623, hsa-miR-654-5p, hsa-miR-99b-3p	6	-1.248	-1.248
GFRA2	ENST00000524240.1	hsa-miR-10a-5p, hsa-miR-10b-5p, hsa-miR-1226-5p, hsa-miR-149-3p, hsa-miR-30c-2-3p, hsa-miR-373-5p, hsa-miR-557, hsa-miR-654-5p, hsa-miR-936	9	-1.248	-0.709
CEP63	ENST00000337090.3	hsa-miR-10a-5p, hsa-miR-10b-5p, hsa-miR-1306-3p, hsa-miR-149-3p, hsa-miR-202-3p, hsa-miR-30c-2-3p, hsa-miR-455-3p, hsa-miR-610, hsa-miR-622, hsa-miR-623, hsa-miR-877-5p	11	-1.247	-0.034
EPB41	ENST00000373798.1	hsa-miR-10a-5p, hsa-miR-10b-5p, hsa-miR-1299, hsa-miR-149-3p, hsa-miR-202-3p, hsa-miR-30a-5p, hsa-miR-30c-2-3p, hsa-miR-373-5p, hsa-miR-455-3p, hsa-miR-760, hsa-miR-769-3p, hsa-miR-93-3p	12	-1.247	-1.247
PELI2	ENST00000267460.4	hsa-miR-10a-3p, hsa-miR-1226-5p, hsa-miR-1299, hsa-miR-30c-2-3p, hsa-miR-373-5p, hsa-miR-584-5p, hsa-miR-610, hsa-miR-654-5p, hsa-miR-93-3p	9	-1.246	-1.2
HSPA6	ENST00000309758.4	hsa-miR-10a-5p, hsa-miR-10b-5p, hsa-miR-1226-5p, hsa-miR-1299, hsa-miR-1306-3p, hsa-miR-149-3p, hsa-miR-181c-3p, hsa-miR-23a-5p, hsa-miR-30a-5p, hsa-miR-30c-2-3p, hsa-miR-455-3p, hsa-miR-526b-5p, hsa-miR-557, hsa-miR-622, hsa-miR-636, hsa-miR-654-5p, hsa-miR-760, hsa-miR-769-3p	18	-1.245	-1.006
ZBTB41	ENST00000367405.4	hsa-miR-10a-3p, hsa-miR-10a-5p, hsa-miR-10b-5p, hsa-miR-30a-5p, hsa-miR-373-5p, hsa-miR-455-3p, hsa-miR-526b-5p, hsa-miR-584-5p, hsa-miR-610, hsa-miR-636, hsa-miR-769-3p, hsa-miR-877-5p	12	-1.245	-1.131
TNS1	ENST00000171887.4	hsa-miR-149-3p, hsa-miR-196a-5p, hsa-miR-23a-5p, hsa-miR-30c-2-3p, hsa-miR-373-5p, hsa-miR-455-3p, hsa-miR-557, hsa-miR-610, hsa-miR-622, hsa-miR-636, hsa-miR-654-5p, hsa-miR-760, hsa-miR-93-3p	13	-1.244	-1.244
TMEM37	ENST00000306406.4	hsa-miR-1226-5p, hsa-miR-1299, hsa-miR-149-3p, hsa-miR-30c-2-3p, hsa-miR-455-3p, hsa-miR-622, hsa-miR-636, hsa-miR-654-5p, hsa-miR-93-3p, hsa-miR-99b-3p	10	-1.244	-0.567
RPL4	ENST00000307961.6	hsa-miR-149-3p, hsa-miR-455-3p, hsa-miR-610, hsa-miR-654-5p, hsa-miR-769-3p, hsa-miR-936	6	-1.243	-0.225
SLC25A36	ENST00000446041.2	hsa-miR-23a-5p, hsa-miR-30a-5p, hsa-miR-373-5p, hsa-miR-455-3p, hsa-miR-557, hsa-miR-622, hsa-miR-636, hsa-miR-760, hsa-miR-93-3p, hsa-miR-936	10	-1.241	-0.659
SUMF1	ENST00000272902.5	hsa-miR-10a-3p, hsa-miR-10a-5p, hsa-miR-10b-5p, hsa-miR-149-3p, hsa-miR-181c-3p, hsa-miR-23a-5p, hsa-miR-373-5p, hsa-miR-769-3p, hsa-miR-936	9	-1.241	-1.241
RPTOR	ENST00000306801.3	hsa-miR-1226-5p, hsa-miR-1299, hsa-miR-149-3p, hsa-miR-181c-3p, hsa-miR-23a-5p, hsa-miR-30c-2-3p, hsa-miR-373-5p, hsa-miR-557, hsa-miR-622, hsa-miR-654-5p, hsa-miR-760, hsa-miR-93-3p	12	-1.24	-0.958
CLEC1B	ENST00000428126.2	hsa-miR-1299, hsa-miR-181c-3p, hsa-miR-202-3p, hsa-miR-557, hsa-miR-610, hsa-miR-622	6	-1.24	-1.24
PITPNM2	ENST00000280562.5	hsa-miR-1226-5p, hsa-miR-149-3p, hsa-miR-30a-5p, hsa-miR-30c-2-3p, hsa-miR-373-5p, hsa-miR-422a, hsa-miR-557, hsa-miR-622, hsa-miR-654-5p, hsa-miR-760, hsa-miR-93-3p	11	-1.238	-1.081
C1QTNF3	ENST00000382065.3	hsa-miR-202-3p, hsa-miR-23a-5p, hsa-miR-373-5p, hsa-miR-455-3p, hsa-miR-622, hsa-miR-623, hsa-miR-654-5p	7	-1.237	-0.671
PPP1R15A	ENST00000200453.5	hsa-miR-10a-5p, hsa-miR-10b-5p, hsa-miR-149-3p, hsa-miR-30c-2-3p, hsa-miR-373-5p, hsa-miR-455-3p, hsa-miR-622, hsa-miR-623, hsa-miR-636, hsa-miR-760	10	-1.234	0
RNF111	ENST00000348370.4	hsa-miR-10a-3p, hsa-miR-149-3p, hsa-miR-196a-5p, hsa-miR-30a-5p, hsa-miR-455-3p, hsa-miR-584-5p, hsa-miR-623, hsa-miR-636, hsa-miR-877-5p, hsa-miR-936, hsa-miR-99b-3p	11	-1.234	-0.627
FOXO1	ENST00000379561.5	hsa-miR-10a-3p, hsa-miR-1299, hsa-miR-1306-3p, hsa-miR-196a-5p, hsa-miR-202-3p, hsa-miR-30c-2-3p, hsa-miR-373-5p, hsa-miR-422a, hsa-miR-557, hsa-miR-636, hsa-miR-760, hsa-miR-769-3p, hsa-miR-877-5p, hsa-miR-936	14	-1.234	-1.199
VPS8	ENST00000287546.4	hsa-miR-1299, hsa-miR-149-3p, hsa-miR-202-3p, hsa-miR-30c-2-3p, hsa-miR-373-5p, hsa-miR-455-3p, hsa-miR-610, hsa-miR-654-5p, hsa-miR-760	9	-1.233	-0.523
GAPVD1	ENST00000470056.1	hsa-miR-10a-3p, hsa-miR-10a-5p, hsa-miR-10b-5p, hsa-miR-149-3p, hsa-miR-30c-2-3p, hsa-miR-373-5p, hsa-miR-455-3p, hsa-miR-526b-5p, hsa-miR-584-5p, hsa-miR-610, hsa-miR-622, hsa-miR-623, hsa-miR-636, hsa-miR-93-3p, hsa-miR-936, hsa-miR-99b-3p	16	-1.232	-0.496
MARVELD2	ENST00000325631.5	hsa-miR-149-3p, hsa-miR-30c-2-3p, hsa-miR-373-5p, hsa-miR-422a, hsa-miR-455-3p, hsa-miR-526b-5p, hsa-miR-622, hsa-miR-623, hsa-miR-654-5p, hsa-miR-93-3p, hsa-miR-936	11	-1.231	-1.206
PCGF2	ENST00000360797.2	hsa-miR-1299, hsa-miR-23a-5p, hsa-miR-422a, hsa-miR-557, hsa-miR-636, hsa-miR-654-5p, hsa-miR-769-3p	7	-1.231	-0.299
PLEKHG3	ENST00000247226.7	hsa-miR-10a-5p, hsa-miR-10b-5p, hsa-miR-1226-5p, hsa-miR-149-3p, hsa-miR-30c-2-3p, hsa-miR-373-5p, hsa-miR-422a, hsa-miR-455-3p, hsa-miR-526b-5p, hsa-miR-623, hsa-miR-877-5p, hsa-miR-93-3p	12	-1.23	-0.235
NET1	ENST00000355029.4	hsa-miR-10a-5p, hsa-miR-10b-5p, hsa-miR-1226-5p, hsa-miR-1299, hsa-miR-202-3p, hsa-miR-373-5p, hsa-miR-557, hsa-miR-584-5p, hsa-miR-636, hsa-miR-936	10	-1.23	-0.758
NCK1	ENST00000469404.1	hsa-miR-10a-5p, hsa-miR-10b-5p, hsa-miR-181c-3p, hsa-miR-23a-5p, hsa-miR-30a-5p, hsa-miR-30c-2-3p, hsa-miR-373-5p, hsa-miR-526b-5p, hsa-miR-557, hsa-miR-622, hsa-miR-93-3p	11	-1.229	-0.279
HERPUD2	ENST00000396081.1	hsa-miR-10a-5p, hsa-miR-10b-5p, hsa-miR-1299, hsa-miR-149-3p, hsa-miR-181c-3p, hsa-miR-23a-5p, hsa-miR-30a-5p, hsa-miR-30c-2-3p, hsa-miR-373-5p, hsa-miR-422a, hsa-miR-455-3p, hsa-miR-526b-5p, hsa-miR-557, hsa-miR-584-5p, hsa-miR-622, hsa-miR-636, hsa-miR-760, hsa-miR-93-3p	18	-1.228	-0.128
GCH1	ENST00000491895.2	hsa-miR-1299, hsa-miR-1306-3p, hsa-miR-181c-3p, hsa-miR-30a-5p, hsa-miR-373-5p, hsa-miR-455-3p, hsa-miR-526b-5p, hsa-miR-584-5p, hsa-miR-623	9	-1.228	-1.167
C21orf128	ENST00000329015.2	hsa-miR-1226-5p, hsa-miR-1299, hsa-miR-30a-5p, hsa-miR-622, hsa-miR-623, hsa-miR-654-5p, hsa-miR-760	7	-1.228	-1.228
POLR3E	ENST00000299853.5	hsa-miR-30a-5p, hsa-miR-584-5p, hsa-miR-610	3	-1.227	-0.076
GPR132	ENST00000329797.3	hsa-miR-10a-5p, hsa-miR-10b-5p, hsa-miR-1226-5p, hsa-miR-202-3p, hsa-miR-373-5p, hsa-miR-610, hsa-miR-636, hsa-miR-654-5p, hsa-miR-760, hsa-miR-93-3p	10	-1.227	-1.227
TPCN1	ENST00000335509.6	hsa-miR-1299, hsa-miR-149-3p, hsa-miR-30c-2-3p, hsa-miR-422a, hsa-miR-610, hsa-miR-622, hsa-miR-636, hsa-miR-654-5p, hsa-miR-760, hsa-miR-93-3p, hsa-miR-936	11	-1.226	-1.226
UBXN11	ENST00000314675.7	hsa-miR-1299, hsa-miR-149-3p, hsa-miR-30a-5p, hsa-miR-30c-2-3p, hsa-miR-654-5p, hsa-miR-760, hsa-miR-93-3p	7	-1.225	-0.061
ARL4D	ENST00000320033.4	hsa-miR-1226-5p, hsa-miR-149-3p, hsa-miR-622, hsa-miR-636	4	-1.225	-0.931
PRDM1	ENST00000369089.3	hsa-miR-149-3p, hsa-miR-202-3p, hsa-miR-30a-5p, hsa-miR-557, hsa-miR-622, hsa-miR-623, hsa-miR-877-5p	7	-1.225	-1.006
ANK3	ENST00000280772.2	hsa-miR-10a-3p, hsa-miR-10a-5p, hsa-miR-10b-5p, hsa-miR-1299, hsa-miR-181c-3p, hsa-miR-373-5p, hsa-miR-422a, hsa-miR-455-3p, hsa-miR-557, hsa-miR-584-5p, hsa-miR-622, hsa-miR-636, hsa-miR-760, hsa-miR-769-3p, hsa-miR-93-3p, hsa-miR-936	16	-1.224	-0.738
TSPAN12	ENST00000222747.3	hsa-miR-1299, hsa-miR-196a-5p, hsa-miR-30c-2-3p, hsa-miR-373-5p	4	-1.222	-1.196
KIF21B	ENST00000332129.2	hsa-miR-1299, hsa-miR-149-3p, hsa-miR-202-3p, hsa-miR-30a-5p, hsa-miR-30c-2-3p, hsa-miR-455-3p, hsa-miR-610, hsa-miR-623, hsa-miR-636, hsa-miR-654-5p, hsa-miR-760, hsa-miR-769-3p, hsa-miR-877-5p	13	-1.221	-1.221
HHAT	ENST00000413764.2	hsa-miR-10a-3p, hsa-miR-10a-5p, hsa-miR-10b-5p, hsa-miR-1226-5p, hsa-miR-1299, hsa-miR-196a-5p, hsa-miR-373-5p, hsa-miR-610, hsa-miR-760, hsa-miR-877-5p, hsa-miR-93-3p	11	-1.221	-0.991
DIAPH2	ENST00000324765.8	hsa-miR-10a-3p, hsa-miR-1299, hsa-miR-149-3p, hsa-miR-181c-3p, hsa-miR-196a-5p, hsa-miR-373-5p, hsa-miR-455-3p, hsa-miR-557, hsa-miR-623, hsa-miR-636, hsa-miR-654-5p, hsa-miR-769-3p, hsa-miR-93-3p	13	-1.219	-1.111
EPDR1	ENST00000199448.4	hsa-miR-1299, hsa-miR-30a-5p, hsa-miR-30c-2-3p, hsa-miR-373-5p, hsa-miR-877-5p, hsa-miR-936	6	-1.217	-1.217
CNTFR	ENST00000351266.4	hsa-miR-10a-5p, hsa-miR-10b-5p, hsa-miR-149-3p, hsa-miR-654-5p	4	-1.217	-0.938
CD274	ENST00000381573.4	hsa-miR-1299, hsa-miR-373-5p, hsa-miR-422a, hsa-miR-557, hsa-miR-622, hsa-miR-636, hsa-miR-769-3p, hsa-miR-877-5p	8	-1.216	-1.172
CNST	ENST00000366513.4	hsa-miR-10a-5p, hsa-miR-10b-5p, hsa-miR-202-3p, hsa-miR-23a-5p, hsa-miR-30a-5p, hsa-miR-584-5p, hsa-miR-760, hsa-miR-936	8	-1.216	-1.109
DGAT1	ENST00000332324.4	hsa-miR-10a-5p, hsa-miR-10b-5p, hsa-miR-1226-5p, hsa-miR-181c-3p, hsa-miR-196a-5p, hsa-miR-455-3p, hsa-miR-636, hsa-miR-654-5p, hsa-miR-760, hsa-miR-936	10	-1.215	-0.516
NIN	ENST00000389868.3	hsa-miR-10a-3p, hsa-miR-181c-3p, hsa-miR-202-3p, hsa-miR-373-5p, hsa-miR-526b-5p, hsa-miR-623, hsa-miR-636, hsa-miR-93-3p, hsa-miR-99b-3p	9	-1.215	-1.2
SLC4A7	ENST00000295736.5	hsa-miR-10a-3p, hsa-miR-1299, hsa-miR-196a-5p, hsa-miR-202-3p, hsa-miR-30a-5p, hsa-miR-373-5p, hsa-miR-557, hsa-miR-584-5p, hsa-miR-610, hsa-miR-636, hsa-miR-760, hsa-miR-877-5p, hsa-miR-93-3p, hsa-miR-936, hsa-miR-99b-3p	15	-1.215	-0.867
PHIP	ENST00000275034.4	hsa-miR-10a-3p, hsa-miR-1226-5p, hsa-miR-1299, hsa-miR-196a-5p, hsa-miR-202-3p, hsa-miR-23a-5p, hsa-miR-30a-5p, hsa-miR-373-5p, hsa-miR-455-3p, hsa-miR-557, hsa-miR-610, hsa-miR-622, hsa-miR-623, hsa-miR-636, hsa-miR-769-3p, hsa-miR-877-5p	16	-1.213	-0.908
ITGAL	ENST00000356798.6	hsa-miR-1226-5p, hsa-miR-30c-2-3p, hsa-miR-422a, hsa-miR-557, hsa-miR-622, hsa-miR-636, hsa-miR-760, hsa-miR-769-3p, hsa-miR-93-3p	9	-1.212	-1.212
HIST1H2BN	ENST00000606613.1	hsa-miR-149-3p, hsa-miR-196a-5p, hsa-miR-202-3p, hsa-miR-30c-2-3p, hsa-miR-373-5p, hsa-miR-455-3p, hsa-miR-526b-5p, hsa-miR-557, hsa-miR-610, hsa-miR-99b-3p	10	-1.212	-0.589
RSL1D1	ENST00000571133.1	hsa-miR-10a-3p, hsa-miR-1299, hsa-miR-149-3p, hsa-miR-196a-5p, hsa-miR-23a-5p, hsa-miR-30a-5p, hsa-miR-30c-2-3p, hsa-miR-373-5p, hsa-miR-422a, hsa-miR-610, hsa-miR-623, hsa-miR-636, hsa-miR-760, hsa-miR-93-3p	14	-1.211	-0.863
KIAA0907	ENST00000368319.3	hsa-miR-10a-3p, hsa-miR-1299, hsa-miR-149-3p, hsa-miR-202-3p, hsa-miR-30c-2-3p, hsa-miR-373-5p, hsa-miR-455-3p, hsa-miR-654-5p	8	-1.209	-0.65
C1orf56	ENST00000368926.5	hsa-miR-181c-3p, hsa-miR-584-5p, hsa-miR-622, hsa-miR-936, hsa-miR-99b-3p	5	-1.209	-0.312
SAMHD1	ENST00000262878.4	hsa-miR-181c-3p, hsa-miR-30a-5p, hsa-miR-422a, hsa-miR-455-3p, hsa-miR-557, hsa-miR-623, hsa-miR-636, hsa-miR-760, hsa-miR-877-5p, hsa-miR-93-3p	10	-1.207	-0.933
METAP1	ENST00000296411.6	hsa-miR-149-3p, hsa-miR-23a-5p, hsa-miR-30a-5p, hsa-miR-30c-2-3p, hsa-miR-373-5p, hsa-miR-455-3p, hsa-miR-526b-5p, hsa-miR-584-5p, hsa-miR-622, hsa-miR-623, hsa-miR-760, hsa-miR-93-3p	12	-1.206	-0.739
UBE3A	ENST00000232165.3	hsa-miR-1226-5p, hsa-miR-1299, hsa-miR-30a-5p, hsa-miR-30c-2-3p, hsa-miR-373-5p, hsa-miR-557, hsa-miR-584-5p, hsa-miR-93-3p	8	-1.206	-1.09
GNB5	ENST00000261837.7	hsa-miR-1299, hsa-miR-373-5p, hsa-miR-455-3p, hsa-miR-623, hsa-miR-654-5p, hsa-miR-93-3p, hsa-miR-99b-3p	7	-1.206	-0.935
SLAMF1	ENST00000302035.6	hsa-miR-10a-3p, hsa-miR-202-3p, hsa-miR-30a-5p, hsa-miR-373-5p, hsa-miR-455-3p, hsa-miR-526b-5p, hsa-miR-557, hsa-miR-622, hsa-miR-654-5p, hsa-miR-877-5p	10	-1.206	-1.206
GLIPR2	ENST00000377960.4	hsa-miR-1226-5p, hsa-miR-149-3p, hsa-miR-181c-3p, hsa-miR-636, hsa-miR-877-5p, hsa-miR-93-3p, hsa-miR-99b-3p	7	-1.206	-0.415
PPP6R2	ENST00000359139.3	hsa-miR-10a-5p, hsa-miR-10b-5p, hsa-miR-1299, hsa-miR-196a-5p, hsa-miR-30c-2-3p, hsa-miR-422a, hsa-miR-654-5p	7	-1.204	-0.58
PLEKHM3	ENST00000427836.2	hsa-miR-1299, hsa-miR-196a-5p, hsa-miR-202-3p, hsa-miR-30a-5p, hsa-miR-373-5p, hsa-miR-422a, hsa-miR-557, hsa-miR-584-5p, hsa-miR-610, hsa-miR-622, hsa-miR-623, hsa-miR-760, hsa-miR-769-3p, hsa-miR-877-5p, hsa-miR-93-3p	15	-1.201	-0.585
ATP6V1G2	ENST00000376151.4	hsa-miR-1226-5p, hsa-miR-149-3p, hsa-miR-584-5p, hsa-miR-654-5p	4	-1.2	-1.2
RBM26	ENST00000267229.7	hsa-miR-1299, hsa-miR-181c-3p, hsa-miR-196a-5p, hsa-miR-455-3p, hsa-miR-622, hsa-miR-936	6	-1.197	-0.496
TMIE	ENST00000326431.3	hsa-miR-1299, hsa-miR-23a-5p, hsa-miR-30c-2-3p, hsa-miR-584-5p, hsa-miR-623, hsa-miR-760, hsa-miR-93-3p	7	-1.197	-0.76
PLAG1	ENST00000316981.3	hsa-miR-10a-3p, hsa-miR-181c-3p, hsa-miR-196a-5p, hsa-miR-30a-5p, hsa-miR-373-5p, hsa-miR-422a, hsa-miR-455-3p, hsa-miR-557, hsa-miR-584-5p, hsa-miR-636, hsa-miR-760, hsa-miR-93-3p, hsa-miR-936	13	-1.196	-1.088
DISC1	ENST00000439617.2	hsa-miR-1299, hsa-miR-149-3p, hsa-miR-196a-5p, hsa-miR-30c-2-3p, hsa-miR-373-5p, hsa-miR-455-3p, hsa-miR-557, hsa-miR-584-5p, hsa-miR-622, hsa-miR-636, hsa-miR-654-5p, hsa-miR-760, hsa-miR-936, hsa-miR-99b-3p	14	-1.194	-1.194
IL13	ENST00000304506.3	hsa-miR-1306-3p, hsa-miR-149-3p, hsa-miR-202-3p	3	-1.193	-1.193
STMN3	ENST00000370053.1	hsa-miR-1226-5p, hsa-miR-1299, hsa-miR-149-3p, hsa-miR-23a-5p, hsa-miR-623, hsa-miR-654-5p, hsa-miR-760, hsa-miR-769-3p, hsa-miR-93-3p	9	-1.193	-1.193
NMNAT3	ENST00000511444.1	hsa-miR-10a-3p, hsa-miR-1299, hsa-miR-181c-3p, hsa-miR-30c-2-3p, hsa-miR-373-5p, hsa-miR-622, hsa-miR-623, hsa-miR-877-5p	8	-1.193	-0.654
CHD1	ENST00000284049.3	hsa-miR-1226-5p, hsa-miR-149-3p, hsa-miR-30a-5p, hsa-miR-557, hsa-miR-610, hsa-miR-622, hsa-miR-636, hsa-miR-769-3p	8	-1.193	-0.922
LARP1	ENST00000336314.4	hsa-miR-10a-3p, hsa-miR-1226-5p, hsa-miR-149-3p, hsa-miR-23a-5p, hsa-miR-30a-5p, hsa-miR-373-5p, hsa-miR-455-3p, hsa-miR-584-5p, hsa-miR-623, hsa-miR-654-5p, hsa-miR-760, hsa-miR-93-3p	12	-1.192	-1.192
INF2	ENST00000392634.4	hsa-miR-1226-5p, hsa-miR-149-3p, hsa-miR-181c-3p, hsa-miR-23a-5p, hsa-miR-373-5p, hsa-miR-636, hsa-miR-654-5p, hsa-miR-760, hsa-miR-93-3p	9	-1.192	-0.916
DSC1	ENST00000257197.3	hsa-miR-10a-3p, hsa-miR-10a-5p, hsa-miR-10b-5p, hsa-miR-1299, hsa-miR-196a-5p, hsa-miR-23a-5p, hsa-miR-30a-5p, hsa-miR-30c-2-3p, hsa-miR-526b-5p, hsa-miR-610	10	-1.191	-0.658
TAPBP	ENST00000434618.2	hsa-miR-149-3p, hsa-miR-30c-2-3p, hsa-miR-373-5p, hsa-miR-455-3p, hsa-miR-654-5p	5	-1.19	-1.185
PNN	ENST00000216832.4	hsa-miR-30a-5p, hsa-miR-373-5p, hsa-miR-526b-5p, hsa-miR-557, hsa-miR-584-5p, hsa-miR-622, hsa-miR-93-3p	7	-1.19	-0.931
SNX29	ENST00000566228.1	hsa-miR-1226-5p, hsa-miR-1299, hsa-miR-149-3p, hsa-miR-181c-3p, hsa-miR-30a-5p, hsa-miR-455-3p, hsa-miR-557, hsa-miR-622, hsa-miR-623, hsa-miR-636, hsa-miR-654-5p, hsa-miR-760, hsa-miR-769-3p, hsa-miR-93-3p, hsa-miR-936, hsa-miR-99b-3p	16	-1.189	-1.15
SMAP2	ENST00000539317.1	hsa-miR-1226-5p, hsa-miR-149-3p, hsa-miR-30a-5p, hsa-miR-769-3p, hsa-miR-93-3p, hsa-miR-99b-3p	6	-1.185	-1.126
LMLN	ENST00000330198.4	hsa-miR-10a-5p, hsa-miR-10b-5p, hsa-miR-1299, hsa-miR-181c-3p, hsa-miR-202-3p, hsa-miR-30a-5p, hsa-miR-373-5p, hsa-miR-455-3p, hsa-miR-636, hsa-miR-760, hsa-miR-99b-3p	11	-1.178	-1.127
IGSF8	ENST00000368086.1	hsa-miR-149-3p, hsa-miR-30c-2-3p	2	-1.178	-1.178
ETV3	ENST00000368192.4	hsa-miR-10a-3p, hsa-miR-1299, hsa-miR-202-3p, hsa-miR-23a-5p, hsa-miR-30c-2-3p, hsa-miR-373-5p, hsa-miR-455-3p, hsa-miR-526b-5p, hsa-miR-584-5p, hsa-miR-622, hsa-miR-623, hsa-miR-654-5p, hsa-miR-760	13	-1.178	-1.178
DTNA	ENST00000283365.9	hsa-miR-10a-3p, hsa-miR-1299, hsa-miR-196a-5p, hsa-miR-202-3p, hsa-miR-23a-5p, hsa-miR-30a-5p, hsa-miR-373-5p, hsa-miR-422a, hsa-miR-455-3p, hsa-miR-526b-5p, hsa-miR-557, hsa-miR-610, hsa-miR-760, hsa-miR-936	14	-1.177	-0.929
GABBR1	ENST00000376977.3	hsa-miR-10a-5p, hsa-miR-10b-5p, hsa-miR-181c-3p, hsa-miR-202-3p, hsa-miR-23a-5p, hsa-miR-30c-2-3p, hsa-miR-373-5p, hsa-miR-760, hsa-miR-93-3p	9	-1.176	-1.176
ZFAND3	ENST00000287218.4	hsa-miR-1299, hsa-miR-149-3p, hsa-miR-23a-5p, hsa-miR-30c-2-3p, hsa-miR-373-5p, hsa-miR-455-3p, hsa-miR-526b-5p, hsa-miR-557, hsa-miR-610, hsa-miR-622, hsa-miR-623, hsa-miR-654-5p, hsa-miR-93-3p	13	-1.175	-0.861
KLRC4	ENST00000309384.1	hsa-miR-10a-3p, hsa-miR-1226-5p, hsa-miR-1299, hsa-miR-455-3p, hsa-miR-584-5p, hsa-miR-623, hsa-miR-877-5p	7	-1.174	-0.475
HDAC4	ENST00000345617.3	hsa-miR-10a-5p, hsa-miR-10b-5p, hsa-miR-1226-5p, hsa-miR-1306-3p, hsa-miR-149-3p, hsa-miR-181c-3p, hsa-miR-23a-5p, hsa-miR-30a-5p, hsa-miR-373-5p, hsa-miR-422a, hsa-miR-455-3p, hsa-miR-584-5p, hsa-miR-610, hsa-miR-623, hsa-miR-636, hsa-miR-654-5p, hsa-miR-760	17	-1.172	-0.623
CDK18	ENST00000360066.2	hsa-miR-1226-5p, hsa-miR-30c-2-3p, hsa-miR-422a, hsa-miR-455-3p, hsa-miR-623, hsa-miR-654-5p, hsa-miR-769-3p	7	-1.171	-1.158
HSD17B8	ENST00000374662.3	hsa-miR-1226-5p, hsa-miR-149-3p, hsa-miR-30c-2-3p, hsa-miR-455-3p, hsa-miR-654-5p	5	-1.17	-0.268
MCTP1	ENST00000515393.1	hsa-miR-1226-5p, hsa-miR-1299, hsa-miR-202-3p, hsa-miR-30c-2-3p, hsa-miR-373-5p, hsa-miR-455-3p, hsa-miR-526b-5p, hsa-miR-557, hsa-miR-622, hsa-miR-760, hsa-miR-93-3p	11	-1.17	-0.773
SLC35G3	ENST00000297307.5	hsa-miR-10a-3p, hsa-miR-149-3p, hsa-miR-202-3p, hsa-miR-422a, hsa-miR-622, hsa-miR-623, hsa-miR-760, hsa-miR-93-3p	8	-1.168	-1.168
SRSF11	ENST00000370950.3	hsa-miR-196a-5p, hsa-miR-202-3p, hsa-miR-373-5p, hsa-miR-623, hsa-miR-760, hsa-miR-936	6	-1.166	-0.404
RAE1	ENST00000395841.2	hsa-miR-10a-3p, hsa-miR-23a-5p, hsa-miR-373-5p, hsa-miR-526b-5p, hsa-miR-654-5p, hsa-miR-93-3p, hsa-miR-936, hsa-miR-99b-3p	8	-1.165	-0.329
CBLB	ENST00000264122.4	hsa-miR-10a-3p, hsa-miR-1299, hsa-miR-196a-5p, hsa-miR-23a-5p, hsa-miR-30a-5p, hsa-miR-455-3p, hsa-miR-526b-5p, hsa-miR-557, hsa-miR-636, hsa-miR-654-5p, hsa-miR-936	11	-1.163	-0.714
MOB2	ENST00000329957.6	hsa-miR-149-3p, hsa-miR-455-3p, hsa-miR-557, hsa-miR-760, hsa-miR-93-3p	5	-1.163	-0.696
CLU	ENST00000316403.10	hsa-miR-10a-5p, hsa-miR-10b-5p, hsa-miR-149-3p, hsa-miR-181c-3p, hsa-miR-30c-2-3p, hsa-miR-422a, hsa-miR-455-3p, hsa-miR-526b-5p, hsa-miR-584-5p, hsa-miR-622, hsa-miR-93-3p	11	-1.162	-0.17
PPP6R3	ENST00000393800.2	hsa-miR-1226-5p, hsa-miR-23a-5p, hsa-miR-30a-5p, hsa-miR-30c-2-3p, hsa-miR-455-3p, hsa-miR-623, hsa-miR-654-5p, hsa-miR-769-3p, hsa-miR-877-5p, hsa-miR-93-3p	10	-1.162	-0.962
PPIG	ENST00000260970.3	hsa-miR-10a-3p, hsa-miR-1226-5p, hsa-miR-202-3p, hsa-miR-30a-5p, hsa-miR-30c-2-3p, hsa-miR-373-5p, hsa-miR-455-3p, hsa-miR-557, hsa-miR-584-5p, hsa-miR-610, hsa-miR-622, hsa-miR-636, hsa-miR-769-3p	13	-1.161	-0.46
XPO4	ENST00000400602.2	hsa-miR-10a-3p, hsa-miR-10a-5p, hsa-miR-10b-5p, hsa-miR-1226-5p, hsa-miR-1299, hsa-miR-149-3p, hsa-miR-196a-5p, hsa-miR-23a-5p, hsa-miR-30a-5p, hsa-miR-30c-2-3p, hsa-miR-373-5p, hsa-miR-455-3p, hsa-miR-526b-5p, hsa-miR-557, hsa-miR-610, hsa-miR-623, hsa-miR-877-5p, hsa-miR-93-3p, hsa-miR-936	19	-1.159	-0.665
SIAH2	ENST00000312960.3	hsa-miR-1226-5p, hsa-miR-30a-5p, hsa-miR-373-5p, hsa-miR-422a, hsa-miR-636, hsa-miR-93-3p, hsa-miR-936	7	-1.159	-0.614
TMEM150A	ENST00000306353.3	hsa-miR-373-5p, hsa-miR-654-5p, hsa-miR-93-3p	3	-1.157	-1.139
UVRAG	ENST00000356136.3	hsa-miR-1226-5p, hsa-miR-1299, hsa-miR-373-5p, hsa-miR-422a, hsa-miR-455-3p, hsa-miR-623, hsa-miR-769-3p, hsa-miR-99b-3p	8	-1.157	-0.899
KLHDC1	ENST00000359332.2	hsa-miR-181c-3p, hsa-miR-30c-2-3p, hsa-miR-373-5p, hsa-miR-526b-5p, hsa-miR-654-5p	5	-1.157	-1.157
ZNF512B	ENST00000369888.1	hsa-miR-1226-5p, hsa-miR-149-3p, hsa-miR-30c-2-3p, hsa-miR-422a, hsa-miR-557, hsa-miR-584-5p, hsa-miR-623, hsa-miR-760, hsa-miR-93-3p	9	-1.157	-1.157
LRP11	ENST00000239367.2	hsa-miR-1299, hsa-miR-455-3p, hsa-miR-584-5p, hsa-miR-622, hsa-miR-654-5p, hsa-miR-769-3p, hsa-miR-877-5p	7	-1.155	-1.148
GLDC	ENST00000321612.6	hsa-miR-30a-5p, hsa-miR-30c-2-3p, hsa-miR-455-3p, hsa-miR-877-5p	4	-1.155	-1.155
SPOP	ENST00000393328.2	hsa-miR-1299, hsa-miR-455-3p, hsa-miR-557, hsa-miR-623	4	-1.155	-0.951
TMEM143	ENST00000293261.3	hsa-miR-149-3p, hsa-miR-196a-5p, hsa-miR-30c-2-3p, hsa-miR-584-5p, hsa-miR-610, hsa-miR-654-5p, hsa-miR-93-3p	7	-1.152	-1.152
AMMECR1	ENST00000262844.5	hsa-miR-10a-3p, hsa-miR-1226-5p, hsa-miR-196a-5p, hsa-miR-23a-5p, hsa-miR-30a-5p, hsa-miR-373-5p, hsa-miR-422a, hsa-miR-455-3p, hsa-miR-557, hsa-miR-610, hsa-miR-622, hsa-miR-99b-3p	12	-1.151	-1.151
HIPK2	ENST00000342645.6	hsa-miR-149-3p, hsa-miR-202-3p, hsa-miR-30c-2-3p, hsa-miR-455-3p, hsa-miR-623, hsa-miR-760	6	-1.15	-0.668
EGLN1	ENST00000366641.3	hsa-miR-1299, hsa-miR-149-3p, hsa-miR-30c-2-3p, hsa-miR-373-5p, hsa-miR-455-3p, hsa-miR-526b-5p, hsa-miR-557, hsa-miR-636, hsa-miR-877-5p	9	-1.15	-0.696
GPSM2	ENST00000406462.2	hsa-miR-10a-3p, hsa-miR-1226-5p, hsa-miR-1299, hsa-miR-30a-5p, hsa-miR-373-5p, hsa-miR-455-3p, hsa-miR-526b-5p, hsa-miR-622, hsa-miR-93-3p, hsa-miR-99b-3p	10	-1.149	-0.453
CCDC93	ENST00000376300.2	hsa-miR-1226-5p, hsa-miR-149-3p, hsa-miR-196a-5p, hsa-miR-202-3p, hsa-miR-373-5p, hsa-miR-422a, hsa-miR-557, hsa-miR-610, hsa-miR-623, hsa-miR-654-5p, hsa-miR-877-5p, hsa-miR-93-3p	12	-1.148	-0.312
ARL4A	ENST00000396663.1	hsa-miR-196a-5p, hsa-miR-30a-5p, hsa-miR-99b-3p	3	-1.148	-0.816
TRIM52	ENST00000327767.4	hsa-miR-1299, hsa-miR-373-5p, hsa-miR-584-5p, hsa-miR-622, hsa-miR-623, hsa-miR-936	6	-1.146	-1.123
UBQLN2	ENST00000338222.5	hsa-miR-10a-3p, hsa-miR-1299, hsa-miR-149-3p, hsa-miR-30c-2-3p, hsa-miR-373-5p, hsa-miR-455-3p, hsa-miR-557, hsa-miR-636	8	-1.146	-1.045
C3orf62	ENST00000343010.3	hsa-miR-196a-5p, hsa-miR-23a-5p, hsa-miR-373-5p, hsa-miR-455-3p, hsa-miR-526b-5p, hsa-miR-557, hsa-miR-622, hsa-miR-623, hsa-miR-654-5p, hsa-miR-99b-3p	10	-1.146	-0.092
CNTF	ENST00000361987.4	hsa-miR-10a-5p, hsa-miR-10b-5p, hsa-miR-1299, hsa-miR-202-3p, hsa-miR-30a-5p, hsa-miR-455-3p, hsa-miR-526b-5p, hsa-miR-557, hsa-miR-623, hsa-miR-93-3p	10	-1.145	-1.054
MALT1	ENST00000348428.3	hsa-miR-10a-3p, hsa-miR-1299, hsa-miR-196a-5p, hsa-miR-30c-2-3p, hsa-miR-373-5p, hsa-miR-455-3p, hsa-miR-557, hsa-miR-622, hsa-miR-636	9	-1.145	-0.485
IRF2BPL	ENST00000238647.3	hsa-miR-149-3p, hsa-miR-455-3p, hsa-miR-557, hsa-miR-936, hsa-miR-99b-3p	5	-1.144	-1.143
HELZ	ENST00000358691.5	hsa-miR-10a-3p, hsa-miR-1299, hsa-miR-149-3p, hsa-miR-202-3p, hsa-miR-23a-5p, hsa-miR-30a-5p, hsa-miR-30c-2-3p, hsa-miR-373-5p, hsa-miR-422a, hsa-miR-455-3p, hsa-miR-526b-5p, hsa-miR-557, hsa-miR-584-5p, hsa-miR-623, hsa-miR-654-5p, hsa-miR-936	16	-1.142	-0.836
FAM3C	ENST00000359943.3	hsa-miR-10a-3p, hsa-miR-1226-5p, hsa-miR-1299, hsa-miR-149-3p, hsa-miR-202-3p, hsa-miR-455-3p, hsa-miR-557, hsa-miR-636	8	-1.142	-0.895
CXCL3	ENST00000296026.4	hsa-miR-10a-3p, hsa-miR-10a-5p, hsa-miR-10b-5p, hsa-miR-584-5p, hsa-miR-610, hsa-miR-623	6	-1.141	-0.71
SLC40A1	ENST00000261024.2	hsa-miR-181c-3p, hsa-miR-373-5p, hsa-miR-455-3p, hsa-miR-557, hsa-miR-769-3p, hsa-miR-93-3p	6	-1.14	-0.216
ASB9	ENST00000380483.3	hsa-miR-1226-5p, hsa-miR-1299, hsa-miR-149-3p, hsa-miR-636, hsa-miR-936	5	-1.137	-0.601
GPR146	ENST00000297468.3	hsa-miR-10a-5p, hsa-miR-10b-5p, hsa-miR-1299, hsa-miR-149-3p, hsa-miR-30c-2-3p, hsa-miR-760	6	-1.136	-1.136
EIF3H	ENST00000521861.1	hsa-miR-149-3p, hsa-miR-202-3p, hsa-miR-30c-2-3p, hsa-miR-422a, hsa-miR-636, hsa-miR-936	6	-1.136	-0.78
ZYG11B	ENST00000294353.6	hsa-miR-1226-5p, hsa-miR-1306-3p, hsa-miR-149-3p, hsa-miR-202-3p, hsa-miR-23a-5p, hsa-miR-30a-5p, hsa-miR-455-3p, hsa-miR-526b-5p, hsa-miR-557, hsa-miR-584-5p, hsa-miR-622, hsa-miR-623, hsa-miR-636, hsa-miR-769-3p, hsa-miR-877-5p, hsa-miR-936	16	-1.133	-1.133
FNIP2	ENST00000264433.6	hsa-miR-10a-3p, hsa-miR-10a-5p, hsa-miR-10b-5p, hsa-miR-1226-5p, hsa-miR-1299, hsa-miR-202-3p, hsa-miR-30a-5p, hsa-miR-526b-5p, hsa-miR-557, hsa-miR-584-5p, hsa-miR-654-5p, hsa-miR-769-3p, hsa-miR-93-3p	13	-1.132	-0.774
PHF20	ENST00000374012.3	hsa-miR-10a-5p, hsa-miR-10b-5p, hsa-miR-196a-5p, hsa-miR-23a-5p, hsa-miR-30a-5p, hsa-miR-373-5p, hsa-miR-455-3p, hsa-miR-557, hsa-miR-623, hsa-miR-636, hsa-miR-760, hsa-miR-877-5p	12	-1.132	-0.81
TCF12	ENST00000267811.5	hsa-miR-1226-5p, hsa-miR-30a-5p, hsa-miR-422a, hsa-miR-455-3p, hsa-miR-584-5p, hsa-miR-623, hsa-miR-636, hsa-miR-936	8	-1.128	-0.685
TNRC6C	ENST00000335749.4	hsa-miR-1226-5p, hsa-miR-149-3p, hsa-miR-23a-5p, hsa-miR-30a-5p, hsa-miR-373-5p, hsa-miR-455-3p, hsa-miR-526b-5p, hsa-miR-557, hsa-miR-622, hsa-miR-636, hsa-miR-769-3p	11	-1.128	-0.92
CITED2	ENST00000367651.2	hsa-miR-1299, hsa-miR-202-3p, hsa-miR-373-5p, hsa-miR-526b-5p, hsa-miR-557, hsa-miR-636, hsa-miR-760, hsa-miR-99b-3p	8	-1.127	-0.254
IL4R	ENST00000395762.2	hsa-miR-23a-5p, hsa-miR-622, hsa-miR-623, hsa-miR-654-5p, hsa-miR-93-3p	5	-1.127	-1.127
WDR33	ENST00000322313.4	hsa-miR-1226-5p, hsa-miR-1306-3p, hsa-miR-149-3p, hsa-miR-23a-5p, hsa-miR-30a-5p, hsa-miR-30c-2-3p, hsa-miR-373-5p, hsa-miR-422a, hsa-miR-455-3p, hsa-miR-526b-5p, hsa-miR-584-5p, hsa-miR-769-3p, hsa-miR-936, hsa-miR-99b-3p	14	-1.126	-0.307
TNFSF4	ENST00000367718.1	hsa-miR-10a-5p, hsa-miR-10b-5p, hsa-miR-1299, hsa-miR-149-3p, hsa-miR-373-5p, hsa-miR-526b-5p, hsa-miR-557	7	-1.126	-0.767
TRIB2	ENST00000155926.4	hsa-miR-202-3p, hsa-miR-422a, hsa-miR-526b-5p, hsa-miR-622, hsa-miR-623, hsa-miR-769-3p	6	-1.121	-1.121
SATB1	ENST00000338745.6	hsa-miR-30a-5p, hsa-miR-455-3p, hsa-miR-557, hsa-miR-622, hsa-miR-636, hsa-miR-877-5p, hsa-miR-99b-3p	7	-1.12	-0.724
NFATC2	ENST00000371564.3	hsa-miR-10a-3p, hsa-miR-10a-5p, hsa-miR-10b-5p, hsa-miR-1226-5p, hsa-miR-149-3p, hsa-miR-30a-5p, hsa-miR-30c-2-3p, hsa-miR-373-5p, hsa-miR-422a, hsa-miR-526b-5p, hsa-miR-610, hsa-miR-622, hsa-miR-636, hsa-miR-760, hsa-miR-877-5p	15	-1.119	-1.119
CYB561	ENST00000584031.1	hsa-miR-1306-3p, hsa-miR-149-3p, hsa-miR-30a-5p, hsa-miR-30c-2-3p, hsa-miR-422a, hsa-miR-455-3p, hsa-miR-877-5p, hsa-miR-93-3p	8	-1.118	-1.118
ZNF136	ENST00000343979.4	hsa-miR-10a-3p, hsa-miR-10a-5p, hsa-miR-10b-5p, hsa-miR-23a-5p, hsa-miR-30c-2-3p, hsa-miR-373-5p, hsa-miR-557, hsa-miR-622	8	-1.114	-0.931
CES4A	ENST00000540947.2	hsa-miR-149-3p, hsa-miR-30c-2-3p, hsa-miR-373-5p, hsa-miR-455-3p, hsa-miR-622, hsa-miR-654-5p	6	-1.114	-0.921
GADD45B	ENST00000215631.4	hsa-miR-149-3p, hsa-miR-422a, hsa-miR-455-3p, hsa-miR-622	4	-1.114	-1.114
ZRANB3	ENST00000401392.1	hsa-miR-1299, hsa-miR-202-3p, hsa-miR-30a-5p, hsa-miR-455-3p, hsa-miR-526b-5p, hsa-miR-557, hsa-miR-584-5p, hsa-miR-760, hsa-miR-769-3p	9	-1.112	-0.8
EHD1	ENST00000320631.3	hsa-miR-10b-5p, hsa-miR-1299, hsa-miR-149-3p, hsa-miR-422a, hsa-miR-455-3p, hsa-miR-622, hsa-miR-623, hsa-miR-636, hsa-miR-654-5p, hsa-miR-760, hsa-miR-93-3p	11	-1.109	-0.269
FAM120C	ENST00000477084.1	hsa-miR-1226-5p, hsa-miR-1299, hsa-miR-202-3p, hsa-miR-455-3p, hsa-miR-526b-5p, hsa-miR-557, hsa-miR-760, hsa-miR-99b-3p	8	-1.106	-0.653
DLEC1	ENST00000308059.6	hsa-miR-10a-5p, hsa-miR-10b-5p, hsa-miR-1226-5p, hsa-miR-149-3p, hsa-miR-557, hsa-miR-654-5p, hsa-miR-769-3p, hsa-miR-93-3p	8	-1.106	-1.106
JAK3	ENST00000458235.1	hsa-miR-1226-5p, hsa-miR-149-3p, hsa-miR-30c-2-3p, hsa-miR-373-5p, hsa-miR-455-3p, hsa-miR-557, hsa-miR-623, hsa-miR-760, hsa-miR-877-5p, hsa-miR-99b-3p	10	-1.106	-1.106
TNFRSF10D	ENST00000312584.3	hsa-miR-10a-5p, hsa-miR-10b-5p, hsa-miR-30a-5p, hsa-miR-30c-2-3p, hsa-miR-373-5p, hsa-miR-422a, hsa-miR-455-3p, hsa-miR-623, hsa-miR-760, hsa-miR-93-3p, hsa-miR-936	11	-1.105	-1.105
POLE3	ENST00000374169.3	hsa-miR-1299, hsa-miR-30a-5p, hsa-miR-30c-2-3p, hsa-miR-610, hsa-miR-623, hsa-miR-93-3p	6	-1.105	-1.105
GCDH	ENST00000222214.5	hsa-miR-149-3p, hsa-miR-99b-3p	2	-1.104	-1.078
BTG1	ENST00000256015.3	hsa-miR-10a-3p, hsa-miR-202-3p, hsa-miR-30a-5p, hsa-miR-30c-2-3p, hsa-miR-455-3p, hsa-miR-622	6	-1.102	-0.515
C15orf41	ENST00000567389.1	hsa-miR-1299, hsa-miR-149-3p, hsa-miR-196a-5p, hsa-miR-455-3p, hsa-miR-557, hsa-miR-622	6	-1.101	-0.975
MCTP2	ENST00000357742.4	hsa-miR-10a-5p, hsa-miR-10b-5p, hsa-miR-1299, hsa-miR-30a-5p, hsa-miR-30c-2-3p, hsa-miR-422a, hsa-miR-455-3p, hsa-miR-526b-5p, hsa-miR-557, hsa-miR-610, hsa-miR-622, hsa-miR-623, hsa-miR-93-3p, hsa-miR-99b-3p	14	-1.101	-0.581
MACC1	ENST00000400331.5	hsa-miR-10a-3p, hsa-miR-1299, hsa-miR-149-3p, hsa-miR-30a-5p, hsa-miR-30c-2-3p, hsa-miR-373-5p, hsa-miR-455-3p, hsa-miR-557, hsa-miR-610, hsa-miR-622, hsa-miR-623, hsa-miR-636, hsa-miR-769-3p, hsa-miR-877-5p, hsa-miR-93-3p	15	-1.101	-1.101
ANKS6	ENST00000375018.1	hsa-miR-1226-5p, hsa-miR-149-3p, hsa-miR-181c-3p, hsa-miR-23a-5p, hsa-miR-30a-5p, hsa-miR-30c-2-3p, hsa-miR-373-5p, hsa-miR-422a, hsa-miR-455-3p, hsa-miR-557, hsa-miR-623, hsa-miR-760, hsa-miR-93-3p, hsa-miR-99b-3p	14	-1.099	-0.679
C3orf58	ENST00000441925.2	hsa-miR-10a-3p, hsa-miR-1226-5p, hsa-miR-30a-5p, hsa-miR-373-5p, hsa-miR-557, hsa-miR-610, hsa-miR-622	7	-1.098	-1.098
ITGB2	ENST00000397852.1	hsa-miR-10a-5p, hsa-miR-10b-5p, hsa-miR-1226-5p, hsa-miR-654-5p	4	-1.098	-1.098
ECE1	ENST00000415912.2	hsa-miR-10a-5p, hsa-miR-10b-5p, hsa-miR-1226-5p, hsa-miR-1299, hsa-miR-1306-3p, hsa-miR-149-3p, hsa-miR-23a-5p, hsa-miR-30c-2-3p, hsa-miR-373-5p, hsa-miR-422a, hsa-miR-455-3p, hsa-miR-557, hsa-miR-623, hsa-miR-636, hsa-miR-877-5p, hsa-miR-93-3p	16	-1.097	-1.053
TERT	ENST00000296820.5	hsa-miR-1226-5p, hsa-miR-149-3p, hsa-miR-30c-2-3p, hsa-miR-422a, hsa-miR-455-3p, hsa-miR-622, hsa-miR-654-5p, hsa-miR-760, hsa-miR-936	9	-1.097	-0.785
ABCA1	ENST00000374736.3	hsa-miR-10a-3p, hsa-miR-10a-5p, hsa-miR-10b-5p, hsa-miR-1226-5p, hsa-miR-1299, hsa-miR-23a-5p, hsa-miR-30a-5p, hsa-miR-373-5p, hsa-miR-526b-5p, hsa-miR-557, hsa-miR-636, hsa-miR-760	12	-1.097	-1.083
TRERF1	ENST00000541110.1	hsa-miR-10a-3p, hsa-miR-1299, hsa-miR-196a-5p, hsa-miR-30a-5p, hsa-miR-30c-2-3p, hsa-miR-373-5p, hsa-miR-455-3p, hsa-miR-557, hsa-miR-622, hsa-miR-623, hsa-miR-654-5p, hsa-miR-769-3p, hsa-miR-93-3p	13	-1.096	-1.049
AHDC1	ENST00000247087.5	hsa-miR-149-3p, hsa-miR-422a, hsa-miR-557, hsa-miR-623, hsa-miR-760	5	-1.094	-1.075
RRP1B	ENST00000340648.4	hsa-miR-10a-5p, hsa-miR-10b-5p, hsa-miR-1299, hsa-miR-149-3p, hsa-miR-30a-5p, hsa-miR-30c-2-3p, hsa-miR-373-5p, hsa-miR-422a, hsa-miR-622, hsa-miR-636, hsa-miR-93-3p	11	-1.094	-1.074
NECAP2	ENST00000337132.5	hsa-miR-149-3p, hsa-miR-202-3p, hsa-miR-30c-2-3p, hsa-miR-373-5p, hsa-miR-422a, hsa-miR-557, hsa-miR-760	7	-1.094	-0.514
JAK1	ENST00000342505.4	hsa-miR-1226-5p, hsa-miR-30a-5p, hsa-miR-373-5p, hsa-miR-526b-5p, hsa-miR-610	5	-1.093	-1.093
RNF38	ENST00000259605.6	hsa-miR-1226-5p, hsa-miR-1299, hsa-miR-149-3p, hsa-miR-202-3p, hsa-miR-373-5p, hsa-miR-422a, hsa-miR-557, hsa-miR-636	8	-1.092	-1.039
SLC6A15	ENST00000266682.5	hsa-miR-10a-5p, hsa-miR-10b-5p, hsa-miR-149-3p, hsa-miR-202-3p, hsa-miR-30a-5p, hsa-miR-30c-2-3p, hsa-miR-455-3p, hsa-miR-526b-5p, hsa-miR-557, hsa-miR-877-5p	10	-1.092	-0.976
GNA11	ENST00000078429.4	hsa-miR-1306-3p, hsa-miR-149-3p, hsa-miR-196a-5p, hsa-miR-373-5p, hsa-miR-455-3p, hsa-miR-636, hsa-miR-654-5p, hsa-miR-760, hsa-miR-93-3p	9	-1.091	-1.091
CPSF7	ENST00000340437.4	hsa-miR-1226-5p, hsa-miR-149-3p, hsa-miR-30c-2-3p, hsa-miR-622, hsa-miR-760	5	-1.091	-1.088
BCO2	ENST00000357685.5	hsa-miR-1226-5p, hsa-miR-149-3p, hsa-miR-196a-5p, hsa-miR-30c-2-3p, hsa-miR-455-3p, hsa-miR-636, hsa-miR-877-5p, hsa-miR-93-3p	8	-1.09	-1.09
UBP1	ENST00000283629.3	hsa-miR-1299, hsa-miR-149-3p, hsa-miR-30c-2-3p, hsa-miR-373-5p, hsa-miR-455-3p, hsa-miR-526b-5p, hsa-miR-622, hsa-miR-623, hsa-miR-654-5p	9	-1.089	-0.72
KIAA1328	ENST00000592521.1	hsa-miR-149-3p, hsa-miR-202-3p, hsa-miR-30c-2-3p, hsa-miR-373-5p, hsa-miR-636, hsa-miR-654-5p	6	-1.089	-1.089
TADA2B	ENST00000310074.7	hsa-miR-10a-3p, hsa-miR-1299, hsa-miR-149-3p, hsa-miR-181c-3p, hsa-miR-23a-5p, hsa-miR-30a-5p, hsa-miR-373-5p, hsa-miR-584-5p, hsa-miR-760, hsa-miR-769-3p, hsa-miR-99b-3p	11	-1.088	-0.596
ATXN10	ENST00000252934.5	hsa-miR-10a-3p, hsa-miR-149-3p, hsa-miR-30c-2-3p, hsa-miR-557, hsa-miR-584-5p, hsa-miR-877-5p, hsa-miR-93-3p	7	-1.087	-0.271
FCRLB	ENST00000336830.5	hsa-miR-10a-3p, hsa-miR-149-3p, hsa-miR-23a-5p, hsa-miR-30a-5p, hsa-miR-422a, hsa-miR-936	6	-1.087	-0.617
NFKBIA	ENST00000216797.5	hsa-miR-1226-5p, hsa-miR-196a-5p, hsa-miR-422a, hsa-miR-455-3p	4	-1.086	-0.572
AQP10	ENST00000484864.1	hsa-miR-149-3p, hsa-miR-30c-2-3p, hsa-miR-760, hsa-miR-877-5p	4	-1.085	-1.085
DNPEP	ENST00000273075.4	hsa-miR-149-3p, hsa-miR-23a-5p, hsa-miR-30c-2-3p, hsa-miR-455-3p, hsa-miR-557, hsa-miR-622, hsa-miR-760, hsa-miR-93-3p	8	-1.084	-0.048
TBC1D4	ENST00000377636.3	hsa-miR-181c-3p, hsa-miR-30c-2-3p, hsa-miR-373-5p, hsa-miR-526b-5p, hsa-miR-610, hsa-miR-623, hsa-miR-654-5p, hsa-miR-760, hsa-miR-93-3p, hsa-miR-936	10	-1.081	-0.921
GLG1	ENST00000422840.2	hsa-miR-10a-3p, hsa-miR-1299, hsa-miR-149-3p, hsa-miR-196a-5p, hsa-miR-30c-2-3p, hsa-miR-373-5p, hsa-miR-422a, hsa-miR-455-3p, hsa-miR-526b-5p, hsa-miR-610, hsa-miR-623, hsa-miR-636, hsa-miR-654-5p, hsa-miR-760, hsa-miR-769-3p, hsa-miR-877-5p	16	-1.081	-0.498
IGF1R	ENST00000268035.6	hsa-miR-10a-3p, hsa-miR-10a-5p, hsa-miR-10b-5p, hsa-miR-1226-5p, hsa-miR-1299, hsa-miR-1306-3p, hsa-miR-149-3p, hsa-miR-202-3p, hsa-miR-30a-5p, hsa-miR-30c-2-3p, hsa-miR-373-5p, hsa-miR-422a, hsa-miR-455-3p, hsa-miR-526b-5p, hsa-miR-557, hsa-miR-622, hsa-miR-623, hsa-miR-769-3p, hsa-miR-877-5p, hsa-miR-93-3p	20	-1.08	-0.857
PLB1	ENST00000329020.6	hsa-miR-10a-3p, hsa-miR-1299, hsa-miR-30a-5p, hsa-miR-373-5p, hsa-miR-526b-5p, hsa-miR-584-5p, hsa-miR-610, hsa-miR-760, hsa-miR-877-5p, hsa-miR-99b-3p	10	-1.079	-1.079
TCP11L2	ENST00000547153.1	hsa-miR-1306-3p, hsa-miR-455-3p, hsa-miR-760	3	-1.077	-0.929
FAM73B	ENST00000358369.4	hsa-miR-149-3p, hsa-miR-181c-3p, hsa-miR-30a-5p, hsa-miR-760	4	-1.076	-1.076
SLC9A9	ENST00000316549.6	hsa-miR-10a-3p, hsa-miR-1299, hsa-miR-149-3p, hsa-miR-202-3p, hsa-miR-30c-2-3p, hsa-miR-373-5p, hsa-miR-622, hsa-miR-623, hsa-miR-760, hsa-miR-93-3p	10	-1.075	-1.075
EMILIN2	ENST00000254528.3	hsa-miR-10a-3p, hsa-miR-10a-5p, hsa-miR-10b-5p, hsa-miR-149-3p, hsa-miR-196a-5p, hsa-miR-202-3p, hsa-miR-30c-2-3p, hsa-miR-373-5p, hsa-miR-455-3p, hsa-miR-526b-5p, hsa-miR-557, hsa-miR-623, hsa-miR-654-5p, hsa-miR-769-3p, hsa-miR-93-3p, hsa-miR-99b-3p	16	-1.075	-0.103
RAET1E	ENST00000532335.1	hsa-miR-30c-2-3p, hsa-miR-373-5p, hsa-miR-455-3p, hsa-miR-557, hsa-miR-654-5p, hsa-miR-769-3p, hsa-miR-877-5p	7	-1.075	-1.019
PIAS1	ENST00000249636.6	hsa-miR-1299, hsa-miR-30a-5p, hsa-miR-373-5p, hsa-miR-584-5p, hsa-miR-622, hsa-miR-636, hsa-miR-769-3p	7	-1.073	-0.367
RXRA	ENST00000481739.1	hsa-miR-10a-5p, hsa-miR-10b-5p, hsa-miR-1299, hsa-miR-149-3p, hsa-miR-557, hsa-miR-636, hsa-miR-654-5p, hsa-miR-760, hsa-miR-99b-3p	9	-1.072	-0.669
PF4	ENST00000296029.3	hsa-miR-1299, hsa-miR-196a-5p, hsa-miR-557, hsa-miR-877-5p	4	-1.068	0
DNAJA4	ENST00000394855.3	hsa-miR-1306-3p, hsa-miR-202-3p, hsa-miR-30c-2-3p, hsa-miR-373-5p, hsa-miR-623, hsa-miR-636, hsa-miR-654-5p	7	-1.068	-0.355
OXA1L	ENST00000285848.5	hsa-miR-23a-5p, hsa-miR-373-5p, hsa-miR-422a, hsa-miR-526b-5p, hsa-miR-557, hsa-miR-769-3p, hsa-miR-93-3p	7	-1.067	-0.064
SERPINB1	ENST00000380739.5	hsa-miR-149-3p, hsa-miR-30a-5p, hsa-miR-30c-2-3p, hsa-miR-373-5p, hsa-miR-455-3p, hsa-miR-526b-5p, hsa-miR-760	7	-1.066	-0.663
TEC	ENST00000381501.3	hsa-miR-10a-5p, hsa-miR-10b-5p, hsa-miR-181c-3p, hsa-miR-23a-5p, hsa-miR-30a-5p, hsa-miR-30c-2-3p, hsa-miR-636	7	-1.066	-1.038
OSBPL5	ENST00000478260.1	hsa-miR-149-3p, hsa-miR-422a, hsa-miR-636, hsa-miR-760	4	-1.064	-0.785
LSS	ENST00000397728.3	hsa-miR-10a-5p, hsa-miR-10b-5p, hsa-miR-1226-5p, hsa-miR-1299, hsa-miR-149-3p, hsa-miR-202-3p, hsa-miR-23a-5p, hsa-miR-422a, hsa-miR-622, hsa-miR-760, hsa-miR-769-3p	11	-1.063	-1.05
RPGR	ENST00000338898.3	hsa-miR-1226-5p, hsa-miR-526b-5p, hsa-miR-610, hsa-miR-623, hsa-miR-654-5p, hsa-miR-769-3p	6	-1.063	-1.063
ANTXR2	ENST00000403729.2	hsa-miR-30a-5p, hsa-miR-30c-2-3p, hsa-miR-373-5p, hsa-miR-455-3p, hsa-miR-557, hsa-miR-584-5p, hsa-miR-622, hsa-miR-623, hsa-miR-636, hsa-miR-654-5p, hsa-miR-769-3p, hsa-miR-877-5p, hsa-miR-93-3p	13	-1.061	-0.344
GPR150	ENST00000380007.2	hsa-miR-30a-5p, hsa-miR-422a, hsa-miR-760	3	-1.06	-1.06
RBMS1	ENST00000348849.3	hsa-miR-149-3p, hsa-miR-202-3p, hsa-miR-373-5p, hsa-miR-422a, hsa-miR-557, hsa-miR-610, hsa-miR-622, hsa-miR-623, hsa-miR-760	9	-1.059	-1.059
ZFYVE9	ENST00000371591.1	hsa-miR-10a-3p, hsa-miR-10a-5p, hsa-miR-10b-5p, hsa-miR-1226-5p, hsa-miR-1299, hsa-miR-149-3p, hsa-miR-196a-5p, hsa-miR-202-3p, hsa-miR-30c-2-3p, hsa-miR-373-5p, hsa-miR-455-3p, hsa-miR-526b-5p, hsa-miR-557, hsa-miR-610, hsa-miR-99b-3p	15	-1.056	-0.177
EHMT2	ENST00000395728.3	hsa-miR-149-3p, hsa-miR-654-5p, hsa-miR-769-3p	3	-1.056	-1.056
SLCO3A1	ENST00000318445.6	hsa-miR-10a-3p, hsa-miR-149-3p, hsa-miR-373-5p, hsa-miR-622, hsa-miR-623, hsa-miR-760, hsa-miR-877-5p, hsa-miR-99b-3p	8	-1.055	-1.034
SLC2A1	ENST00000426263.3	hsa-miR-1299, hsa-miR-149-3p, hsa-miR-422a, hsa-miR-455-3p, hsa-miR-526b-5p	5	-1.055	-0.574
DENND1A	ENST00000373624.2	hsa-miR-10a-5p, hsa-miR-10b-5p, hsa-miR-1226-5p, hsa-miR-1299, hsa-miR-1306-3p, hsa-miR-149-3p, hsa-miR-202-3p, hsa-miR-622, hsa-miR-654-5p	9	-1.054	-1.052
HOPX	ENST00000420433.1	hsa-miR-10a-3p, hsa-miR-1226-5p, hsa-miR-1299, hsa-miR-149-3p, hsa-miR-623	5	-1.054	-0.449
EIF4G3	ENST00000264211.8	hsa-miR-149-3p, hsa-miR-373-5p, hsa-miR-422a, hsa-miR-455-3p	4	-1.053	-1.053
LRRC29	ENST00000409509.1	hsa-miR-1299, hsa-miR-196a-5p, hsa-miR-30c-2-3p, hsa-miR-760, hsa-miR-93-3p, hsa-miR-936	6	-1.052	-1.052
ODF2L	ENST00000359242.3	hsa-miR-1299, hsa-miR-30c-2-3p, hsa-miR-526b-5p, hsa-miR-557, hsa-miR-584-5p, hsa-miR-610, hsa-miR-622, hsa-miR-636, hsa-miR-769-3p, hsa-miR-93-3p	10	-1.051	-0.904
MSR1	ENST00000350896.3	hsa-miR-1299, hsa-miR-373-5p, hsa-miR-422a, hsa-miR-526b-5p, hsa-miR-557, hsa-miR-936, hsa-miR-99b-3p	7	-1.051	-1.051
PLA2G15	ENST00000219345.5	hsa-miR-10a-5p, hsa-miR-10b-5p, hsa-miR-30c-2-3p, hsa-miR-455-3p, hsa-miR-623, hsa-miR-654-5p, hsa-miR-760, hsa-miR-93-3p	8	-1.048	-1.048
FAM126B	ENST00000418596.3	hsa-miR-10a-3p, hsa-miR-10a-5p, hsa-miR-10b-5p, hsa-miR-1299, hsa-miR-149-3p, hsa-miR-30a-5p, hsa-miR-30c-2-3p, hsa-miR-373-5p, hsa-miR-422a, hsa-miR-526b-5p, hsa-miR-557, hsa-miR-622, hsa-miR-623, hsa-miR-760, hsa-miR-769-3p, hsa-miR-877-5p	16	-1.047	-0.679
TAF3	ENST00000344293.5	hsa-miR-10a-5p, hsa-miR-10b-5p, hsa-miR-23a-5p, hsa-miR-373-5p, hsa-miR-455-3p, hsa-miR-557	6	-1.046	-0.295
INPP4B	ENST00000513000.1	hsa-miR-10a-3p, hsa-miR-181c-3p, hsa-miR-196a-5p, hsa-miR-455-3p, hsa-miR-526b-5p, hsa-miR-557, hsa-miR-584-5p, hsa-miR-610, hsa-miR-623, hsa-miR-769-3p, hsa-miR-93-3p	11	-1.046	-0.523
PILRA	ENST00000394000.2	hsa-miR-1226-5p, hsa-miR-149-3p, hsa-miR-526b-5p, hsa-miR-622	4	-1.043	-1.043
OTUD4	ENST00000454497.2	hsa-miR-181c-3p, hsa-miR-202-3p, hsa-miR-30a-5p, hsa-miR-30c-2-3p, hsa-miR-373-5p, hsa-miR-422a, hsa-miR-455-3p, hsa-miR-622	8	-1.041	-1.041
HIST2H2BE	ENST00000369155.2	hsa-miR-373-5p, hsa-miR-622, hsa-miR-760	3	-1.038	-1.011
FNTB	ENST00000246166.2	hsa-miR-622, hsa-miR-623, hsa-miR-654-5p, hsa-miR-760, hsa-miR-877-5p, hsa-miR-936	6	-1.033	-1.033
POM121	ENST00000395270.1	hsa-miR-10a-5p, hsa-miR-10b-5p, hsa-miR-149-3p, hsa-miR-23a-5p, hsa-miR-30a-5p, hsa-miR-30c-2-3p, hsa-miR-373-5p, hsa-miR-622, hsa-miR-623, hsa-miR-636, hsa-miR-760, hsa-miR-936	12	-1.032	-1.032
UBASH3B	ENST00000284273.5	hsa-miR-10a-5p, hsa-miR-10b-5p, hsa-miR-30c-2-3p, hsa-miR-373-5p, hsa-miR-422a, hsa-miR-455-3p, hsa-miR-526b-5p, hsa-miR-557, hsa-miR-584-5p, hsa-miR-610, hsa-miR-623, hsa-miR-760, hsa-miR-936, hsa-miR-99b-3p	14	-1.032	-0.952
RFX3	ENST00000382004.3	hsa-miR-10a-3p, hsa-miR-1299, hsa-miR-149-3p, hsa-miR-30a-5p, hsa-miR-30c-2-3p, hsa-miR-373-5p, hsa-miR-455-3p, hsa-miR-526b-5p, hsa-miR-557, hsa-miR-584-5p, hsa-miR-610, hsa-miR-623, hsa-miR-636, hsa-miR-93-3p, hsa-miR-936	15	-1.031	-0.711
KCNA3	ENST00000369769.2	hsa-miR-1299, hsa-miR-149-3p, hsa-miR-623, hsa-miR-636, hsa-miR-654-5p, hsa-miR-769-3p	6	-1.03	-1.03
TMEM8A	ENST00000431232.2	hsa-miR-10a-3p, hsa-miR-149-3p, hsa-miR-23a-5p, hsa-miR-455-3p, hsa-miR-654-5p, hsa-miR-769-3p, hsa-miR-936	7	-1.029	-0.491
PLEKHH2	ENST00000282406.4	hsa-miR-1299, hsa-miR-149-3p, hsa-miR-30a-5p, hsa-miR-30c-2-3p, hsa-miR-373-5p, hsa-miR-610, hsa-miR-760, hsa-miR-877-5p	8	-1.028	-1.028
RAPGEF6	ENST00000509018.1	hsa-miR-10a-3p, hsa-miR-10a-5p, hsa-miR-10b-5p, hsa-miR-1299, hsa-miR-181c-3p, hsa-miR-202-3p, hsa-miR-23a-5p, hsa-miR-30a-5p, hsa-miR-30c-2-3p, hsa-miR-373-5p, hsa-miR-422a, hsa-miR-557, hsa-miR-877-5p, hsa-miR-936	14	-1.028	-0.898
SHC1	ENST00000368445.5	hsa-miR-10a-5p, hsa-miR-10b-5p, hsa-miR-1299, hsa-miR-149-3p, hsa-miR-30c-2-3p, hsa-miR-622, hsa-miR-623, hsa-miR-760	8	-1.027	-0.562
NRXN1	ENST00000342183.5	hsa-miR-10a-3p, hsa-miR-196a-5p, hsa-miR-373-5p, hsa-miR-455-3p, hsa-miR-557, hsa-miR-584-5p, hsa-miR-623, hsa-miR-636, hsa-miR-769-3p	9	-1.026	-1.026
PPP4R2	ENST00000356692.5	hsa-miR-10a-3p, hsa-miR-1299, hsa-miR-30a-5p, hsa-miR-373-5p, hsa-miR-526b-5p, hsa-miR-557, hsa-miR-584-5p, hsa-miR-636, hsa-miR-936	9	-1.026	-0.997
EFNA1	ENST00000368407.3	hsa-miR-30c-2-3p, hsa-miR-654-5p, hsa-miR-760	3	-1.025	-1.025
OTUD3	ENST00000375120.3	hsa-miR-10a-3p, hsa-miR-1299, hsa-miR-1306-3p, hsa-miR-149-3p, hsa-miR-181c-3p, hsa-miR-202-3p, hsa-miR-30c-2-3p, hsa-miR-373-5p, hsa-miR-455-3p, hsa-miR-584-5p, hsa-miR-760, hsa-miR-93-3p, hsa-miR-99b-3p	13	-1.025	-0.988
HCST	ENST00000246551.4	hsa-miR-149-3p, hsa-miR-23a-5p	2	-1.024	-0.901
WDPCP	ENST00000272321.7	hsa-miR-1299, hsa-miR-202-3p, hsa-miR-30a-5p, hsa-miR-30c-2-3p, hsa-miR-373-5p, hsa-miR-557, hsa-miR-622	7	-1.024	-0.755
IQCK	ENST00000320394.6	hsa-miR-1226-5p, hsa-miR-30a-5p, hsa-miR-30c-2-3p, hsa-miR-455-3p, hsa-miR-557, hsa-miR-610	6	-1.024	-0.867
GLI4	ENST00000523522.1	hsa-miR-1299, hsa-miR-149-3p, hsa-miR-23a-5p, hsa-miR-373-5p, hsa-miR-622, hsa-miR-654-5p, hsa-miR-769-3p, hsa-miR-93-3p, hsa-miR-99b-3p	9	-1.023	-0.011
ARHGEF9	ENST00000253401.6	hsa-miR-10a-5p, hsa-miR-10b-5p, hsa-miR-149-3p, hsa-miR-23a-5p, hsa-miR-30a-5p, hsa-miR-30c-2-3p, hsa-miR-623, hsa-miR-654-5p, hsa-miR-760, hsa-miR-877-5p, hsa-miR-936	11	-1.022	-1.022
ELF2	ENST00000394235.2	hsa-miR-10a-3p, hsa-miR-23a-5p, hsa-miR-526b-5p, hsa-miR-623, hsa-miR-769-3p	5	-1.022	-0.965
LINS	ENST00000561308.1	hsa-miR-1299, hsa-miR-196a-5p, hsa-miR-30a-5p, hsa-miR-30c-2-3p, hsa-miR-373-5p	5	-1.021	-0.706
SH2D1B	ENST00000367929.2	hsa-miR-149-3p, hsa-miR-30a-5p, hsa-miR-422a, hsa-miR-636, hsa-miR-654-5p	5	-1.021	-1.021
RBM25	ENST00000261973.7	hsa-miR-149-3p, hsa-miR-30a-5p, hsa-miR-30c-2-3p, hsa-miR-373-5p, hsa-miR-526b-5p, hsa-miR-557, hsa-miR-584-5p, hsa-miR-623, hsa-miR-654-5p, hsa-miR-760, hsa-miR-769-3p, hsa-miR-877-5p, hsa-miR-93-3p	13	-1.02	-0.376
TGFBR3	ENST00000212355.4	hsa-miR-10a-3p, hsa-miR-10a-5p, hsa-miR-10b-5p, hsa-miR-1226-5p, hsa-miR-1299, hsa-miR-196a-5p, hsa-miR-202-3p, hsa-miR-30a-5p, hsa-miR-422a, hsa-miR-455-3p, hsa-miR-526b-5p, hsa-miR-557, hsa-miR-936	13	-1.019	-1.019
FLNB	ENST00000357272.4	hsa-miR-1226-5p, hsa-miR-1299, hsa-miR-1306-3p, hsa-miR-196a-5p, hsa-miR-23a-5p, hsa-miR-455-3p, hsa-miR-557, hsa-miR-584-5p, hsa-miR-622, hsa-miR-654-5p, hsa-miR-769-3p, hsa-miR-877-5p, hsa-miR-93-3p	13	-1.019	-0.948
KIAA1522	ENST00000401073.2	hsa-miR-1299, hsa-miR-30a-5p, hsa-miR-373-5p, hsa-miR-422a, hsa-miR-636, hsa-miR-760, hsa-miR-93-3p	7	-1.019	-1.019
GPATCH2	ENST00000366934.3	hsa-miR-10a-5p, hsa-miR-10b-5p, hsa-miR-1299, hsa-miR-181c-3p, hsa-miR-455-3p, hsa-miR-557, hsa-miR-584-5p, hsa-miR-99b-3p	8	-1.019	-1.015
MYC	ENST00000377970.2	hsa-miR-149-3p, hsa-miR-202-3p, hsa-miR-23a-5p, hsa-miR-30a-5p, hsa-miR-30c-2-3p, hsa-miR-422a, hsa-miR-526b-5p, hsa-miR-622, hsa-miR-636	9	-1.017	-0.128
ATRN	ENST00000262919.5	hsa-miR-1226-5p, hsa-miR-1299, hsa-miR-1306-3p, hsa-miR-149-3p, hsa-miR-30a-5p, hsa-miR-30c-2-3p, hsa-miR-373-5p, hsa-miR-422a, hsa-miR-455-3p, hsa-miR-526b-5p, hsa-miR-557, hsa-miR-584-5p, hsa-miR-623, hsa-miR-636, hsa-miR-654-5p, hsa-miR-760, hsa-miR-93-3p	17	-1.016	-1.016
C7orf60	ENST00000297145.4	hsa-miR-10a-3p, hsa-miR-202-3p, hsa-miR-30a-5p, hsa-miR-422a, hsa-miR-584-5p, hsa-miR-636, hsa-miR-93-3p	7	-1.016	-0.602
TMUB2	ENST00000590235.1	hsa-miR-149-3p, hsa-miR-373-5p, hsa-miR-622, hsa-miR-877-5p	4	-1.016	-0.992
PIM3	ENST00000360612.4	hsa-miR-1226-5p, hsa-miR-30c-2-3p, hsa-miR-654-5p, hsa-miR-760	4	-1.014	-1.014
CRTC3	ENST00000420329.2	hsa-miR-10a-5p, hsa-miR-10b-5p, hsa-miR-149-3p, hsa-miR-181c-3p, hsa-miR-30c-2-3p, hsa-miR-455-3p, hsa-miR-526b-5p, hsa-miR-584-5p, hsa-miR-622, hsa-miR-636, hsa-miR-769-3p, hsa-miR-877-5p	12	-1.014	-1.014
TNRC6A	ENST00000395799.3	hsa-miR-10a-3p, hsa-miR-202-3p, hsa-miR-30a-5p, hsa-miR-30c-2-3p, hsa-miR-373-5p, hsa-miR-557, hsa-miR-654-5p	7	-1.013	-0.925
CCL3	ENST00000225245.5	hsa-miR-149-3p, hsa-miR-455-3p, hsa-miR-622	3	-1.012	-1.012
PIK3R1	ENST00000521381.1	hsa-miR-1226-5p, hsa-miR-196a-5p, hsa-miR-455-3p, hsa-miR-557, hsa-miR-584-5p, hsa-miR-623, hsa-miR-636, hsa-miR-654-5p, hsa-miR-93-3p, hsa-miR-936	10	-1.01	-0.941
TANC2	ENST00000424789.2	hsa-miR-10a-5p, hsa-miR-10b-5p, hsa-miR-1299, hsa-miR-1306-3p, hsa-miR-149-3p, hsa-miR-23a-5p, hsa-miR-30c-2-3p, hsa-miR-373-5p, hsa-miR-422a, hsa-miR-526b-5p, hsa-miR-622, hsa-miR-623, hsa-miR-636, hsa-miR-877-5p, hsa-miR-936	15	-1.01	-0.944
GALNT12	ENST00000375011.3	hsa-miR-202-3p, hsa-miR-23a-5p, hsa-miR-373-5p, hsa-miR-654-5p, hsa-miR-769-3p	5	-1.009	-0.892
FLVCR2	ENST00000238667.4	hsa-miR-10a-5p, hsa-miR-10b-5p, hsa-miR-196a-5p, hsa-miR-23a-5p, hsa-miR-30a-5p, hsa-miR-455-3p, hsa-miR-557, hsa-miR-584-5p, hsa-miR-636	9	-1.008	-0.944
ISM1	ENST00000262487.4	hsa-miR-10a-3p, hsa-miR-455-3p, hsa-miR-557, hsa-miR-622, hsa-miR-623, hsa-miR-654-5p	6	-1.005	-0.985
IMMP2L	ENST00000405709.2	hsa-miR-23a-5p, hsa-miR-373-5p, hsa-miR-422a, hsa-miR-623	4	-1.003	-0.293
PARK2	ENST00000366898.1	hsa-miR-1299, hsa-miR-422a, hsa-miR-623, hsa-miR-760, hsa-miR-93-3p	5	-1.002	-1.002
DACT1	ENST00000395153.3	hsa-miR-149-3p, hsa-miR-30a-5p, hsa-miR-422a, hsa-miR-769-3p	4	-1.002	-0.931
SLC25A12	ENST00000422440.2	hsa-miR-10a-3p, hsa-miR-149-3p, hsa-miR-202-3p, hsa-miR-30c-2-3p, hsa-miR-373-5p, hsa-miR-455-3p, hsa-miR-526b-5p, hsa-miR-610, hsa-miR-769-3p, hsa-miR-936	10	-1.001	-0.126
ZNF331	ENST00000253144.9	hsa-miR-1226-5p, hsa-miR-1299, hsa-miR-149-3p, hsa-miR-30c-2-3p, hsa-miR-373-5p, hsa-miR-455-3p, hsa-miR-654-5p	7	-1.001	-0.918
MARCKSL1	ENST00000329421.7	hsa-miR-149-3p, hsa-miR-30a-5p, hsa-miR-30c-2-3p, hsa-miR-557	4	-1.001	-0.954
SYNRG	ENST00000339208.6	hsa-miR-1299, hsa-miR-149-3p, hsa-miR-181c-3p, hsa-miR-196a-5p, hsa-miR-30c-2-3p, hsa-miR-373-5p, hsa-miR-422a, hsa-miR-455-3p, hsa-miR-526b-5p, hsa-miR-623, hsa-miR-654-5p, hsa-miR-93-3p	12	-1	-0.658
ANO6	ENST00000320560.8	hsa-miR-10a-3p, hsa-miR-1226-5p, hsa-miR-1299, hsa-miR-202-3p, hsa-miR-373-5p, hsa-miR-455-3p, hsa-miR-623, hsa-miR-760, hsa-miR-877-5p, hsa-miR-93-3p	10	-0.999	-0.997
SUV420H1	ENST00000304363.4	hsa-miR-1226-5p, hsa-miR-1306-3p, hsa-miR-373-5p, hsa-miR-422a, hsa-miR-557, hsa-miR-636, hsa-miR-93-3p, hsa-miR-99b-3p	8	-0.991	-0.365
TTLL11	ENST00000373776.3	hsa-miR-10a-5p, hsa-miR-10b-5p, hsa-miR-149-3p, hsa-miR-30c-2-3p, hsa-miR-373-5p, hsa-miR-422a, hsa-miR-455-3p, hsa-miR-622, hsa-miR-623, hsa-miR-93-3p	10	-0.991	-0.96
ANXA6	ENST00000354546.5	hsa-miR-1226-5p, hsa-miR-149-3p, hsa-miR-196a-5p, hsa-miR-30c-2-3p, hsa-miR-373-5p, hsa-miR-99b-3p	6	-0.99	-0.232
CDCA7L	ENST00000356195.5	hsa-miR-23a-5p, hsa-miR-373-5p, hsa-miR-422a, hsa-miR-455-3p, hsa-miR-636, hsa-miR-760, hsa-miR-93-3p	7	-0.99	-0.954
STXBP5	ENST00000367481.3	hsa-miR-10a-3p, hsa-miR-202-3p, hsa-miR-30a-5p, hsa-miR-373-5p, hsa-miR-422a, hsa-miR-455-3p, hsa-miR-557, hsa-miR-623, hsa-miR-877-5p, hsa-miR-93-3p	10	-0.989	-0.666
FLI1	ENST00000527786.2	hsa-miR-196a-5p, hsa-miR-373-5p, hsa-miR-455-3p, hsa-miR-526b-5p, hsa-miR-622, hsa-miR-623, hsa-miR-636, hsa-miR-877-5p, hsa-miR-93-3p	9	-0.989	-0.403
FAM78A	ENST00000372269.3	hsa-miR-1226-5p, hsa-miR-149-3p, hsa-miR-636, hsa-miR-654-5p, hsa-miR-760	5	-0.989	-0.697
WWC3	ENST00000380861.4	hsa-miR-10a-5p, hsa-miR-10b-5p, hsa-miR-149-3p, hsa-miR-30c-2-3p, hsa-miR-373-5p, hsa-miR-422a, hsa-miR-526b-5p, hsa-miR-557, hsa-miR-610, hsa-miR-622, hsa-miR-623	11	-0.988	-0.881
SEMA4D	ENST00000450295.1	hsa-miR-1226-5p, hsa-miR-1299, hsa-miR-149-3p, hsa-miR-373-5p, hsa-miR-422a, hsa-miR-623	6	-0.988	-0.798
SHC4	ENST00000332408.4	hsa-miR-455-3p, hsa-miR-526b-5p, hsa-miR-622, hsa-miR-636, hsa-miR-877-5p, hsa-miR-93-3p, hsa-miR-936	7	-0.985	-0.565
IPCEF1	ENST00000265198.4	hsa-miR-10a-3p, hsa-miR-1299, hsa-miR-149-3p, hsa-miR-202-3p, hsa-miR-373-5p, hsa-miR-455-3p, hsa-miR-526b-5p, hsa-miR-557, hsa-miR-610, hsa-miR-623, hsa-miR-654-5p, hsa-miR-877-5p, hsa-miR-936	13	-0.984	-0.984
SREBF1	ENST00000395757.1	hsa-miR-149-3p, hsa-miR-455-3p, hsa-miR-610	3	-0.981	-0.497
RNF112	ENST00000461366.1	hsa-miR-10a-5p, hsa-miR-10b-5p, hsa-miR-149-3p	3	-0.98	-0.98
CTSW	ENST00000528419.1	hsa-miR-149-3p, hsa-miR-23a-5p, hsa-miR-30c-2-3p	3	-0.98	-0.98
ALCAM	ENST00000306107.5	hsa-miR-30c-2-3p, hsa-miR-373-5p, hsa-miR-422a, hsa-miR-622, hsa-miR-623, hsa-miR-877-5p	6	-0.979	-0.815
HS3ST3B1	ENST00000360954.2	hsa-miR-1299, hsa-miR-149-3p, hsa-miR-196a-5p, hsa-miR-30a-5p, hsa-miR-30c-2-3p, hsa-miR-373-5p, hsa-miR-557, hsa-miR-584-5p, hsa-miR-610, hsa-miR-636, hsa-miR-760	11	-0.979	-0.978
CECR1	ENST00000399839.1	hsa-miR-149-3p, hsa-miR-30a-5p, hsa-miR-30c-2-3p, hsa-miR-373-5p, hsa-miR-422a, hsa-miR-455-3p, hsa-miR-584-5p, hsa-miR-622, hsa-miR-760, hsa-miR-877-5p	10	-0.977	-0.711
CD47	ENST00000361309.5	hsa-miR-30c-2-3p, hsa-miR-373-5p, hsa-miR-636, hsa-miR-769-3p, hsa-miR-93-3p	5	-0.974	-0.177
CCDC22	ENST00000376227.3	hsa-miR-422a, hsa-miR-636, hsa-miR-769-3p	3	-0.974	-0.974
TMEM161A	ENST00000450333.2	hsa-miR-10a-5p, hsa-miR-10b-5p, hsa-miR-373-5p, hsa-miR-455-3p, hsa-miR-769-3p, hsa-miR-936	6	-0.972	-0.105
XKR6	ENST00000304437.2	hsa-miR-149-3p, hsa-miR-455-3p, hsa-miR-557, hsa-miR-760, hsa-miR-93-3p	5	-0.969	-0.969
C2orf40	ENST00000238044.3	hsa-miR-196a-5p, hsa-miR-93-3p	2	-0.966	-0.966
CPOX	ENST00000264193.2	hsa-miR-10a-3p, hsa-miR-30a-5p, hsa-miR-30c-2-3p, hsa-miR-373-5p, hsa-miR-526b-5p, hsa-miR-623	6	-0.964	-0.49
NDRG2	ENST00000298687.5	hsa-miR-1226-5p, hsa-miR-149-3p, hsa-miR-30c-2-3p, hsa-miR-373-5p, hsa-miR-610, hsa-miR-623	6	-0.964	-0.963
RASGRP1	ENST00000310803.5	hsa-miR-10a-3p, hsa-miR-196a-5p, hsa-miR-202-3p, hsa-miR-422a, hsa-miR-557, hsa-miR-622, hsa-miR-936	7	-0.96	-0.96
MGAT5B	ENST00000428789.2	hsa-miR-149-3p, hsa-miR-30c-2-3p, hsa-miR-422a, hsa-miR-623, hsa-miR-654-5p, hsa-miR-760, hsa-miR-936	7	-0.959	-0.959
VIPR1	ENST00000433647.1	hsa-miR-149-3p, hsa-miR-202-3p, hsa-miR-30a-5p, hsa-miR-455-3p	4	-0.958	-0.958
CARNS1	ENST00000307823.3	hsa-miR-1226-5p, hsa-miR-1299, hsa-miR-149-3p, hsa-miR-422a, hsa-miR-93-3p, hsa-miR-99b-3p	6	-0.956	-0.956
MAP2K1	ENST00000307102.5	hsa-miR-202-3p, hsa-miR-422a, hsa-miR-623, hsa-miR-760, hsa-miR-93-3p, hsa-miR-936	6	-0.955	-0.758
TP63	ENST00000392460.3	hsa-miR-10a-5p, hsa-miR-10b-5p, hsa-miR-1299, hsa-miR-23a-5p, hsa-miR-30a-5p, hsa-miR-557, hsa-miR-584-5p, hsa-miR-623, hsa-miR-99b-3p	9	-0.955	-0.955
TUBB1	ENST00000217133.1	hsa-miR-1226-5p, hsa-miR-1299, hsa-miR-196a-5p, hsa-miR-373-5p, hsa-miR-455-3p, hsa-miR-526b-5p, hsa-miR-760, hsa-miR-769-3p	8	-0.955	-0.955
DECR1	ENST00000220764.2	hsa-miR-202-3p, hsa-miR-30a-5p, hsa-miR-373-5p, hsa-miR-622, hsa-miR-623	5	-0.955	-0.238
KLRK1	ENST00000240618.6	hsa-miR-30c-2-3p, hsa-miR-455-3p, hsa-miR-584-5p, hsa-miR-636, hsa-miR-654-5p, hsa-miR-93-3p	6	-0.955	-0.955
WNK1	ENST00000315939.6	hsa-miR-10a-5p, hsa-miR-10b-5p, hsa-miR-1226-5p, hsa-miR-23a-5p, hsa-miR-422a, hsa-miR-455-3p, hsa-miR-526b-5p, hsa-miR-623, hsa-miR-93-3p, hsa-miR-936	10	-0.955	-0.678
COL1A2	ENST00000297268.6	hsa-miR-196a-5p, hsa-miR-202-3p, hsa-miR-373-5p, hsa-miR-584-5p	4	-0.954	-0.851
GIMAP5	ENST00000358647.3	hsa-miR-10a-5p, hsa-miR-10b-5p, hsa-miR-769-3p, hsa-miR-93-3p, hsa-miR-936	5	-0.954	-0.954
NXF1	ENST00000531709.2	hsa-miR-149-3p, hsa-miR-202-3p, hsa-miR-373-5p, hsa-miR-623, hsa-miR-636, hsa-miR-654-5p, hsa-miR-769-3p, hsa-miR-936	8	-0.952	-0.952
KLHL36	ENST00000564996.1	hsa-miR-10a-5p, hsa-miR-10b-5p, hsa-miR-1226-5p, hsa-miR-1299, hsa-miR-149-3p, hsa-miR-202-3p, hsa-miR-23a-5p, hsa-miR-30c-2-3p, hsa-miR-373-5p, hsa-miR-455-3p, hsa-miR-526b-5p, hsa-miR-654-5p, hsa-miR-760, hsa-miR-936	14	-0.952	-0.21
L3MBTL1	ENST00000373135.3	hsa-miR-30a-5p, hsa-miR-455-3p, hsa-miR-760	3	-0.951	-0.169
WNT10B	ENST00000407467.1	hsa-miR-149-3p, hsa-miR-373-5p, hsa-miR-455-3p, hsa-miR-760, hsa-miR-769-3p, hsa-miR-93-3p	6	-0.951	-0.78
TMC8	ENST00000318430.5	hsa-miR-1226-5p, hsa-miR-1299, hsa-miR-149-3p, hsa-miR-23a-5p, hsa-miR-30a-5p, hsa-miR-30c-2-3p, hsa-miR-373-5p, hsa-miR-584-5p, hsa-miR-760, hsa-miR-93-3p	10	-0.949	-0.426
UTRN	ENST00000367545.3	hsa-miR-181c-3p, hsa-miR-202-3p, hsa-miR-373-5p, hsa-miR-557, hsa-miR-584-5p, hsa-miR-610, hsa-miR-769-3p, hsa-miR-877-5p, hsa-miR-93-3p, hsa-miR-936	10	-0.948	-0.926
ANKRD13A	ENST00000261739.4	hsa-miR-10a-5p, hsa-miR-10b-5p, hsa-miR-149-3p, hsa-miR-30a-5p, hsa-miR-373-5p, hsa-miR-455-3p, hsa-miR-623	7	-0.946	-0.851
UBR3	ENST00000272793.5	hsa-miR-10a-3p, hsa-miR-30c-2-3p, hsa-miR-526b-5p, hsa-miR-584-5p, hsa-miR-636, hsa-miR-654-5p	6	-0.945	-0.677
SH3RF3	ENST00000309415.6	hsa-miR-1299, hsa-miR-149-3p, hsa-miR-202-3p, hsa-miR-30c-2-3p, hsa-miR-455-3p, hsa-miR-526b-5p, hsa-miR-557, hsa-miR-622, hsa-miR-654-5p, hsa-miR-769-3p, hsa-miR-93-3p	11	-0.945	-0.945
FLOT2	ENST00000394906.2	hsa-miR-149-3p, hsa-miR-455-3p, hsa-miR-654-5p, hsa-miR-760, hsa-miR-93-3p	5	-0.945	-0.568
KCNAB3	ENST00000303790.2	hsa-miR-1306-3p, hsa-miR-149-3p, hsa-miR-202-3p, hsa-miR-23a-5p, hsa-miR-373-5p, hsa-miR-654-5p	6	-0.944	-0.863
ALPK1	ENST00000458497.1	hsa-miR-526b-5p, hsa-miR-584-5p, hsa-miR-622, hsa-miR-760	4	-0.942	-0.61
DENND2C	ENST00000393276.3	hsa-miR-149-3p, hsa-miR-30a-5p, hsa-miR-30c-2-3p, hsa-miR-373-5p, hsa-miR-455-3p, hsa-miR-610, hsa-miR-760, hsa-miR-769-3p	8	-0.941	-0.941
INO80E	ENST00000563197.1	hsa-miR-149-3p, hsa-miR-422a, hsa-miR-654-5p	3	-0.939	-0.939
GALK2	ENST00000327171.3	hsa-miR-10a-3p, hsa-miR-202-3p, hsa-miR-373-5p, hsa-miR-610, hsa-miR-760	5	-0.936	-0.272
DEDD2	ENST00000336034.4	hsa-miR-149-3p, hsa-miR-422a, hsa-miR-623, hsa-miR-769-3p, hsa-miR-877-5p	5	-0.934	-0.934
PRKCQ	ENST00000263125.5	hsa-miR-455-3p, hsa-miR-526b-5p, hsa-miR-584-5p, hsa-miR-622, hsa-miR-93-3p	5	-0.932	-0.932
CD300C	ENST00000330793.1	hsa-miR-149-3p, hsa-miR-202-3p, hsa-miR-584-5p, hsa-miR-760	4	-0.931	-0.931
SVIL	ENST00000375400.3	hsa-miR-30c-2-3p, hsa-miR-455-3p, hsa-miR-610, hsa-miR-623	4	-0.93	-0.835
ZNF343	ENST00000278772.4	hsa-miR-1226-5p, hsa-miR-1299, hsa-miR-196a-5p, hsa-miR-202-3p, hsa-miR-422a	5	-0.93	-0.93
ALDH7A1	ENST00000409134.3	hsa-miR-10a-5p, hsa-miR-10b-5p, hsa-miR-202-3p, hsa-miR-23a-5p, hsa-miR-373-5p, hsa-miR-99b-3p	6	-0.928	-0.543
AKAP10	ENST00000225737.6	hsa-miR-10a-3p, hsa-miR-10a-5p, hsa-miR-10b-5p, hsa-miR-30a-5p, hsa-miR-557, hsa-miR-584-5p, hsa-miR-760, hsa-miR-93-3p	8	-0.927	-0.927
SLFN13	ENST00000285013.6	hsa-miR-10a-3p, hsa-miR-10a-5p, hsa-miR-10b-5p, hsa-miR-1299, hsa-miR-149-3p, hsa-miR-181c-3p, hsa-miR-373-5p, hsa-miR-422a, hsa-miR-455-3p, hsa-miR-622, hsa-miR-623, hsa-miR-93-3p, hsa-miR-99b-3p	13	-0.925	-0.925
RIN3	ENST00000216487.7	hsa-miR-10a-3p, hsa-miR-1306-3p, hsa-miR-610, hsa-miR-623, hsa-miR-636, hsa-miR-760, hsa-miR-93-3p, hsa-miR-99b-3p	8	-0.924	-0.924
CYP2J2	ENST00000371204.3	hsa-miR-526b-5p, hsa-miR-584-5p, hsa-miR-936	3	-0.923	-0.923
RASA4	ENST00000262940.7	hsa-miR-1299, hsa-miR-149-3p, hsa-miR-181c-3p, hsa-miR-202-3p, hsa-miR-373-5p, hsa-miR-455-3p, hsa-miR-526b-5p, hsa-miR-557, hsa-miR-622, hsa-miR-623, hsa-miR-654-5p, hsa-miR-760, hsa-miR-769-3p	13	-0.921	-0.921
HAPLN3	ENST00000359595.3	hsa-miR-1226-5p, hsa-miR-149-3p, hsa-miR-23a-5p, hsa-miR-654-5p	4	-0.921	-0.921
CCDC91	ENST00000539107.1	hsa-miR-10a-3p, hsa-miR-30c-2-3p, hsa-miR-373-5p, hsa-miR-557, hsa-miR-584-5p, hsa-miR-936	6	-0.921	-0.917
CHEK2	ENST00000382566.1	hsa-miR-23a-5p, hsa-miR-455-3p, hsa-miR-526b-5p	3	-0.92	-0.92
LOXL2	ENST00000389131.3	hsa-miR-1226-5p, hsa-miR-149-3p, hsa-miR-422a, hsa-miR-636, hsa-miR-760	5	-0.916	-0.916
PIGL	ENST00000225609.5	hsa-miR-23a-5p, hsa-miR-526b-5p, hsa-miR-557, hsa-miR-760, hsa-miR-769-3p, hsa-miR-99b-3p	6	-0.915	-0.373
TTC28	ENST00000397906.2	hsa-miR-10a-3p, hsa-miR-10a-5p, hsa-miR-10b-5p, hsa-miR-1226-5p, hsa-miR-1299, hsa-miR-149-3p, hsa-miR-30a-5p, hsa-miR-30c-2-3p, hsa-miR-373-5p, hsa-miR-455-3p, hsa-miR-610, hsa-miR-622, hsa-miR-623, hsa-miR-654-5p, hsa-miR-760, hsa-miR-769-3p, hsa-miR-877-5p, hsa-miR-93-3p	18	-0.914	-0.289
KIAA2026	ENST00000399933.3	hsa-miR-1299, hsa-miR-30a-5p, hsa-miR-455-3p	3	-0.914	-0.914
F13A1	ENST00000264870.3	hsa-miR-10a-3p, hsa-miR-30c-2-3p, hsa-miR-373-5p, hsa-miR-455-3p, hsa-miR-610, hsa-miR-769-3p, hsa-miR-93-3p	7	-0.911	-0.911
PRRC1	ENST00000296666.8	hsa-miR-1226-5p, hsa-miR-373-5p, hsa-miR-622, hsa-miR-623, hsa-miR-636, hsa-miR-936	6	-0.911	-0.699
PBX2	ENST00000375050.4	hsa-miR-1299, hsa-miR-149-3p, hsa-miR-202-3p, hsa-miR-23a-5p, hsa-miR-30c-2-3p, hsa-miR-373-5p, hsa-miR-557, hsa-miR-636, hsa-miR-877-5p	9	-0.911	-0.692
B3GNT2	ENST00000301998.4	hsa-miR-10a-3p, hsa-miR-1299, hsa-miR-181c-3p, hsa-miR-557, hsa-miR-584-5p, hsa-miR-877-5p	6	-0.91	-0.91
TSC22D3	ENST00000372390.4	hsa-miR-1299, hsa-miR-654-5p, hsa-miR-760, hsa-miR-877-5p	4	-0.909	-0.909
FASTK	ENST00000540185.1	hsa-miR-149-3p, hsa-miR-526b-5p, hsa-miR-584-5p, hsa-miR-654-5p, hsa-miR-760, hsa-miR-93-3p	6	-0.909	-0.909
AMIGO1	ENST00000369864.4	hsa-miR-1226-5p, hsa-miR-1299, hsa-miR-149-3p, hsa-miR-23a-5p, hsa-miR-30c-2-3p, hsa-miR-373-5p, hsa-miR-526b-5p, hsa-miR-623, hsa-miR-654-5p, hsa-miR-877-5p	10	-0.908	-0.908
VPS13B	ENST00000357162.2	hsa-miR-10a-5p, hsa-miR-10b-5p, hsa-miR-149-3p, hsa-miR-30c-2-3p, hsa-miR-373-5p, hsa-miR-422a, hsa-miR-455-3p, hsa-miR-526b-5p, hsa-miR-557, hsa-miR-584-5p, hsa-miR-636, hsa-miR-760, hsa-miR-877-5p, hsa-miR-936	14	-0.907	-0.907
ESR1	ENST00000440973.1	hsa-miR-10a-3p, hsa-miR-149-3p, hsa-miR-196a-5p, hsa-miR-373-5p, hsa-miR-422a, hsa-miR-455-3p, hsa-miR-526b-5p, hsa-miR-557, hsa-miR-584-5p, hsa-miR-610, hsa-miR-93-3p	11	-0.907	-0.907
ALMS1	ENST00000264448.6	hsa-miR-526b-5p, hsa-miR-760	2	-0.906	-0.595
MORC2	ENST00000397641.3	hsa-miR-1226-5p, hsa-miR-23a-5p, hsa-miR-422a, hsa-miR-455-3p, hsa-miR-526b-5p, hsa-miR-636, hsa-miR-654-5p, hsa-miR-93-3p, hsa-miR-936	9	-0.905	-0.731
SORBS3	ENST00000240123.7	hsa-miR-149-3p, hsa-miR-455-3p, hsa-miR-623, hsa-miR-877-5p	4	-0.905	-0.696
ZNF91	ENST00000300619.7	hsa-miR-1306-3p, hsa-miR-181c-3p, hsa-miR-455-3p, hsa-miR-526b-5p, hsa-miR-877-5p	5	-0.903	-0.903
DAGLA	ENST00000257215.5	hsa-miR-149-3p, hsa-miR-202-3p, hsa-miR-30a-5p, hsa-miR-30c-2-3p, hsa-miR-455-3p, hsa-miR-636, hsa-miR-654-5p, hsa-miR-760, hsa-miR-877-5p	9	-0.902	-0.902
PGBD4	ENST00000397766.2	hsa-miR-149-3p, hsa-miR-23a-5p, hsa-miR-30c-2-3p, hsa-miR-373-5p, hsa-miR-455-3p, hsa-miR-526b-5p, hsa-miR-557, hsa-miR-622, hsa-miR-760	9	-0.901	-0.868
C14orf182	ENST00000399206.1	hsa-miR-202-3p, hsa-miR-30c-2-3p, hsa-miR-373-5p, hsa-miR-622, hsa-miR-636	5	-0.901	-0.899
HECA	ENST00000367658.2	hsa-miR-10a-3p, hsa-miR-1299, hsa-miR-149-3p, hsa-miR-23a-5p, hsa-miR-30c-2-3p, hsa-miR-373-5p, hsa-miR-455-3p, hsa-miR-526b-5p, hsa-miR-557, hsa-miR-622, hsa-miR-623, hsa-miR-760, hsa-miR-936	13	-0.899	-0.894
AKNA	ENST00000307564.4	hsa-miR-10a-5p, hsa-miR-10b-5p, hsa-miR-149-3p, hsa-miR-181c-3p, hsa-miR-196a-5p, hsa-miR-202-3p, hsa-miR-30c-2-3p, hsa-miR-373-5p, hsa-miR-455-3p, hsa-miR-526b-5p, hsa-miR-584-5p, hsa-miR-622, hsa-miR-769-3p, hsa-miR-877-5p, hsa-miR-93-3p	15	-0.897	-0.745
CFHR3	ENST00000471440.2	hsa-miR-30a-5p, hsa-miR-30c-2-3p, hsa-miR-936	3	-0.895	-0.895
BMI1	ENST00000376663.3	hsa-miR-10a-3p, hsa-miR-30a-5p, hsa-miR-30c-2-3p, hsa-miR-557, hsa-miR-636	5	-0.893	-0.758
PRRG2	ENST00000246794.5	hsa-miR-10a-5p, hsa-miR-10b-5p, hsa-miR-557, hsa-miR-760	4	-0.893	-0.856
C1orf52	ENST00000471115.1	hsa-miR-10a-3p, hsa-miR-30a-5p, hsa-miR-373-5p, hsa-miR-526b-5p, hsa-miR-769-3p	5	-0.893	-0.532
NBPF3	ENST00000318220.6	hsa-miR-30a-5p, hsa-miR-455-3p, hsa-miR-526b-5p, hsa-miR-610, hsa-miR-877-5p	5	-0.89	-0.89
ENTPD6	ENST00000433259.2	hsa-miR-30c-2-3p, hsa-miR-422a, hsa-miR-654-5p, hsa-miR-93-3p	4	-0.89	-0.871
FHL1	ENST00000394155.2	hsa-miR-1299, hsa-miR-202-3p, hsa-miR-30c-2-3p, hsa-miR-455-3p, hsa-miR-526b-5p, hsa-miR-936	6	-0.89	-0.696
AP1AR	ENST00000274000.5	hsa-miR-10a-3p, hsa-miR-1299, hsa-miR-202-3p, hsa-miR-30a-5p, hsa-miR-30c-2-3p, hsa-miR-422a, hsa-miR-557, hsa-miR-623	8	-0.889	-0.248
NDRG1	ENST00000323851.7	hsa-miR-1299, hsa-miR-149-3p, hsa-miR-422a, hsa-miR-769-3p	4	-0.889	-0.877
HSBP1L1	ENST00000451882.2	hsa-miR-1226-5p, hsa-miR-1299, hsa-miR-149-3p	3	-0.888	-0.888
LDLRAP1	ENST00000374338.4	hsa-miR-1226-5p, hsa-miR-149-3p, hsa-miR-23a-5p, hsa-miR-30c-2-3p, hsa-miR-422a, hsa-miR-455-3p, hsa-miR-760	7	-0.888	-0.888
HAUS3	ENST00000243706.4	hsa-miR-10a-3p, hsa-miR-1226-5p, hsa-miR-149-3p, hsa-miR-181c-3p, hsa-miR-23a-5p, hsa-miR-30c-2-3p, hsa-miR-373-5p, hsa-miR-422a, hsa-miR-455-3p, hsa-miR-610, hsa-miR-622, hsa-miR-877-5p	12	-0.886	-0.205
CRTAM	ENST00000227348.4	hsa-miR-10a-3p, hsa-miR-10a-5p, hsa-miR-10b-5p, hsa-miR-202-3p, hsa-miR-23a-5p, hsa-miR-557, hsa-miR-99b-3p	7	-0.886	-0.886
REV3L	ENST00000368802.3	hsa-miR-30a-5p, hsa-miR-455-3p, hsa-miR-557, hsa-miR-584-5p, hsa-miR-610, hsa-miR-877-5p	6	-0.882	-0.84
GIMAP2	ENST00000223293.5	hsa-miR-373-5p, hsa-miR-936	2	-0.882	-0.882
GPA33	ENST00000367868.3	hsa-miR-1226-5p, hsa-miR-149-3p, hsa-miR-202-3p, hsa-miR-526b-5p, hsa-miR-623, hsa-miR-636	6	-0.882	-0.882
SIDT1	ENST00000264852.4	hsa-miR-149-3p, hsa-miR-373-5p, hsa-miR-584-5p, hsa-miR-760, hsa-miR-769-3p, hsa-miR-93-3p, hsa-miR-99b-3p	7	-0.881	-0.881
RABGAP1	ENST00000373647.4	hsa-miR-1299, hsa-miR-149-3p, hsa-miR-30a-5p, hsa-miR-610, hsa-miR-622, hsa-miR-623, hsa-miR-654-5p, hsa-miR-93-3p, hsa-miR-936	9	-0.881	-0.878
KLRG1	ENST00000266551.4	hsa-miR-30a-5p, hsa-miR-455-3p, hsa-miR-557, hsa-miR-584-5p, hsa-miR-769-3p	5	-0.879	-0.283
AFF1	ENST00000395146.4	hsa-miR-10a-3p, hsa-miR-149-3p, hsa-miR-196a-5p, hsa-miR-23a-5p, hsa-miR-30a-5p, hsa-miR-373-5p, hsa-miR-422a, hsa-miR-455-3p, hsa-miR-557, hsa-miR-584-5p, hsa-miR-622, hsa-miR-623, hsa-miR-636, hsa-miR-877-5p, hsa-miR-93-3p, hsa-miR-99b-3p	16	-0.878	-0.591
PTPDC1	ENST00000375360.3	hsa-miR-30a-5p, hsa-miR-30c-2-3p, hsa-miR-422a, hsa-miR-623	4	-0.878	-0.119
RPH3A	ENST00000415485.3	hsa-miR-1226-5p, hsa-miR-149-3p, hsa-miR-30a-5p, hsa-miR-622, hsa-miR-654-5p, hsa-miR-769-3p, hsa-miR-93-3p	7	-0.877	-0.877
MMRN1	ENST00000394980.1	hsa-miR-149-3p, hsa-miR-30c-2-3p, hsa-miR-455-3p, hsa-miR-760, hsa-miR-877-5p	5	-0.877	-0.877
CAB39	ENST00000258418.5	hsa-miR-1299, hsa-miR-149-3p, hsa-miR-30c-2-3p, hsa-miR-422a, hsa-miR-526b-5p, hsa-miR-557, hsa-miR-93-3p	7	-0.875	-0.517
ZFAND4	ENST00000344646.5	hsa-miR-10a-5p, hsa-miR-10b-5p, hsa-miR-149-3p, hsa-miR-30c-2-3p, hsa-miR-455-3p, hsa-miR-526b-5p, hsa-miR-622, hsa-miR-623, hsa-miR-654-5p, hsa-miR-877-5p	10	-0.875	-0.021
ILF3	ENST00000449870.1	hsa-miR-10a-3p, hsa-miR-1226-5p, hsa-miR-149-3p, hsa-miR-202-3p, hsa-miR-23a-5p, hsa-miR-30c-2-3p, hsa-miR-373-5p, hsa-miR-654-5p, hsa-miR-769-3p, hsa-miR-93-3p, hsa-miR-99b-3p	11	-0.874	-0.648
PTGER2	ENST00000245457.5	hsa-miR-10a-3p, hsa-miR-1226-5p, hsa-miR-23a-5p, hsa-miR-30a-5p, hsa-miR-526b-5p, hsa-miR-622	6	-0.873	-0.273
TCF20	ENST00000359486.3	hsa-miR-1299, hsa-miR-623, hsa-miR-636, hsa-miR-93-3p	4	-0.873	-0.625
TNF	ENST00000449264.2	hsa-miR-1226-5p, hsa-miR-1299, hsa-miR-149-3p, hsa-miR-23a-5p	4	-0.873	-0.873
NPAS2	ENST00000335681.5	hsa-miR-1299, hsa-miR-181c-3p, hsa-miR-30a-5p, hsa-miR-455-3p, hsa-miR-636, hsa-miR-654-5p	6	-0.871	-0.687
CIC	ENST00000575354.2	hsa-miR-149-3p, hsa-miR-30c-2-3p, hsa-miR-557	3	-0.87	-0.87
UTP20	ENST00000261637.4	hsa-miR-149-3p, hsa-miR-30c-2-3p, hsa-miR-373-5p	3	-0.868	-0.868
CDC42	ENST00000344548.3	hsa-miR-149-3p, hsa-miR-23a-5p, hsa-miR-373-5p	3	-0.868	-0.868
ATP2A3	ENST00000309890.7	hsa-miR-149-3p, hsa-miR-202-3p, hsa-miR-455-3p, hsa-miR-622, hsa-miR-654-5p	5	-0.867	-0.867
AMPD2	ENST00000342115.4	hsa-miR-30c-2-3p, hsa-miR-455-3p, hsa-miR-654-5p, hsa-miR-769-3p	4	-0.865	-0.865
FAM110A	ENST00000381941.3	hsa-miR-149-3p, hsa-miR-455-3p, hsa-miR-623, hsa-miR-93-3p	4	-0.865	-0.606
TLR5	ENST00000540964.1	hsa-miR-1226-5p, hsa-miR-196a-5p, hsa-miR-23a-5p, hsa-miR-30c-2-3p, hsa-miR-422a, hsa-miR-557, hsa-miR-769-3p, hsa-miR-877-5p, hsa-miR-99b-3p	9	-0.865	-0.189
RASA2	ENST00000286364.3	hsa-miR-10a-3p, hsa-miR-1226-5p, hsa-miR-149-3p, hsa-miR-196a-5p, hsa-miR-30a-5p, hsa-miR-455-3p, hsa-miR-526b-5p, hsa-miR-584-5p	8	-0.864	-0.864
EPS8	ENST00000543523.1	hsa-miR-10a-3p, hsa-miR-10a-5p, hsa-miR-10b-5p, hsa-miR-30a-5p, hsa-miR-373-5p, hsa-miR-455-3p, hsa-miR-526b-5p, hsa-miR-584-5p, hsa-miR-610, hsa-miR-623, hsa-miR-636, hsa-miR-936	12	-0.864	-0.588
WWP2	ENST00000359154.2	hsa-miR-1299, hsa-miR-23a-5p, hsa-miR-455-3p, hsa-miR-557, hsa-miR-623, hsa-miR-636, hsa-miR-769-3p, hsa-miR-877-5p, hsa-miR-93-3p	9	-0.863	-0.863
TAGLN2	ENST00000368096.1	hsa-miR-149-3p, hsa-miR-30c-2-3p, hsa-miR-455-3p	3	-0.862	-0.86
LIMS3	ENST00000437679.2	hsa-miR-1299, hsa-miR-149-3p, hsa-miR-654-5p	3	-0.862	-0.862
TNKS	ENST00000310430.6	hsa-miR-1299, hsa-miR-149-3p, hsa-miR-181c-3p, hsa-miR-196a-5p, hsa-miR-202-3p, hsa-miR-23a-5p, hsa-miR-30a-5p, hsa-miR-30c-2-3p, hsa-miR-373-5p, hsa-miR-557, hsa-miR-610, hsa-miR-622, hsa-miR-636, hsa-miR-760, hsa-miR-877-5p	15	-0.861	-0.737
ARRDC4	ENST00000268042.6	hsa-miR-1299, hsa-miR-149-3p, hsa-miR-30a-5p, hsa-miR-557, hsa-miR-622, hsa-miR-877-5p, hsa-miR-93-3p, hsa-miR-936	8	-0.86	-0.86
GNAQ	ENST00000286548.4	hsa-miR-1226-5p, hsa-miR-202-3p, hsa-miR-30a-5p, hsa-miR-30c-2-3p, hsa-miR-455-3p, hsa-miR-557, hsa-miR-622, hsa-miR-623, hsa-miR-99b-3p	9	-0.859	-0.858
HMOX2	ENST00000570646.1	hsa-miR-610, hsa-miR-636, hsa-miR-877-5p	3	-0.859	-0.03
TRIM73	ENST00000450434.1	hsa-miR-149-3p, hsa-miR-30c-2-3p, hsa-miR-610, hsa-miR-93-3p	4	-0.858	-0.858
GPR68	ENST00000531499.2	hsa-miR-10a-5p, hsa-miR-10b-5p, hsa-miR-1299, hsa-miR-422a, hsa-miR-455-3p, hsa-miR-622, hsa-miR-623, hsa-miR-654-5p	8	-0.858	-0.858
PNPLA8	ENST00000426128.2	hsa-miR-10a-3p, hsa-miR-1299, hsa-miR-610, hsa-miR-636	4	-0.858	-0.311
HIST1H3F	ENST00000446824.2	hsa-miR-149-3p, hsa-miR-30c-2-3p, hsa-miR-373-5p, hsa-miR-760	4	-0.858	-0.798
C17orf104	ENST00000409464.1	hsa-miR-10a-3p, hsa-miR-10a-5p, hsa-miR-10b-5p, hsa-miR-181c-3p, hsa-miR-373-5p, hsa-miR-654-5p, hsa-miR-760	7	-0.857	-0.857
MED9	ENST00000268711.3	hsa-miR-10a-5p, hsa-miR-10b-5p, hsa-miR-1226-5p, hsa-miR-1299, hsa-miR-149-3p, hsa-miR-373-5p, hsa-miR-584-5p, hsa-miR-623, hsa-miR-654-5p	9	-0.855	-0.592
ALKBH8	ENST00000428149.2	hsa-miR-10a-3p, hsa-miR-23a-5p, hsa-miR-30a-5p, hsa-miR-373-5p, hsa-miR-526b-5p, hsa-miR-584-5p, hsa-miR-610, hsa-miR-760	8	-0.855	-0.855
PTPRJ	ENST00000418331.2	hsa-miR-149-3p, hsa-miR-23a-5p, hsa-miR-30c-2-3p, hsa-miR-373-5p, hsa-miR-422a, hsa-miR-623, hsa-miR-936	7	-0.855	-0.788
COL24A1	ENST00000370571.2	hsa-miR-10a-5p, hsa-miR-10b-5p, hsa-miR-1299, hsa-miR-196a-5p, hsa-miR-202-3p	5	-0.855	-0.855
CDK8	ENST00000381527.3	hsa-miR-1299, hsa-miR-30c-2-3p, hsa-miR-373-5p, hsa-miR-622	4	-0.85	-0.85
NR2C1	ENST00000333003.5	hsa-miR-149-3p, hsa-miR-30c-2-3p, hsa-miR-373-5p, hsa-miR-623, hsa-miR-636, hsa-miR-93-3p	6	-0.846	-0.39
PDE9A	ENST00000335512.4	hsa-miR-1299, hsa-miR-149-3p, hsa-miR-455-3p, hsa-miR-622, hsa-miR-636, hsa-miR-99b-3p	6	-0.846	-0.003
NRBP2	ENST00000442628.2	hsa-miR-1226-5p, hsa-miR-149-3p, hsa-miR-23a-5p, hsa-miR-30c-2-3p, hsa-miR-373-5p, hsa-miR-760, hsa-miR-936	7	-0.846	-0.826
OPHN1	ENST00000355520.5	hsa-miR-1226-5p, hsa-miR-149-3p, hsa-miR-181c-3p, hsa-miR-30a-5p, hsa-miR-30c-2-3p, hsa-miR-373-5p, hsa-miR-526b-5p, hsa-miR-557, hsa-miR-622, hsa-miR-623, hsa-miR-654-5p, hsa-miR-769-3p, hsa-miR-936	13	-0.845	-0.845
ZNF618	ENST00000288466.7	hsa-miR-10a-3p, hsa-miR-10a-5p, hsa-miR-10b-5p, hsa-miR-149-3p, hsa-miR-202-3p, hsa-miR-373-5p, hsa-miR-455-3p, hsa-miR-557, hsa-miR-610, hsa-miR-654-5p, hsa-miR-760, hsa-miR-769-3p, hsa-miR-877-5p, hsa-miR-93-3p, hsa-miR-936	15	-0.844	-0.836
PIK3CD	ENST00000536656.1	hsa-miR-1299, hsa-miR-149-3p, hsa-miR-30a-5p, hsa-miR-30c-2-3p, hsa-miR-373-5p, hsa-miR-610, hsa-miR-622, hsa-miR-623, hsa-miR-636, hsa-miR-760, hsa-miR-936	11	-0.844	-0.844
NOTCH2	ENST00000256646.2	hsa-miR-10a-5p, hsa-miR-10b-5p, hsa-miR-149-3p, hsa-miR-202-3p, hsa-miR-30a-5p, hsa-miR-373-5p, hsa-miR-455-3p, hsa-miR-526b-5p, hsa-miR-557, hsa-miR-622, hsa-miR-623, hsa-miR-636, hsa-miR-760, hsa-miR-93-3p, hsa-miR-936	15	-0.842	-0.529
RASA3	ENST00000334062.7	hsa-miR-1299, hsa-miR-30c-2-3p, hsa-miR-610, hsa-miR-623, hsa-miR-654-5p, hsa-miR-760	6	-0.84	-0.84
SGSM3	ENST00000248929.9	hsa-miR-373-5p, hsa-miR-455-3p, hsa-miR-654-5p, hsa-miR-760	4	-0.839	-0.401
ANXA1	ENST00000257497.6	hsa-miR-196a-5p, hsa-miR-584-5p	2	-0.839	-0.827
ID2	ENST00000234091.4	hsa-miR-23a-5p, hsa-miR-455-3p, hsa-miR-654-5p, hsa-miR-936	4	-0.838	-0.838
VPS37B	ENST00000267202.2	hsa-miR-149-3p, hsa-miR-202-3p, hsa-miR-30c-2-3p, hsa-miR-422a, hsa-miR-760, hsa-miR-936	6	-0.838	-0.835
IP6K1	ENST00000321599.4	hsa-miR-10a-5p, hsa-miR-10b-5p, hsa-miR-1226-5p, hsa-miR-149-3p, hsa-miR-373-5p, hsa-miR-455-3p, hsa-miR-622, hsa-miR-93-3p	8	-0.837	-0.037
UCP2	ENST00000536983.1	hsa-miR-1226-5p, hsa-miR-1299, hsa-miR-769-3p	3	-0.837	-0.77
STAT3	ENST00000585517.1	hsa-miR-10a-5p, hsa-miR-10b-5p, hsa-miR-1299, hsa-miR-149-3p, hsa-miR-196a-5p, hsa-miR-93-3p	6	-0.837	-0.759
PLCB1	ENST00000378641.3	hsa-miR-10a-3p, hsa-miR-1226-5p, hsa-miR-1299, hsa-miR-373-5p, hsa-miR-422a, hsa-miR-526b-5p, hsa-miR-622, hsa-miR-636, hsa-miR-936	9	-0.835	-0.835
DPP4	ENST00000360534.3	hsa-miR-23a-5p, hsa-miR-30c-2-3p, hsa-miR-455-3p, hsa-miR-526b-5p, hsa-miR-622, hsa-miR-623	6	-0.832	-0.832
FAM53B	ENST00000337318.3	hsa-miR-1226-5p, hsa-miR-23a-5p, hsa-miR-30c-2-3p, hsa-miR-422a, hsa-miR-455-3p, hsa-miR-526b-5p, hsa-miR-610, hsa-miR-622, hsa-miR-654-5p, hsa-miR-760, hsa-miR-93-3p	11	-0.829	-0.829
MEF2A	ENST00000354410.5	hsa-miR-1299, hsa-miR-196a-5p, hsa-miR-30c-2-3p, hsa-miR-373-5p, hsa-miR-526b-5p, hsa-miR-557, hsa-miR-610	7	-0.827	-0.79
HOOK1	ENST00000371208.3	hsa-miR-10a-3p, hsa-miR-196a-5p, hsa-miR-30a-5p, hsa-miR-373-5p, hsa-miR-584-5p, hsa-miR-636, hsa-miR-93-3p	7	-0.825	-0.792
QSOX2	ENST00000358701.5	hsa-miR-1299, hsa-miR-149-3p, hsa-miR-30a-5p, hsa-miR-30c-2-3p, hsa-miR-422a, hsa-miR-623, hsa-miR-760, hsa-miR-93-3p	8	-0.824	-0.794
COL5A1	ENST00000371817.3	hsa-miR-10a-3p, hsa-miR-149-3p, hsa-miR-23a-5p, hsa-miR-455-3p, hsa-miR-636, hsa-miR-654-5p, hsa-miR-760	7	-0.821	-0.689
RPL10	ENST00000424325.2	hsa-miR-30a-5p, hsa-miR-30c-2-3p, hsa-miR-455-3p, hsa-miR-584-5p, hsa-miR-636	5	-0.821	-0.331
PRG4	ENST00000367483.4	hsa-miR-149-3p, hsa-miR-30a-5p, hsa-miR-636	3	-0.821	-0.821
TYROBP	ENST00000424586.3	hsa-miR-636, hsa-miR-654-5p	2	-0.821	-0.821
NBPF14	ENST00000369219.1	hsa-miR-30a-5p, hsa-miR-455-3p, hsa-miR-557, hsa-miR-610, hsa-miR-877-5p	5	-0.82	-0.444
TMEM130	ENST00000416379.2	hsa-miR-149-3p, hsa-miR-422a, hsa-miR-760, hsa-miR-93-3p	4	-0.82	-0.82
PER1	ENST00000317276.4	hsa-miR-149-3p, hsa-miR-23a-5p, hsa-miR-30c-2-3p, hsa-miR-373-5p, hsa-miR-526b-5p, hsa-miR-623, hsa-miR-654-5p, hsa-miR-93-3p	8	-0.819	-0.593
SLC36A4	ENST00000326402.4	hsa-miR-1299, hsa-miR-30a-5p, hsa-miR-373-5p, hsa-miR-422a, hsa-miR-455-3p, hsa-miR-526b-5p, hsa-miR-557, hsa-miR-769-3p, hsa-miR-877-5p, hsa-miR-936	10	-0.818	-0.33
PSIP1	ENST00000380738.4	hsa-miR-10a-5p, hsa-miR-10b-5p, hsa-miR-1299, hsa-miR-373-5p, hsa-miR-526b-5p, hsa-miR-622	6	-0.818	-0.542
CDK17	ENST00000543119.2	hsa-miR-30a-5p, hsa-miR-373-5p, hsa-miR-455-3p, hsa-miR-622, hsa-miR-636, hsa-miR-760, hsa-miR-936	7	-0.817	-0.8
DDX21	ENST00000354185.4	hsa-miR-1299, hsa-miR-373-5p, hsa-miR-526b-5p, hsa-miR-557, hsa-miR-584-5p, hsa-miR-636, hsa-miR-769-3p, hsa-miR-936, hsa-miR-99b-3p	9	-0.816	-0.736
SYT16	ENST00000430451.2	hsa-miR-10a-5p, hsa-miR-10b-5p, hsa-miR-202-3p, hsa-miR-623, hsa-miR-936	5	-0.816	-0.816
HERC3	ENST00000402738.1	hsa-miR-10a-3p, hsa-miR-30a-5p, hsa-miR-30c-2-3p, hsa-miR-373-5p, hsa-miR-557, hsa-miR-622, hsa-miR-654-5p, hsa-miR-877-5p	8	-0.815	-0.815
AFAP1L2	ENST00000304129.4	hsa-miR-30a-5p, hsa-miR-373-5p, hsa-miR-622, hsa-miR-623, hsa-miR-760	5	-0.815	-0.815
SENP7	ENST00000394095.2	hsa-miR-10a-3p, hsa-miR-10a-5p, hsa-miR-10b-5p, hsa-miR-373-5p, hsa-miR-557, hsa-miR-610	6	-0.815	-0.815
CD97	ENST00000357355.3	hsa-miR-149-3p, hsa-miR-422a, hsa-miR-622	3	-0.814	-0.814
LTBP3	ENST00000322147.4	hsa-miR-10a-3p, hsa-miR-149-3p, hsa-miR-622	3	-0.813	-0.54
EDN1	ENST00000379375.5	hsa-miR-202-3p, hsa-miR-557, hsa-miR-584-5p, hsa-miR-93-3p	4	-0.813	-0.813
P4HA1	ENST00000307116.2	hsa-miR-149-3p, hsa-miR-30a-5p, hsa-miR-30c-2-3p, hsa-miR-610	4	-0.812	-0.673
SLC44A1	ENST00000374720.3	hsa-miR-10a-3p, hsa-miR-1226-5p, hsa-miR-1299, hsa-miR-149-3p, hsa-miR-202-3p, hsa-miR-23a-5p, hsa-miR-30c-2-3p, hsa-miR-373-5p, hsa-miR-422a, hsa-miR-455-3p, hsa-miR-557, hsa-miR-610, hsa-miR-623, hsa-miR-769-3p, hsa-miR-877-5p, hsa-miR-936, hsa-miR-99b-3p	17	-0.811	-0.159
RPS6	ENST00000380394.4	hsa-miR-10a-5p, hsa-miR-10b-5p, hsa-miR-373-5p, hsa-miR-422a, hsa-miR-557, hsa-miR-769-3p, hsa-miR-93-3p	7	-0.81	-0.173
CR1	ENST00000367052.1	hsa-miR-10a-5p, hsa-miR-10b-5p, hsa-miR-1299, hsa-miR-149-3p, hsa-miR-196a-5p, hsa-miR-30c-2-3p, hsa-miR-373-5p, hsa-miR-455-3p, hsa-miR-936	9	-0.809	-0.698
SELL	ENST00000236147.4	hsa-miR-1226-5p, hsa-miR-557, hsa-miR-584-5p, hsa-miR-623, hsa-miR-654-5p	5	-0.808	-0.808
LFNG	ENST00000402045.1	hsa-miR-10a-5p, hsa-miR-10b-5p, hsa-miR-149-3p, hsa-miR-623, hsa-miR-654-5p	5	-0.808	-0.799
MAP4K4	ENST00000413150.2	hsa-miR-10a-5p, hsa-miR-10b-5p, hsa-miR-1299, hsa-miR-202-3p, hsa-miR-30a-5p, hsa-miR-622, hsa-miR-93-3p, hsa-miR-936	8	-0.807	-0.095
PDE6B	ENST00000255622.6	hsa-miR-1226-5p, hsa-miR-149-3p, hsa-miR-373-5p, hsa-miR-455-3p, hsa-miR-654-5p	5	-0.806	-0.806
CXorf21	ENST00000378962.3	hsa-miR-10a-5p, hsa-miR-10b-5p, hsa-miR-1306-3p, hsa-miR-23a-5p, hsa-miR-373-5p, hsa-miR-455-3p	6	-0.806	-0.001
GNAZ	ENST00000248996.4	hsa-miR-1299, hsa-miR-149-3p, hsa-miR-877-5p	3	-0.805	-0.695
COQ10B	ENST00000263960.2	hsa-miR-373-5p, hsa-miR-422a, hsa-miR-455-3p, hsa-miR-584-5p, hsa-miR-623	5	-0.805	-0.666
PIM2	ENST00000376509.4	hsa-miR-149-3p, hsa-miR-422a, hsa-miR-760, hsa-miR-769-3p	4	-0.805	-0.805
NSUN5	ENST00000428206.1	hsa-miR-10a-3p, hsa-miR-1226-5p, hsa-miR-557, hsa-miR-610, hsa-miR-654-5p	5	-0.804	-0.523
NUDT15	ENST00000258662.2	hsa-miR-1299, hsa-miR-149-3p, hsa-miR-202-3p, hsa-miR-30c-2-3p, hsa-miR-373-5p, hsa-miR-526b-5p, hsa-miR-557, hsa-miR-654-5p	8	-0.804	-0.804
NUP160	ENST00000378460.2	hsa-miR-1299, hsa-miR-23a-5p, hsa-miR-422a, hsa-miR-455-3p, hsa-miR-99b-3p	5	-0.803	-0.803
CRBN	ENST00000231948.4	hsa-miR-1226-5p, hsa-miR-30a-5p, hsa-miR-373-5p, hsa-miR-526b-5p, hsa-miR-636, hsa-miR-936	6	-0.802	-0.101
ABHD3	ENST00000289119.2	hsa-miR-1299, hsa-miR-422a, hsa-miR-557, hsa-miR-622, hsa-miR-93-3p	5	-0.802	-0.802
DGKZ	ENST00000343674.6	hsa-miR-149-3p, hsa-miR-30a-5p, hsa-miR-654-5p, hsa-miR-93-3p	4	-0.801	-0.801
OXR1	ENST00000312046.6	hsa-miR-1299, hsa-miR-30a-5p, hsa-miR-30c-2-3p, hsa-miR-526b-5p, hsa-miR-557	5	-0.801	-0.801
SELP	ENST00000263686.6	hsa-miR-1226-5p, hsa-miR-1299, hsa-miR-202-3p, hsa-miR-610, hsa-miR-622	5	-0.8	-0.8
RGS12	ENST00000538395.1	hsa-miR-1299, hsa-miR-149-3p, hsa-miR-30c-2-3p, hsa-miR-373-5p, hsa-miR-422a, hsa-miR-455-3p, hsa-miR-526b-5p, hsa-miR-654-5p, hsa-miR-93-3p	9	-0.799	-0.663
SLITRK5	ENST00000325089.6	hsa-miR-10a-3p, hsa-miR-149-3p, hsa-miR-455-3p, hsa-miR-769-3p	4	-0.798	-0.79
TJP2	ENST00000453658.2	hsa-miR-23a-5p, hsa-miR-30c-2-3p, hsa-miR-455-3p, hsa-miR-557, hsa-miR-636, hsa-miR-760	6	-0.798	-0.792
FEZ1	ENST00000278919.3	hsa-miR-1226-5p, hsa-miR-455-3p	2	-0.796	-0.796
PIGS	ENST00000395346.2	hsa-miR-1299, hsa-miR-149-3p, hsa-miR-422a	3	-0.796	-0.796
TGFB1	ENST00000221930.5	hsa-miR-373-5p, hsa-miR-654-5p	2	-0.794	-0.392
ACSL5	ENST00000354273.4	hsa-miR-623, hsa-miR-636, hsa-miR-769-3p, hsa-miR-936	4	-0.793	-0.515
SORBS1	ENST00000371227.4	hsa-miR-1299, hsa-miR-149-3p, hsa-miR-23a-5p, hsa-miR-422a, hsa-miR-455-3p, hsa-miR-584-5p, hsa-miR-610, hsa-miR-622, hsa-miR-623, hsa-miR-654-5p, hsa-miR-769-3p	11	-0.793	-0.793
ADORA2A	ENST00000337539.7	hsa-miR-455-3p, hsa-miR-622, hsa-miR-623, hsa-miR-760, hsa-miR-93-3p	5	-0.792	-0.792
TAF4B	ENST00000269142.5	hsa-miR-196a-5p, hsa-miR-30a-5p, hsa-miR-557, hsa-miR-769-3p, hsa-miR-936	5	-0.79	-0.79
USP20	ENST00000315480.4	hsa-miR-149-3p, hsa-miR-202-3p, hsa-miR-622, hsa-miR-654-5p, hsa-miR-760, hsa-miR-93-3p	6	-0.79	-0.753
ZNF783	ENST00000434415.1	hsa-miR-10a-5p, hsa-miR-10b-5p, hsa-miR-202-3p, hsa-miR-30c-2-3p, hsa-miR-422a, hsa-miR-455-3p, hsa-miR-622, hsa-miR-654-5p	8	-0.79	-0.79
EID2	ENST00000390658.2	hsa-miR-1306-3p, hsa-miR-526b-5p, hsa-miR-622, hsa-miR-877-5p	4	-0.79	-0.184
CD69	ENST00000228434.3	hsa-miR-1299, hsa-miR-181c-3p	2	-0.789	-0.789
ZNF276	ENST00000289816.5	hsa-miR-1226-5p, hsa-miR-23a-5p, hsa-miR-622, hsa-miR-623, hsa-miR-769-3p, hsa-miR-93-3p, hsa-miR-99b-3p	7	-0.786	-0.261
MAML2	ENST00000524717.1	hsa-miR-30c-2-3p, hsa-miR-557, hsa-miR-584-5p, hsa-miR-610, hsa-miR-636, hsa-miR-877-5p, hsa-miR-936	7	-0.786	-0.684
LNX2	ENST00000316334.3	hsa-miR-1299, hsa-miR-149-3p, hsa-miR-181c-3p, hsa-miR-30c-2-3p, hsa-miR-455-3p, hsa-miR-584-5p, hsa-miR-936	7	-0.785	-0.785
MATR3	ENST00000510056.1	hsa-miR-10a-5p, hsa-miR-10b-5p, hsa-miR-149-3p, hsa-miR-202-3p, hsa-miR-30a-5p, hsa-miR-30c-2-3p, hsa-miR-373-5p, hsa-miR-526b-5p, hsa-miR-557, hsa-miR-622	10	-0.785	-0.456
RBM47	ENST00000319592.4	hsa-miR-455-3p, hsa-miR-557, hsa-miR-636, hsa-miR-93-3p, hsa-miR-936	5	-0.784	-0.738
RNFT2	ENST00000392549.2	hsa-miR-23a-5p, hsa-miR-30c-2-3p, hsa-miR-455-3p, hsa-miR-623	4	-0.784	-0.742
KIAA1468	ENST00000398130.2	hsa-miR-1299, hsa-miR-1306-3p, hsa-miR-23a-5p, hsa-miR-455-3p, hsa-miR-610, hsa-miR-622, hsa-miR-760, hsa-miR-877-5p, hsa-miR-936	9	-0.784	-0.119
HTR7	ENST00000371719.2	hsa-miR-10a-5p, hsa-miR-10b-5p, hsa-miR-1299, hsa-miR-636, hsa-miR-654-5p, hsa-miR-93-3p	6	-0.783	-0.783
L3MBTL3	ENST00000529410.1	hsa-miR-10a-5p, hsa-miR-10b-5p, hsa-miR-30a-5p, hsa-miR-373-5p, hsa-miR-526b-5p, hsa-miR-636, hsa-miR-760	7	-0.783	-0.67
FAM65B	ENST00000259698.4	hsa-miR-1299, hsa-miR-1306-3p, hsa-miR-196a-5p, hsa-miR-557, hsa-miR-622, hsa-miR-636, hsa-miR-760, hsa-miR-877-5p	8	-0.782	-0.782
ITGA5	ENST00000293379.4	hsa-miR-149-3p, hsa-miR-23a-5p, hsa-miR-30a-5p, hsa-miR-760, hsa-miR-936	5	-0.782	-0.782
CHD9	ENST00000566029.1	hsa-miR-10a-3p, hsa-miR-1299, hsa-miR-149-3p, hsa-miR-202-3p, hsa-miR-30a-5p, hsa-miR-30c-2-3p, hsa-miR-373-5p, hsa-miR-455-3p, hsa-miR-557, hsa-miR-877-5p, hsa-miR-936, hsa-miR-99b-3p	12	-0.781	-0.618
SLC25A25	ENST00000373069.5	hsa-miR-1299, hsa-miR-149-3p, hsa-miR-422a, hsa-miR-455-3p, hsa-miR-557, hsa-miR-93-3p, hsa-miR-99b-3p	7	-0.781	-0.778
SLC2A3	ENST00000075120.7	hsa-miR-10a-3p, hsa-miR-1226-5p, hsa-miR-149-3p, hsa-miR-23a-5p, hsa-miR-30a-5p, hsa-miR-422a, hsa-miR-557, hsa-miR-623, hsa-miR-760, hsa-miR-936	10	-0.78	-0.78
EEPD1	ENST00000242108.4	hsa-miR-149-3p, hsa-miR-23a-5p, hsa-miR-30a-5p, hsa-miR-422a, hsa-miR-526b-5p, hsa-miR-623, hsa-miR-654-5p, hsa-miR-877-5p, hsa-miR-99b-3p	9	-0.78	-0.233
ITGA6	ENST00000375221.2	hsa-miR-30a-5p, hsa-miR-455-3p, hsa-miR-557, hsa-miR-622, hsa-miR-936	5	-0.78	-0.637
GRIP1	ENST00000398016.3	hsa-miR-1226-5p, hsa-miR-181c-3p, hsa-miR-455-3p, hsa-miR-557, hsa-miR-584-5p, hsa-miR-636	6	-0.78	-0.78
PNMA3	ENST00000447306.1	hsa-miR-10a-5p, hsa-miR-10b-5p, hsa-miR-1226-5p, hsa-miR-181c-3p, hsa-miR-30c-2-3p, hsa-miR-557, hsa-miR-623, hsa-miR-654-5p, hsa-miR-93-3p	9	-0.779	-0.779
APC	ENST00000457016.1	hsa-miR-10a-5p, hsa-miR-10b-5p, hsa-miR-149-3p, hsa-miR-30c-2-3p, hsa-miR-373-5p, hsa-miR-557, hsa-miR-610, hsa-miR-622, hsa-miR-623, hsa-miR-769-3p, hsa-miR-93-3p, hsa-miR-936	12	-0.778	-0.326
PLCL2	ENST00000418129.2	hsa-miR-455-3p, hsa-miR-636, hsa-miR-760	3	-0.778	-0.673
IP6K2	ENST00000431721.2	hsa-miR-1226-5p, hsa-miR-455-3p, hsa-miR-93-3p	3	-0.777	-0.777
IL1B	ENST00000263341.2	hsa-miR-373-5p, hsa-miR-455-3p, hsa-miR-622, hsa-miR-623	4	-0.772	-0.772
P2RY14	ENST00000309170.3	hsa-miR-1226-5p, hsa-miR-455-3p, hsa-miR-557, hsa-miR-936	4	-0.771	-0.771
SESN1	ENST00000436639.2	hsa-miR-181c-3p, hsa-miR-93-3p	2	-0.771	-0.771
ULK3	ENST00000440863.2	hsa-miR-10a-3p, hsa-miR-10a-5p, hsa-miR-10b-5p, hsa-miR-1226-5p, hsa-miR-149-3p, hsa-miR-23a-5p, hsa-miR-30c-2-3p, hsa-miR-373-5p, hsa-miR-654-5p	9	-0.771	-0.771
DEPDC1B	ENST00000265036.5	hsa-miR-10a-3p, hsa-miR-30a-5p, hsa-miR-373-5p, hsa-miR-936	4	-0.768	-0.726
TNK1	ENST00000570896.1	hsa-miR-149-3p, hsa-miR-769-3p	2	-0.766	-0.766
FBLN5	ENST00000267620.10	hsa-miR-23a-5p, hsa-miR-373-5p, hsa-miR-584-5p, hsa-miR-623	4	-0.765	-0.667
GFM1	ENST00000486715.1	hsa-miR-10a-3p, hsa-miR-1299, hsa-miR-149-3p, hsa-miR-181c-3p, hsa-miR-23a-5p, hsa-miR-30c-2-3p, hsa-miR-373-5p, hsa-miR-526b-5p, hsa-miR-636	9	-0.765	-0.07
RPL31	ENST00000409320.3	hsa-miR-1299, hsa-miR-455-3p, hsa-miR-557	3	-0.764	-0.12
NELL2	ENST00000395487.2	hsa-miR-455-3p, hsa-miR-526b-5p, hsa-miR-557, hsa-miR-877-5p, hsa-miR-936	5	-0.763	-0.763
CCR2	ENST00000400888.2	hsa-miR-196a-5p, hsa-miR-30c-2-3p, hsa-miR-373-5p, hsa-miR-455-3p, hsa-miR-99b-3p	5	-0.763	-0.763
C10orf10	ENST00000298295.3	hsa-miR-1226-5p, hsa-miR-149-3p, hsa-miR-30c-2-3p, hsa-miR-455-3p, hsa-miR-584-5p, hsa-miR-623	6	-0.763	-0.384
CDC42BPG	ENST00000342711.5	hsa-miR-1226-5p, hsa-miR-1299, hsa-miR-149-3p, hsa-miR-455-3p, hsa-miR-623, hsa-miR-654-5p	6	-0.763	-0.753
UNC119	ENST00000301032.4	hsa-miR-1226-5p, hsa-miR-149-3p, hsa-miR-196a-5p, hsa-miR-623, hsa-miR-769-3p	5	-0.763	-0.763
SUN3	ENST00000297325.4	hsa-miR-1299, hsa-miR-422a, hsa-miR-526b-5p	3	-0.761	-0.761
USP40	ENST00000450966.1	hsa-miR-10a-5p, hsa-miR-10b-5p, hsa-miR-149-3p, hsa-miR-23a-5p, hsa-miR-30c-2-3p, hsa-miR-455-3p, hsa-miR-610, hsa-miR-654-5p, hsa-miR-769-3p	9	-0.758	-0.654
DDIT4	ENST00000307365.3	hsa-miR-149-3p, hsa-miR-23a-5p, hsa-miR-30a-5p, hsa-miR-455-3p, hsa-miR-936	5	-0.756	-0.663
GPC3	ENST00000370818.3	hsa-miR-149-3p, hsa-miR-202-3p, hsa-miR-623	3	-0.754	-0.701
ADCY7	ENST00000394697.2	hsa-miR-10a-5p, hsa-miR-10b-5p, hsa-miR-373-5p, hsa-miR-526b-5p, hsa-miR-557, hsa-miR-584-5p, hsa-miR-760, hsa-miR-769-3p, hsa-miR-93-3p	9	-0.754	-0.707
NDEL1	ENST00000402554.3	hsa-miR-1226-5p, hsa-miR-149-3p, hsa-miR-30a-5p, hsa-miR-455-3p	4	-0.754	-0.73
ADAM11	ENST00000200557.6	hsa-miR-1226-5p, hsa-miR-1299, hsa-miR-149-3p, hsa-miR-196a-5p, hsa-miR-202-3p, hsa-miR-23a-5p, hsa-miR-30a-5p, hsa-miR-30c-2-3p, hsa-miR-526b-5p, hsa-miR-760	10	-0.753	-0.588
TUBA8	ENST00000330423.3	hsa-miR-1226-5p, hsa-miR-1299, hsa-miR-149-3p, hsa-miR-636	4	-0.752	-0.123
TXNRD3	ENST00000518740.1	hsa-miR-10a-3p, hsa-miR-23a-5p, hsa-miR-373-5p, hsa-miR-455-3p, hsa-miR-622	5	-0.752	-0.23
ARHGAP30	ENST00000368016.3	hsa-miR-1226-5p, hsa-miR-202-3p, hsa-miR-623	3	-0.751	-0.751
SGMS1	ENST00000361781.2	hsa-miR-1299, hsa-miR-557, hsa-miR-760, hsa-miR-93-3p	4	-0.751	-0.647
NUP210	ENST00000254508.5	hsa-miR-1299, hsa-miR-422a, hsa-miR-526b-5p, hsa-miR-610, hsa-miR-622, hsa-miR-623, hsa-miR-93-3p, hsa-miR-936, hsa-miR-99b-3p	9	-0.75	-0.749
MYO5C	ENST00000261839.7	hsa-miR-149-3p, hsa-miR-30c-2-3p, hsa-miR-373-5p, hsa-miR-584-5p, hsa-miR-622, hsa-miR-654-5p, hsa-miR-760, hsa-miR-769-3p	8	-0.749	-0.749
MAGEA2B	ENST00000370293.2	hsa-miR-202-3p, hsa-miR-373-5p, hsa-miR-557	3	-0.749	-0.749
AK5	ENST00000354567.2	hsa-miR-181c-3p, hsa-miR-557, hsa-miR-654-5p, hsa-miR-760, hsa-miR-936	5	-0.749	-0.208
HHEX	ENST00000282728.5	hsa-miR-149-3p, hsa-miR-30c-2-3p, hsa-miR-623	3	-0.748	-0.741
PEX14	ENST00000356607.4	hsa-miR-149-3p	1	-0.747	-0.747
JUN	ENST00000371222.2	hsa-miR-1299, hsa-miR-149-3p, hsa-miR-455-3p	3	-0.747	-0.458
CXCL14	ENST00000337225.5	hsa-miR-1299, hsa-miR-557, hsa-miR-623	3	-0.747	-0.747
MYLK	ENST00000360772.3	hsa-miR-10a-3p, hsa-miR-181c-3p, hsa-miR-23a-5p, hsa-miR-30c-2-3p, hsa-miR-526b-5p, hsa-miR-584-5p, hsa-miR-769-3p	7	-0.747	-0.425
CCL3L3	ENST00000378354.4	hsa-miR-455-3p, hsa-miR-622	2	-0.747	-0.747
TLE4	ENST00000376544.3	hsa-miR-149-3p, hsa-miR-455-3p, hsa-miR-557, hsa-miR-622, hsa-miR-623, hsa-miR-93-3p	6	-0.745	-0.374
SIAH1	ENST00000380006.2	hsa-miR-1299, hsa-miR-455-3p, hsa-miR-557, hsa-miR-99b-3p	4	-0.745	-0.197
SNAI1	ENST00000244050.2	hsa-miR-23a-5p, hsa-miR-30a-5p, hsa-miR-30c-2-3p	3	-0.745	-0.745
GLYCTK	ENST00000354773.4	hsa-miR-149-3p, hsa-miR-373-5p, hsa-miR-422a, hsa-miR-455-3p, hsa-miR-622, hsa-miR-769-3p, hsa-miR-936	7	-0.744	-0.33
ITM2A	ENST00000373298.2	hsa-miR-10a-3p, hsa-miR-455-3p, hsa-miR-526b-5p	3	-0.743	-0.743
KDELR2	ENST00000258739.4	hsa-miR-1226-5p, hsa-miR-557, hsa-miR-584-5p, hsa-miR-760	4	-0.741	-0.557
KDM4C	ENST00000381309.3	hsa-miR-10a-3p, hsa-miR-10a-5p, hsa-miR-10b-5p, hsa-miR-1299, hsa-miR-769-3p	5	-0.741	-0.741
PPM1M	ENST00000409502.3	hsa-miR-526b-5p, hsa-miR-623, hsa-miR-654-5p	3	-0.741	-0.741
PPFIA4	ENST00000447715.2	hsa-miR-1299, hsa-miR-149-3p, hsa-miR-181c-3p, hsa-miR-23a-5p, hsa-miR-30c-2-3p, hsa-miR-422a, hsa-miR-455-3p, hsa-miR-557, hsa-miR-622, hsa-miR-760, hsa-miR-769-3p, hsa-miR-936	12	-0.741	-0.741
ARHGEF10	ENST00000520359.1	hsa-miR-10a-3p, hsa-miR-422a, hsa-miR-622, hsa-miR-636, hsa-miR-760, hsa-miR-93-3p	6	-0.741	-0.73
RPL15	ENST00000307839.5	hsa-miR-373-5p, hsa-miR-422a, hsa-miR-584-5p, hsa-miR-99b-3p	4	-0.74	-0.035
SH2D1A	ENST00000371139.4	hsa-miR-10a-3p, hsa-miR-557, hsa-miR-623, hsa-miR-636, hsa-miR-93-3p	5	-0.74	-0.74
HSF5	ENST00000323777.3	hsa-miR-181c-3p, hsa-miR-202-3p, hsa-miR-373-5p, hsa-miR-557, hsa-miR-93-3p, hsa-miR-936	6	-0.739	-0.739
KLRB1	ENST00000229402.3	hsa-miR-196a-5p, hsa-miR-557, hsa-miR-877-5p	3	-0.739	-0.739
ZNF318	ENST00000361428.2	hsa-miR-10a-3p, hsa-miR-30a-5p, hsa-miR-30c-2-3p, hsa-miR-373-5p, hsa-miR-584-5p, hsa-miR-877-5p	6	-0.739	-0.659
C6orf136	ENST00000376473.5	hsa-miR-769-3p	1	-0.739	-0.215
HBD	ENST00000380299.3	hsa-miR-584-5p	1	-0.739	-0.739
PSG1	ENST00000436291.2	hsa-miR-1299, hsa-miR-30c-2-3p, hsa-miR-584-5p	3	-0.739	-0.739
KIAA1377	ENST00000263468.8	hsa-miR-10a-5p, hsa-miR-10b-5p, hsa-miR-1299, hsa-miR-196a-5p, hsa-miR-202-3p, hsa-miR-23a-5p, hsa-miR-373-5p, hsa-miR-526b-5p, hsa-miR-636, hsa-miR-877-5p	10	-0.737	-0.239
SLC25A30	ENST00000539591.1	hsa-miR-30a-5p, hsa-miR-373-5p, hsa-miR-422a, hsa-miR-455-3p, hsa-miR-622, hsa-miR-93-3p	6	-0.735	-0.699
CAV1	ENST00000405348.1	hsa-miR-10a-5p, hsa-miR-10b-5p, hsa-miR-149-3p, hsa-miR-373-5p, hsa-miR-526b-5p, hsa-miR-623, hsa-miR-93-3p	7	-0.735	-0.531
TXNIP	ENST00000369317.4	hsa-miR-373-5p, hsa-miR-455-3p, hsa-miR-623, hsa-miR-654-5p, hsa-miR-760, hsa-miR-93-3p, hsa-miR-936	7	-0.734	-0.545
SNED1	ENST00000310397.8	hsa-miR-1226-5p, hsa-miR-23a-5p, hsa-miR-455-3p, hsa-miR-557, hsa-miR-622, hsa-miR-623, hsa-miR-654-5p, hsa-miR-760	8	-0.732	-0.549
TAGAP	ENST00000367066.3	hsa-miR-1226-5p, hsa-miR-1299, hsa-miR-455-3p, hsa-miR-557, hsa-miR-622	5	-0.732	-0.732
ANGPT1	ENST00000520734.1	hsa-miR-10a-3p, hsa-miR-373-5p, hsa-miR-526b-5p, hsa-miR-557, hsa-miR-623	5	-0.732	-0.541
FAM153B	ENST00000253490.4	hsa-miR-202-3p, hsa-miR-30a-5p, hsa-miR-769-3p, hsa-miR-93-3p	4	-0.731	-0.731
ERC2	ENST00000288221.6	hsa-miR-10a-3p, hsa-miR-23a-5p, hsa-miR-30a-5p, hsa-miR-373-5p, hsa-miR-557, hsa-miR-623, hsa-miR-636, hsa-miR-877-5p	8	-0.731	-0.731
VPS13D	ENST00000358136.3	hsa-miR-10a-5p, hsa-miR-10b-5p, hsa-miR-1299, hsa-miR-149-3p, hsa-miR-30c-2-3p, hsa-miR-623, hsa-miR-636, hsa-miR-654-5p, hsa-miR-769-3p, hsa-miR-936	10	-0.73	-0.29
EPHA4	ENST00000281821.2	hsa-miR-10a-5p, hsa-miR-10b-5p, hsa-miR-1226-5p, hsa-miR-1299, hsa-miR-202-3p, hsa-miR-30c-2-3p, hsa-miR-373-5p, hsa-miR-623, hsa-miR-760	9	-0.729	-0.667
HPGD	ENST00000296522.6	hsa-miR-10a-3p, hsa-miR-10a-5p, hsa-miR-149-3p, hsa-miR-623, hsa-miR-636, hsa-miR-936	6	-0.729	-0.306
INADL	ENST00000371158.2	hsa-miR-1226-5p, hsa-miR-149-3p, hsa-miR-30c-2-3p, hsa-miR-373-5p, hsa-miR-422a, hsa-miR-455-3p, hsa-miR-622, hsa-miR-93-3p	8	-0.729	-0.729
RPS16	ENST00000599539.1	hsa-miR-149-3p, hsa-miR-373-5p, hsa-miR-526b-5p	3	-0.729	-0.137
TOB1	ENST00000499247.2	hsa-miR-373-5p, hsa-miR-455-3p, hsa-miR-636	3	-0.728	-0.618
RBM39	ENST00000253363.6	hsa-miR-1226-5p, hsa-miR-181c-3p, hsa-miR-373-5p, hsa-miR-936	4	-0.727	-0.362
CEP70	ENST00000464035.1	hsa-miR-30a-5p, hsa-miR-557, hsa-miR-936	3	-0.725	-0.253
ARFGEF1	ENST00000262215.3	hsa-miR-10a-3p, hsa-miR-149-3p, hsa-miR-196a-5p, hsa-miR-30c-2-3p, hsa-miR-373-5p, hsa-miR-455-3p, hsa-miR-557, hsa-miR-623, hsa-miR-936	9	-0.724	-0.369
MTSS1	ENST00000378017.3	hsa-miR-1226-5p, hsa-miR-30a-5p, hsa-miR-30c-2-3p, hsa-miR-455-3p, hsa-miR-557, hsa-miR-654-5p	6	-0.724	-0.364
AOAH	ENST00000538464.1	hsa-miR-422a, hsa-miR-455-3p, hsa-miR-93-3p	3	-0.724	-0.724
TBC1D15	ENST00000550746.1	hsa-miR-149-3p, hsa-miR-30a-5p, hsa-miR-30c-2-3p, hsa-miR-373-5p, hsa-miR-422a, hsa-miR-557, hsa-miR-584-5p	7	-0.724	-0.313
NTRK2	ENST00000395882.1	hsa-miR-10a-3p, hsa-miR-1226-5p, hsa-miR-1299, hsa-miR-30c-2-3p, hsa-miR-455-3p, hsa-miR-526b-5p, hsa-miR-557, hsa-miR-622, hsa-miR-654-5p, hsa-miR-760, hsa-miR-936	11	-0.723	-0.723
RPL22L1	ENST00000295830.8	hsa-miR-202-3p, hsa-miR-373-5p, hsa-miR-936	3	-0.723	-0.15
HAVCR2	ENST00000307851.4	hsa-miR-10a-5p, hsa-miR-10b-5p, hsa-miR-149-3p, hsa-miR-30c-2-3p, hsa-miR-373-5p, hsa-miR-455-3p	6	-0.722	-0.722
KDR	ENST00000263923.4	hsa-miR-1299, hsa-miR-30c-2-3p, hsa-miR-455-3p, hsa-miR-526b-5p, hsa-miR-622, hsa-miR-936	6	-0.721	-0.721
ATP11A	ENST00000487903.1	hsa-miR-10a-3p, hsa-miR-10a-5p, hsa-miR-10b-5p, hsa-miR-1226-5p, hsa-miR-23a-5p, hsa-miR-30c-2-3p, hsa-miR-636, hsa-miR-654-5p, hsa-miR-760, hsa-miR-769-3p, hsa-miR-93-3p, hsa-miR-936	12	-0.721	-0.637
KIAA2018	ENST00000316407.4	hsa-miR-1299, hsa-miR-149-3p, hsa-miR-181c-3p, hsa-miR-202-3p, hsa-miR-30c-2-3p, hsa-miR-373-5p, hsa-miR-455-3p, hsa-miR-526b-5p, hsa-miR-636, hsa-miR-654-5p, hsa-miR-93-3p, hsa-miR-936	12	-0.721	-0.721
GUCA1B	ENST00000230361.3	hsa-miR-10a-5p, hsa-miR-10b-5p, hsa-miR-622, hsa-miR-623, hsa-miR-654-5p, hsa-miR-760	6	-0.719	-0.665
FBXW7	ENST00000281708.4	hsa-miR-373-5p, hsa-miR-455-3p, hsa-miR-557, hsa-miR-584-5p, hsa-miR-622, hsa-miR-760, hsa-miR-877-5p	7	-0.719	-0.719
SCNN1A	ENST00000360168.3	hsa-miR-1226-5p, hsa-miR-202-3p, hsa-miR-455-3p, hsa-miR-760, hsa-miR-877-5p	5	-0.719	-0.719
PTGER4	ENST00000302472.3	hsa-miR-10a-3p, hsa-miR-1299, hsa-miR-181c-3p, hsa-miR-373-5p, hsa-miR-93-3p	5	-0.718	-0.718
HIST1H2AE	ENST00000303910.2	hsa-miR-760	1	-0.717	-0.717
TNN	ENST00000239462.4	hsa-miR-149-3p, hsa-miR-30c-2-3p, hsa-miR-636, hsa-miR-654-5p	4	-0.715	-0.281
MLC1	ENST00000395876.2	hsa-miR-149-3p, hsa-miR-30c-2-3p, hsa-miR-622, hsa-miR-654-5p, hsa-miR-760	5	-0.715	-0.715
RNF43	ENST00000407977.2	hsa-miR-10a-5p, hsa-miR-10b-5p, hsa-miR-373-5p, hsa-miR-623, hsa-miR-760, hsa-miR-769-3p, hsa-miR-93-3p	7	-0.715	-0.386
NLRP3	ENST00000391828.3	hsa-miR-1226-5p, hsa-miR-30a-5p, hsa-miR-584-5p, hsa-miR-610	4	-0.715	-0.715
TTC17	ENST00000039989.4	hsa-miR-610, hsa-miR-622, hsa-miR-769-3p, hsa-miR-93-3p	4	-0.714	-0.608
SORCS3	ENST00000369701.3	hsa-miR-1226-5p, hsa-miR-30a-5p, hsa-miR-557, hsa-miR-623, hsa-miR-93-3p, hsa-miR-936	6	-0.714	-0.714
ATG9B	ENST00000605938.1	hsa-miR-1226-5p, hsa-miR-149-3p, hsa-miR-23a-5p, hsa-miR-30c-2-3p, hsa-miR-526b-5p, hsa-miR-622, hsa-miR-623, hsa-miR-654-5p	8	-0.713	-0.713
WNT10A	ENST00000258411.3	hsa-miR-149-3p, hsa-miR-23a-5p, hsa-miR-422a, hsa-miR-455-3p, hsa-miR-654-5p	5	-0.713	-0.713
GLRX	ENST00000379979.4	hsa-miR-1226-5p, hsa-miR-526b-5p, hsa-miR-877-5p	3	-0.713	-0.59
ST6GALNAC2	ENST00000225276.5	hsa-miR-422a, hsa-miR-455-3p, hsa-miR-623	3	-0.712	-0.712
KBTBD11	ENST00000320248.3	hsa-miR-10a-3p, hsa-miR-10a-5p, hsa-miR-10b-5p, hsa-miR-1226-5p, hsa-miR-1299, hsa-miR-373-5p, hsa-miR-455-3p, hsa-miR-557, hsa-miR-654-5p, hsa-miR-760, hsa-miR-877-5p	11	-0.71	-0.71
ABLIM3	ENST00000326685.7	hsa-miR-149-3p, hsa-miR-373-5p, hsa-miR-526b-5p, hsa-miR-584-5p, hsa-miR-636, hsa-miR-654-5p, hsa-miR-936	7	-0.71	-0.391
ZDHHC11	ENST00000424784.2	hsa-miR-30a-5p, hsa-miR-455-3p, hsa-miR-557, hsa-miR-760, hsa-miR-936	5	-0.71	-0.71
OCM2	ENST00000257627.4	hsa-miR-196a-5p, hsa-miR-23a-5p, hsa-miR-877-5p	3	-0.709	-0.709
BCL11B	ENST00000357195.3	hsa-miR-30a-5p, hsa-miR-373-5p, hsa-miR-455-3p, hsa-miR-557, hsa-miR-622, hsa-miR-623, hsa-miR-636, hsa-miR-654-5p, hsa-miR-769-3p, hsa-miR-877-5p, hsa-miR-93-3p, hsa-miR-936	12	-0.709	-0.709
PDE5A	ENST00000354960.3	hsa-miR-30a-5p, hsa-miR-373-5p, hsa-miR-455-3p, hsa-miR-526b-5p, hsa-miR-557, hsa-miR-936	6	-0.709	-0.549
TECPR1	ENST00000447648.2	hsa-miR-149-3p, hsa-miR-30a-5p, hsa-miR-373-5p, hsa-miR-622, hsa-miR-623, hsa-miR-760, hsa-miR-93-3p	7	-0.708	-0.427
NEO1	ENST00000261908.6	hsa-miR-1299, hsa-miR-149-3p, hsa-miR-196a-5p, hsa-miR-202-3p, hsa-miR-23a-5p, hsa-miR-422a, hsa-miR-455-3p, hsa-miR-622, hsa-miR-654-5p, hsa-miR-760, hsa-miR-877-5p, hsa-miR-93-3p	12	-0.708	-0.351
SKAP1	ENST00000336915.6	hsa-miR-610, hsa-miR-636, hsa-miR-654-5p	3	-0.708	-0.707
SEPT14	ENST00000388975.3	hsa-miR-10a-3p, hsa-miR-1299, hsa-miR-373-5p, hsa-miR-936	4	-0.707	-0.707
NR1D1	ENST00000246672.3	hsa-miR-149-3p	1	-0.703	-0.672
GNLY	ENST00000263863.4	hsa-miR-1299, hsa-miR-149-3p, hsa-miR-636	3	-0.703	-0.703
PNMA5	ENST00000361887.5	hsa-miR-10a-5p, hsa-miR-10b-5p, hsa-miR-1299, hsa-miR-455-3p, hsa-miR-526b-5p, hsa-miR-654-5p, hsa-miR-760, hsa-miR-93-3p	8	-0.702	-0.702
BTK	ENST00000372880.1	hsa-miR-10a-3p, hsa-miR-622, hsa-miR-769-3p	3	-0.701	-0.701
PPA2	ENST00000341695.5	hsa-miR-23a-5p, hsa-miR-373-5p	2	-0.7	-0.161
STARD8	ENST00000252336.6	hsa-miR-10a-3p, hsa-miR-1226-5p, hsa-miR-1306-3p, hsa-miR-373-5p, hsa-miR-455-3p, hsa-miR-622, hsa-miR-623, hsa-miR-760, hsa-miR-769-3p, hsa-miR-99b-3p	10	-0.698	-0.698
KLRC3	ENST00000381903.2	hsa-miR-149-3p, hsa-miR-202-3p, hsa-miR-526b-5p, hsa-miR-584-5p	4	-0.695	-0.548
SHISA3	ENST00000319234.4	hsa-miR-1299, hsa-miR-30a-5p	2	-0.694	-0.694
OTUD5	ENST00000156084.4	hsa-miR-30c-2-3p, hsa-miR-557, hsa-miR-654-5p	3	-0.691	-0.689
SBDS	ENST00000246868.2	hsa-miR-422a, hsa-miR-877-5p	2	-0.688	-0.688
RPS2	ENST00000529806.1	hsa-miR-760	1	-0.686	0
ARHGEF2	ENST00000368315.4	hsa-miR-1226-5p, hsa-miR-149-3p, hsa-miR-181c-3p, hsa-miR-23a-5p, hsa-miR-455-3p	5	-0.685	-0.477
ST6GALNAC1	ENST00000156626.7	hsa-miR-1299, hsa-miR-30a-5p, hsa-miR-526b-5p, hsa-miR-623	4	-0.684	-0.684
MARCH9	ENST00000266643.5	hsa-miR-149-3p, hsa-miR-202-3p, hsa-miR-30a-5p, hsa-miR-610, hsa-miR-769-3p	5	-0.684	-0.319
CUX2	ENST00000261726.6	hsa-miR-10a-3p, hsa-miR-1299, hsa-miR-196a-5p, hsa-miR-23a-5p, hsa-miR-584-5p, hsa-miR-622, hsa-miR-623, hsa-miR-769-3p	8	-0.683	-0.436
MAP3K3	ENST00000361357.3	hsa-miR-10a-5p, hsa-miR-10b-5p, hsa-miR-1226-5p, hsa-miR-149-3p, hsa-miR-202-3p, hsa-miR-30c-2-3p, hsa-miR-455-3p, hsa-miR-526b-5p, hsa-miR-557, hsa-miR-622, hsa-miR-623, hsa-miR-760, hsa-miR-769-3p	13	-0.683	-0.656
PYROXD2	ENST00000370575.4	hsa-miR-455-3p, hsa-miR-526b-5p	2	-0.683	-0.683
SHPRH	ENST00000367505.2	hsa-miR-373-5p, hsa-miR-584-5p, hsa-miR-610, hsa-miR-623, hsa-miR-769-3p, hsa-miR-936	6	-0.681	-0.681
GPHN	ENST00000478722.1	hsa-miR-10a-3p, hsa-miR-526b-5p, hsa-miR-584-5p, hsa-miR-622	4	-0.68	-0.662
IMPACT	ENST00000284202.4	hsa-miR-149-3p, hsa-miR-373-5p, hsa-miR-557, hsa-miR-636, hsa-miR-760, hsa-miR-877-5p	6	-0.679	-0.187
HIST1H2AL	ENST00000357320.2	hsa-miR-760	1	-0.678	-0.678
CCNL1	ENST00000295926.3	hsa-miR-181c-3p, hsa-miR-30a-5p, hsa-miR-373-5p, hsa-miR-526b-5p	4	-0.678	-0.043
MB21D2	ENST00000392452.2	hsa-miR-30a-5p, hsa-miR-373-5p, hsa-miR-557, hsa-miR-936	4	-0.678	-0.651
UNC45B	ENST00000268876.5	hsa-miR-10a-5p, hsa-miR-10b-5p, hsa-miR-149-3p, hsa-miR-196a-5p, hsa-miR-30c-2-3p, hsa-miR-373-5p, hsa-miR-455-3p, hsa-miR-610	8	-0.676	-0.676
USP36	ENST00000542802.3	hsa-miR-10a-3p, hsa-miR-10a-5p, hsa-miR-10b-5p, hsa-miR-1226-5p, hsa-miR-149-3p, hsa-miR-30a-5p, hsa-miR-30c-2-3p, hsa-miR-526b-5p, hsa-miR-623, hsa-miR-636	10	-0.676	-0.375
MYOM2	ENST00000262113.4	hsa-miR-1226-5p, hsa-miR-149-3p, hsa-miR-181c-3p, hsa-miR-30c-2-3p, hsa-miR-373-5p, hsa-miR-422a, hsa-miR-455-3p, hsa-miR-526b-5p, hsa-miR-622, hsa-miR-623, hsa-miR-654-5p, hsa-miR-760	12	-0.676	-0.144
TLR6	ENST00000436693.2	hsa-miR-10a-5p, hsa-miR-10b-5p, hsa-miR-1299, hsa-miR-149-3p, hsa-miR-373-5p, hsa-miR-455-3p, hsa-miR-557, hsa-miR-622, hsa-miR-623, hsa-miR-769-3p, hsa-miR-93-3p	11	-0.675	-0.675
MAP4K3	ENST00000263881.3	hsa-miR-10a-3p, hsa-miR-196a-5p, hsa-miR-202-3p, hsa-miR-455-3p	4	-0.673	-0.673
RNASET2	ENST00000366855.6	hsa-miR-10a-3p, hsa-miR-1299, hsa-miR-30c-2-3p, hsa-miR-610, hsa-miR-622, hsa-miR-760	6	-0.672	-0.021
AGER	ENST00000375065.5	hsa-miR-760, hsa-miR-769-3p	2	-0.672	-0.465
PCSK7	ENST00000320934.3	hsa-miR-10a-5p, hsa-miR-10b-5p, hsa-miR-373-5p, hsa-miR-455-3p, hsa-miR-584-5p, hsa-miR-760	6	-0.67	-0.32
ZNF148	ENST00000360647.4	hsa-miR-10a-3p, hsa-miR-196a-5p, hsa-miR-30a-5p, hsa-miR-373-5p, hsa-miR-455-3p, hsa-miR-526b-5p, hsa-miR-557, hsa-miR-610, hsa-miR-623, hsa-miR-769-3p, hsa-miR-93-3p	11	-0.67	-0.384
CPA3	ENST00000296046.3	hsa-miR-196a-5p, hsa-miR-584-5p, hsa-miR-93-3p	3	-0.669	-0.669
SDCBP	ENST00000260130.4	hsa-miR-196a-5p, hsa-miR-373-5p, hsa-miR-936	3	-0.668	-0.661
SLC4A4	ENST00000340595.3	hsa-miR-10a-3p, hsa-miR-181c-3p, hsa-miR-23a-5p, hsa-miR-30c-2-3p, hsa-miR-373-5p, hsa-miR-526b-5p, hsa-miR-623, hsa-miR-760, hsa-miR-936	9	-0.666	-0.648
ACAP2	ENST00000326793.6	hsa-miR-10a-3p, hsa-miR-1299, hsa-miR-149-3p, hsa-miR-30a-5p, hsa-miR-422a, hsa-miR-526b-5p, hsa-miR-584-5p, hsa-miR-610	8	-0.665	-0.575
CLDND1	ENST00000341181.6	hsa-miR-23a-5p, hsa-miR-30a-5p, hsa-miR-455-3p, hsa-miR-557, hsa-miR-584-5p	5	-0.665	-0.285
IER2	ENST00000292433.3	hsa-miR-149-3p, hsa-miR-30a-5p, hsa-miR-455-3p	3	-0.664	-0.209
ATP6V1E2	ENST00000306448.4	hsa-miR-584-5p	1	-0.664	-0.664
ASPH	ENST00000356457.5	hsa-miR-10a-3p, hsa-miR-455-3p, hsa-miR-557, hsa-miR-584-5p, hsa-miR-760	5	-0.662	-0.661
WBP2	ENST00000254806.3	hsa-miR-149-3p, hsa-miR-422a, hsa-miR-455-3p	3	-0.662	-0.662
SCMH1	ENST00000361705.3	hsa-miR-149-3p, hsa-miR-455-3p, hsa-miR-557, hsa-miR-654-5p, hsa-miR-93-3p	5	-0.662	-0.662
ZNF541	ENST00000391901.3	hsa-miR-1299, hsa-miR-149-3p, hsa-miR-610	3	-0.662	-0.662
RASGEF1A	ENST00000374459.1	hsa-miR-1226-5p, hsa-miR-181c-3p, hsa-miR-30a-5p, hsa-miR-373-5p, hsa-miR-584-5p, hsa-miR-636, hsa-miR-936	7	-0.661	-0.496
C2CD2	ENST00000329623.7	hsa-miR-10a-5p, hsa-miR-10b-5p, hsa-miR-1299, hsa-miR-149-3p, hsa-miR-30a-5p, hsa-miR-30c-2-3p, hsa-miR-422a, hsa-miR-455-3p, hsa-miR-623, hsa-miR-760	10	-0.657	-0.651
NCOA1	ENST00000405141.1	hsa-miR-1299, hsa-miR-149-3p, hsa-miR-23a-5p, hsa-miR-526b-5p, hsa-miR-557, hsa-miR-769-3p, hsa-miR-93-3p, hsa-miR-936	8	-0.656	-0.448
DTX1	ENST00000257600.3	hsa-miR-30c-2-3p, hsa-miR-373-5p, hsa-miR-760, hsa-miR-93-3p	4	-0.656	-0.656
KRT73	ENST00000305748.3	hsa-miR-373-5p, hsa-miR-622, hsa-miR-623, hsa-miR-936	4	-0.656	-0.656
KCNG3	ENST00000306078.1	hsa-miR-1299, hsa-miR-373-5p, hsa-miR-455-3p, hsa-miR-584-5p	4	-0.654	-0.654
HIST2H2AA4	ENST00000369159.2	hsa-miR-760	1	-0.653	-0.653
ITGB3	ENST00000559488.1	hsa-miR-10a-5p, hsa-miR-10b-5p, hsa-miR-1226-5p, hsa-miR-1299, hsa-miR-149-3p, hsa-miR-202-3p, hsa-miR-30a-5p, hsa-miR-30c-2-3p, hsa-miR-373-5p, hsa-miR-455-3p, hsa-miR-623, hsa-miR-760, hsa-miR-93-3p	13	-0.651	-0.649
CDH23	ENST00000299366.7	hsa-miR-455-3p, hsa-miR-610, hsa-miR-936	3	-0.649	-0.098
EFHC2	ENST00000420999.1	hsa-miR-373-5p, hsa-miR-93-3p	2	-0.649	-0.002
ZNF300	ENST00000446148.2	hsa-miR-373-5p, hsa-miR-610, hsa-miR-623, hsa-miR-769-3p	4	-0.649	-0.649
CHD6	ENST00000373233.3	hsa-miR-10a-5p, hsa-miR-10b-5p, hsa-miR-196a-5p, hsa-miR-373-5p, hsa-miR-455-3p, hsa-miR-557, hsa-miR-636, hsa-miR-654-5p, hsa-miR-93-3p	9	-0.649	-0.48
IFNGR2	ENST00000290219.6	hsa-miR-1299, hsa-miR-877-5p	2	-0.648	-0.647
IL24	ENST00000367093.3	hsa-miR-149-3p, hsa-miR-760, hsa-miR-93-3p	3	-0.648	-0.557
ATP8B2	ENST00000368489.3	hsa-miR-149-3p, hsa-miR-196a-5p, hsa-miR-30a-5p, hsa-miR-30c-2-3p, hsa-miR-373-5p, hsa-miR-455-3p, hsa-miR-557, hsa-miR-654-5p	8	-0.646	-0.306
DDX5	ENST00000225792.5	hsa-miR-455-3p, hsa-miR-622, hsa-miR-636	3	-0.645	-0.563
FAM160B2	ENST00000289921.7	hsa-miR-1226-5p, hsa-miR-149-3p, hsa-miR-202-3p, hsa-miR-30c-2-3p, hsa-miR-557, hsa-miR-622, hsa-miR-623, hsa-miR-654-5p, hsa-miR-760, hsa-miR-93-3p	10	-0.643	-0.537
SBF2	ENST00000256190.8	hsa-miR-10a-5p, hsa-miR-10b-5p, hsa-miR-373-5p, hsa-miR-526b-5p, hsa-miR-557	5	-0.642	-0.447
PICALM	ENST00000532317.1	hsa-miR-30a-5p, hsa-miR-526b-5p, hsa-miR-623	3	-0.642	-0.476
CAMSAP2	ENST00000358823.2	hsa-miR-373-5p, hsa-miR-526b-5p, hsa-miR-557, hsa-miR-610, hsa-miR-877-5p, hsa-miR-936, hsa-miR-99b-3p	7	-0.641	-0.489
SYNE1	ENST00000367255.5	hsa-miR-149-3p, hsa-miR-30c-2-3p, hsa-miR-373-5p, hsa-miR-557, hsa-miR-636, hsa-miR-769-3p, hsa-miR-99b-3p	7	-0.64	-0.64
TFAP4	ENST00000204517.6	hsa-miR-149-3p, hsa-miR-30c-2-3p, hsa-miR-373-5p, hsa-miR-760	4	-0.64	-0.64
SH3YL1	ENST00000403712.2	hsa-miR-30a-5p, hsa-miR-373-5p, hsa-miR-760	3	-0.639	-0.619
ADAM8	ENST00000445355.3	hsa-miR-1226-5p, hsa-miR-149-3p, hsa-miR-455-3p, hsa-miR-622, hsa-miR-93-3p	5	-0.639	-0.639
BRD4	ENST00000263377.2	hsa-miR-149-3p, hsa-miR-23a-5p, hsa-miR-30c-2-3p, hsa-miR-557, hsa-miR-623, hsa-miR-654-5p, hsa-miR-760	7	-0.636	-0.599
NPAT	ENST00000278612.8	hsa-miR-1299, hsa-miR-149-3p, hsa-miR-202-3p, hsa-miR-30c-2-3p, hsa-miR-373-5p, hsa-miR-422a, hsa-miR-455-3p, hsa-miR-526b-5p, hsa-miR-557, hsa-miR-610	10	-0.636	-0.267
HCAR1	ENST00000432564.1	hsa-miR-10a-5p, hsa-miR-10b-5p, hsa-miR-149-3p, hsa-miR-30c-2-3p, hsa-miR-373-5p, hsa-miR-455-3p, hsa-miR-622, hsa-miR-654-5p, hsa-miR-769-3p	9	-0.635	-0.635
ATG16L1	ENST00000392017.4	hsa-miR-149-3p, hsa-miR-181c-3p, hsa-miR-202-3p, hsa-miR-373-5p, hsa-miR-623, hsa-miR-636	6	-0.634	-0.634
MBTD1	ENST00000586178.1	hsa-miR-10a-3p, hsa-miR-1299, hsa-miR-202-3p, hsa-miR-30c-2-3p, hsa-miR-373-5p, hsa-miR-455-3p, hsa-miR-936	7	-0.634	-0.634
KAL1	ENST00000262648.3	hsa-miR-10a-3p, hsa-miR-1299, hsa-miR-149-3p, hsa-miR-181c-3p, hsa-miR-196a-5p, hsa-miR-373-5p, hsa-miR-610, hsa-miR-760, hsa-miR-769-3p, hsa-miR-936	10	-0.632	-0.469
EMR1	ENST00000250572.8	hsa-miR-1299, hsa-miR-654-5p, hsa-miR-760, hsa-miR-769-3p	4	-0.631	-0.631
KAT8	ENST00000448516.2	hsa-miR-149-3p, hsa-miR-636	2	-0.629	-0.629
USP24	ENST00000294383.6	hsa-miR-10a-5p, hsa-miR-10b-5p, hsa-miR-1299, hsa-miR-30a-5p, hsa-miR-373-5p, hsa-miR-455-3p, hsa-miR-526b-5p, hsa-miR-622, hsa-miR-760	9	-0.628	-0.368
VCPIP1	ENST00000310421.4	hsa-miR-10a-3p, hsa-miR-1299, hsa-miR-149-3p, hsa-miR-202-3p, hsa-miR-373-5p, hsa-miR-422a, hsa-miR-455-3p, hsa-miR-526b-5p, hsa-miR-557, hsa-miR-622, hsa-miR-769-3p, hsa-miR-936	12	-0.627	-0.426
ARHGEF18	ENST00000319670.9	hsa-miR-10a-5p, hsa-miR-10b-5p, hsa-miR-23a-5p, hsa-miR-30c-2-3p, hsa-miR-373-5p, hsa-miR-622, hsa-miR-623, hsa-miR-760, hsa-miR-769-3p	9	-0.627	-0.627
XK	ENST00000378616.3	hsa-miR-10a-3p, hsa-miR-1299, hsa-miR-149-3p, hsa-miR-202-3p, hsa-miR-526b-5p, hsa-miR-584-5p, hsa-miR-622, hsa-miR-769-3p	8	-0.626	-0.626
XBP1	ENST00000216037.6	hsa-miR-10a-3p, hsa-miR-526b-5p, hsa-miR-760, hsa-miR-877-5p	4	-0.624	-0.45
HK2	ENST00000290573.2	hsa-miR-149-3p, hsa-miR-202-3p, hsa-miR-455-3p, hsa-miR-557, hsa-miR-622, hsa-miR-623, hsa-miR-636	7	-0.623	-0.623
P2RY8	ENST00000381297.4	hsa-miR-10a-5p, hsa-miR-10b-5p, hsa-miR-149-3p, hsa-miR-422a, hsa-miR-455-3p, hsa-miR-622, hsa-miR-769-3p, hsa-miR-93-3p	8	-0.623	-0.623
VPS54	ENST00000409558.4	hsa-miR-1299, hsa-miR-181c-3p, hsa-miR-373-5p, hsa-miR-623, hsa-miR-93-3p	5	-0.623	-0.331
URB1	ENST00000382751.3	hsa-miR-1299, hsa-miR-149-3p, hsa-miR-202-3p, hsa-miR-373-5p, hsa-miR-455-3p, hsa-miR-622, hsa-miR-623, hsa-miR-760, hsa-miR-877-5p, hsa-miR-93-3p	10	-0.621	-0.353
SMEK1	ENST00000554684.1	hsa-miR-10a-3p, hsa-miR-149-3p, hsa-miR-181c-3p, hsa-miR-373-5p, hsa-miR-526b-5p	5	-0.621	-0.36
TMC1	ENST00000297784.5	hsa-miR-636, hsa-miR-760	2	-0.62	-0.62
KIAA1257	ENST00000511438.1	hsa-miR-149-3p, hsa-miR-196a-5p	2	-0.619	-0.619
CAMK1D	ENST00000378845.1	hsa-miR-23a-5p, hsa-miR-760, hsa-miR-769-3p	3	-0.618	-0.612
EPPK1	ENST00000525985.1	hsa-miR-10a-5p, hsa-miR-10b-5p, hsa-miR-149-3p, hsa-miR-23a-5p, hsa-miR-30c-2-3p, hsa-miR-373-5p, hsa-miR-455-3p, hsa-miR-623, hsa-miR-654-5p, hsa-miR-760, hsa-miR-93-3p	11	-0.617	-0.024
RNF138	ENST00000261593.3	hsa-miR-149-3p, hsa-miR-30a-5p, hsa-miR-373-5p	3	-0.617	-0.464
SEC24A	ENST00000398844.2	hsa-miR-196a-5p, hsa-miR-30a-5p, hsa-miR-584-5p, hsa-miR-623, hsa-miR-93-3p, hsa-miR-99b-3p	6	-0.617	-0.294
NDNL2	ENST00000332303.4	hsa-miR-23a-5p, hsa-miR-30c-2-3p	2	-0.614	-0.614
PTK2B	ENST00000397501.1	hsa-miR-10a-5p, hsa-miR-10b-5p, hsa-miR-1226-5p, hsa-miR-422a, hsa-miR-455-3p	5	-0.614	-0.614
GYS2	ENST00000261195.2	hsa-miR-10a-3p, hsa-miR-196a-5p, hsa-miR-654-5p	3	-0.613	-0.613
RAP1B	ENST00000250559.9	hsa-miR-30a-5p, hsa-miR-422a	2	-0.612	-0.612
ANKRD28	ENST00000399451.2	hsa-miR-1299, hsa-miR-149-3p, hsa-miR-196a-5p, hsa-miR-202-3p, hsa-miR-455-3p, hsa-miR-557, hsa-miR-623, hsa-miR-654-5p, hsa-miR-769-3p	9	-0.612	-0.501
DOCK3	ENST00000266037.9	hsa-miR-10a-5p, hsa-miR-10b-5p, hsa-miR-1226-5p, hsa-miR-1299, hsa-miR-149-3p, hsa-miR-196a-5p, hsa-miR-30c-2-3p, hsa-miR-654-5p, hsa-miR-93-3p, hsa-miR-936	10	-0.611	-0.611
ATG16L2	ENST00000321297.5	hsa-miR-30c-2-3p	1	-0.611	-0.342
ITK	ENST00000422843.3	hsa-miR-30a-5p, hsa-miR-373-5p, hsa-miR-526b-5p, hsa-miR-557, hsa-miR-877-5p, hsa-miR-936, hsa-miR-99b-3p	7	-0.611	-0.611
SHF	ENST00000560540.1	hsa-miR-1226-5p, hsa-miR-1299, hsa-miR-181c-3p, hsa-miR-526b-5p, hsa-miR-622, hsa-miR-623, hsa-miR-93-3p	7	-0.611	-0.545
CACNA1I	ENST00000402142.3	hsa-miR-1299, hsa-miR-202-3p, hsa-miR-622, hsa-miR-636, hsa-miR-654-5p, hsa-miR-760, hsa-miR-769-3p, hsa-miR-936, hsa-miR-99b-3p	9	-0.61	-0.61
FOXJ1	ENST00000322957.6	hsa-miR-10a-5p, hsa-miR-10b-5p, hsa-miR-1299, hsa-miR-149-3p, hsa-miR-422a, hsa-miR-455-3p, hsa-miR-654-5p, hsa-miR-760, hsa-miR-99b-3p	9	-0.609	-0.609
UPF2	ENST00000356352.2	hsa-miR-1299, hsa-miR-181c-3p, hsa-miR-30a-5p, hsa-miR-526b-5p, hsa-miR-623, hsa-miR-93-3p, hsa-miR-936	7	-0.609	-0.609
OCRL	ENST00000371113.4	hsa-miR-202-3p, hsa-miR-30a-5p, hsa-miR-30c-2-3p, hsa-miR-455-3p, hsa-miR-557, hsa-miR-584-5p, hsa-miR-622, hsa-miR-636, hsa-miR-877-5p, hsa-miR-93-3p	10	-0.608	-0.608
UBAC2	ENST00000376440.2	hsa-miR-1226-5p, hsa-miR-149-3p, hsa-miR-557, hsa-miR-622, hsa-miR-654-5p	5	-0.607	-0.604
ETS2	ENST00000360214.3	hsa-miR-30a-5p, hsa-miR-373-5p, hsa-miR-455-3p, hsa-miR-526b-5p, hsa-miR-557, hsa-miR-636, hsa-miR-769-3p	7	-0.607	-0.342
ZNF407	ENST00000299687.5	hsa-miR-1226-5p, hsa-miR-149-3p, hsa-miR-30c-2-3p, hsa-miR-610, hsa-miR-936	5	-0.607	-0.607
HOXC9	ENST00000303450.4	hsa-miR-149-3p, hsa-miR-623	2	-0.604	-0.585
PAN3	ENST00000282391.5	hsa-miR-10a-3p, hsa-miR-30a-5p, hsa-miR-373-5p, hsa-miR-526b-5p, hsa-miR-584-5p, hsa-miR-610, hsa-miR-636, hsa-miR-93-3p	8	-0.603	-0.593
SETD6	ENST00000394266.4	hsa-miR-181c-3p, hsa-miR-557, hsa-miR-93-3p, hsa-miR-936	4	-0.601	-0.289
PPP1CC	ENST00000335007.5	hsa-miR-10a-3p, hsa-miR-30c-2-3p, hsa-miR-373-5p, hsa-miR-636, hsa-miR-877-5p	5	-0.6	-0.331
EHBP1	ENST00000431489.1	hsa-miR-30a-5p, hsa-miR-30c-2-3p, hsa-miR-526b-5p	3	-0.599	-0.576
MDM1	ENST00000540418.1	hsa-miR-1299, hsa-miR-373-5p, hsa-miR-769-3p	3	-0.599	-0.44
NSD1	ENST00000439151.2	hsa-miR-10a-5p, hsa-miR-10b-5p, hsa-miR-1299, hsa-miR-149-3p, hsa-miR-196a-5p, hsa-miR-23a-5p, hsa-miR-30a-5p, hsa-miR-373-5p, hsa-miR-526b-5p, hsa-miR-610, hsa-miR-622, hsa-miR-654-5p, hsa-miR-760, hsa-miR-769-3p, hsa-miR-877-5p, hsa-miR-936	16	-0.598	-0.248
KIAA1430	ENST00000458385.2	hsa-miR-1299, hsa-miR-455-3p, hsa-miR-557, hsa-miR-623	4	-0.598	-0.494
ACTR3B	ENST00000256001.8	hsa-miR-149-3p, hsa-miR-181c-3p, hsa-miR-23a-5p	3	-0.597	-0.597
LRFN2	ENST00000338305.6	hsa-miR-30a-5p, hsa-miR-455-3p, hsa-miR-654-5p	3	-0.597	-0.597
BATF	ENST00000286639.6	hsa-miR-149-3p, hsa-miR-622, hsa-miR-654-5p, hsa-miR-760	4	-0.595	-0.595
MAP3K5	ENST00000359015.4	hsa-miR-30a-5p, hsa-miR-584-5p, hsa-miR-936	3	-0.593	-0.554
PTPRC	ENST00000367376.2	hsa-miR-1299, hsa-miR-455-3p, hsa-miR-526b-5p, hsa-miR-877-5p, hsa-miR-99b-3p	5	-0.593	-0.23
TAF5	ENST00000369839.3	hsa-miR-10a-3p, hsa-miR-202-3p, hsa-miR-373-5p	3	-0.593	-0.508
NGRN	ENST00000379095.3	hsa-miR-10a-3p, hsa-miR-373-5p, hsa-miR-455-3p	3	-0.593	-0.332
CD200R1	ENST00000471858.1	hsa-miR-149-3p, hsa-miR-202-3p, hsa-miR-373-5p, hsa-miR-526b-5p	4	-0.593	-0.575
TMEM123	ENST00000361236.3	hsa-miR-1226-5p, hsa-miR-373-5p, hsa-miR-557, hsa-miR-610, hsa-miR-636	5	-0.592	-0.58
MAGEB3	ENST00000361644.2	hsa-miR-584-5p, hsa-miR-93-3p	2	-0.591	-0.591
SORL1	ENST00000260197.7	hsa-miR-1299, hsa-miR-149-3p, hsa-miR-23a-5p, hsa-miR-30c-2-3p, hsa-miR-373-5p, hsa-miR-526b-5p, hsa-miR-557, hsa-miR-610, hsa-miR-622, hsa-miR-636, hsa-miR-760, hsa-miR-877-5p, hsa-miR-936	13	-0.589	-0.405
IGLL1	ENST00000249053.3	hsa-miR-181c-3p, hsa-miR-769-3p	2	-0.587	-0.587
ATP9B	ENST00000426216.2	hsa-miR-149-3p, hsa-miR-622, hsa-miR-636, hsa-miR-936	4	-0.587	-0.546
CD7	ENST00000584284.1	hsa-miR-149-3p, hsa-miR-654-5p, hsa-miR-93-3p	3	-0.587	-0.587
ZNF26	ENST00000328654.5	hsa-miR-10a-3p, hsa-miR-1299, hsa-miR-202-3p, hsa-miR-373-5p, hsa-miR-584-5p	5	-0.585	-0.518
CRIP2	ENST00000329146.4	hsa-miR-1226-5p, hsa-miR-654-5p	2	-0.584	-0.584
NEURL4	ENST00000315614.7	hsa-miR-455-3p, hsa-miR-636, hsa-miR-760	3	-0.583	-0.533
CCT8	ENST00000286788.4	hsa-miR-526b-5p	1	-0.582	-0.582
FOS	ENST00000303562.4	hsa-miR-23a-5p, hsa-miR-526b-5p, hsa-miR-623, hsa-miR-936	4	-0.582	-0.003
SEMA3E	ENST00000307792.3	hsa-miR-10a-3p, hsa-miR-30c-2-3p, hsa-miR-373-5p, hsa-miR-623, hsa-miR-654-5p, hsa-miR-93-3p, hsa-miR-936	7	-0.582	-0.198
RGS18	ENST00000367460.3	hsa-miR-10a-3p, hsa-miR-196a-5p, hsa-miR-373-5p, hsa-miR-636, hsa-miR-769-3p	5	-0.581	-0.243
FAAH2	ENST00000374900.4	hsa-miR-10a-3p, hsa-miR-636, hsa-miR-93-3p	3	-0.581	-0.581
APBA2	ENST00000558402.1	hsa-miR-1226-5p, hsa-miR-1299, hsa-miR-149-3p, hsa-miR-422a, hsa-miR-455-3p	5	-0.58	-0.376
SALL4	ENST00000217086.4	hsa-miR-1226-5p, hsa-miR-149-3p, hsa-miR-202-3p, hsa-miR-30a-5p, hsa-miR-30c-2-3p, hsa-miR-373-5p, hsa-miR-455-3p, hsa-miR-557	8	-0.579	-0.564
SSU72	ENST00000291386.3	hsa-miR-149-3p, hsa-miR-760	2	-0.578	-0.503
CCNYL1	ENST00000295414.3	hsa-miR-149-3p, hsa-miR-557, hsa-miR-584-5p, hsa-miR-877-5p	4	-0.577	-0.551
C2CD3	ENST00000334126.7	hsa-miR-422a, hsa-miR-526b-5p, hsa-miR-622, hsa-miR-654-5p	4	-0.577	-0.577
NAIF1	ENST00000373078.4	hsa-miR-1299, hsa-miR-23a-5p, hsa-miR-373-5p, hsa-miR-557, hsa-miR-760, hsa-miR-877-5p, hsa-miR-936	7	-0.577	-0.355
ZNF462	ENST00000277225.5	hsa-miR-10a-3p, hsa-miR-149-3p, hsa-miR-196a-5p, hsa-miR-202-3p, hsa-miR-30c-2-3p, hsa-miR-455-3p, hsa-miR-623	7	-0.575	-0.526
RPL35	ENST00000373570.4	hsa-miR-636	1	-0.575	-0.574
IDUA	ENST00000453894.1	hsa-miR-149-3p	1	-0.575	-0.575
CCND3	ENST00000372991.4	hsa-miR-30c-2-3p, hsa-miR-557, hsa-miR-623, hsa-miR-636, hsa-miR-877-5p	5	-0.574	-0.438
C1orf186	ENST00000331555.5	hsa-miR-526b-5p, hsa-miR-93-3p	2	-0.572	-0.572
CUX1	ENST00000437600.4	hsa-miR-149-3p, hsa-miR-422a	2	-0.572	-0.572
TGFB3	ENST00000238682.3	hsa-miR-181c-3p, hsa-miR-622, hsa-miR-877-5p	3	-0.571	-0.571
TIGD7	ENST00000396862.1	hsa-miR-196a-5p	1	-0.571	-0.086
GFI1B	ENST00000450530.1	hsa-miR-149-3p, hsa-miR-373-5p, hsa-miR-877-5p, hsa-miR-93-3p	4	-0.571	-0.571
ERP27	ENST00000266397.2	hsa-miR-636, hsa-miR-93-3p	2	-0.569	-0.569
LTK	ENST00000355166.5	hsa-miR-149-3p, hsa-miR-30c-2-3p, hsa-miR-455-3p	3	-0.569	-0.569
STXBP3	ENST00000370008.3	hsa-miR-10a-3p, hsa-miR-877-5p	2	-0.569	-0.271
ATP1A3	ENST00000302102.5	hsa-miR-1299, hsa-miR-610, hsa-miR-760	3	-0.568	0
JUNB	ENST00000302754.4	hsa-miR-149-3p, hsa-miR-30a-5p	2	-0.567	-0.56
SAMD13	ENST00000370667.3	hsa-miR-10a-3p, hsa-miR-10a-5p, hsa-miR-10b-5p	3	-0.567	-0.567
RIN2	ENST00000255006.6	hsa-miR-196a-5p, hsa-miR-373-5p, hsa-miR-455-3p, hsa-miR-526b-5p, hsa-miR-93-3p	5	-0.566	-0.515
CST7	ENST00000480798.1	hsa-miR-149-3p	1	-0.566	-0.566
PHF1	ENST00000374512.3	hsa-miR-149-3p, hsa-miR-622	2	-0.565	-0.565
SDCCAG3	ENST00000357365.3	hsa-miR-1226-5p, hsa-miR-422a	2	-0.564	-0.034
TAF5L	ENST00000366675.3	hsa-miR-1226-5p, hsa-miR-149-3p, hsa-miR-181c-3p, hsa-miR-196a-5p, hsa-miR-373-5p, hsa-miR-526b-5p, hsa-miR-557	7	-0.564	-0.564
ADRB2	ENST00000305988.4	hsa-miR-202-3p, hsa-miR-30a-5p, hsa-miR-373-5p	3	-0.563	-0.534
DENND4A	ENST00000443035.3	hsa-miR-10a-3p, hsa-miR-1299, hsa-miR-622, hsa-miR-760, hsa-miR-877-5p	5	-0.562	-0.115
ACCS	ENST00000263776.8	hsa-miR-149-3p, hsa-miR-622, hsa-miR-760	3	-0.562	-0.562
SLC9A1	ENST00000263980.3	hsa-miR-1299, hsa-miR-149-3p, hsa-miR-654-5p, hsa-miR-877-5p	4	-0.561	-0.545
GJB2	ENST00000382848.4	hsa-miR-196a-5p, hsa-miR-526b-5p, hsa-miR-622	3	-0.561	-0.535
TTC16	ENST00000393748.4	hsa-miR-1226-5p, hsa-miR-1299	2	-0.56	-0.56
HEG1	ENST00000311127.4	hsa-miR-10a-5p, hsa-miR-10b-5p, hsa-miR-1299, hsa-miR-373-5p, hsa-miR-455-3p, hsa-miR-526b-5p, hsa-miR-557, hsa-miR-623, hsa-miR-636, hsa-miR-654-5p, hsa-miR-760, hsa-miR-769-3p, hsa-miR-877-5p, hsa-miR-93-3p	14	-0.559	-0.557
ISG20L2	ENST00000313146.6	hsa-miR-10a-3p, hsa-miR-1299, hsa-miR-23a-5p, hsa-miR-877-5p	4	-0.559	-0.365
ECSIT	ENST00000591104.1	hsa-miR-1299, hsa-miR-149-3p, hsa-miR-455-3p	3	-0.559	-0.554
HPSE	ENST00000311412.5	hsa-miR-10a-5p, hsa-miR-10b-5p, hsa-miR-149-3p, hsa-miR-23a-5p, hsa-miR-30c-2-3p, hsa-miR-373-5p, hsa-miR-455-3p, hsa-miR-557	8	-0.555	-0.306
KLF5	ENST00000377687.4	hsa-miR-1226-5p, hsa-miR-373-5p, hsa-miR-99b-3p	3	-0.554	-0.554
SGK2	ENST00000373100.1	hsa-miR-422a, hsa-miR-623, hsa-miR-936	3	-0.552	-0.552
BNC1	ENST00000345382.2	hsa-miR-10a-3p, hsa-miR-149-3p, hsa-miR-30a-5p, hsa-miR-373-5p, hsa-miR-526b-5p, hsa-miR-622, hsa-miR-877-5p	7	-0.551	-0.551
RGS2	ENST00000235382.5	hsa-miR-30a-5p, hsa-miR-622, hsa-miR-623	3	-0.55	-0.55
TMEM66	ENST00000256255.6	hsa-miR-196a-5p, hsa-miR-202-3p, hsa-miR-373-5p	3	-0.55	-0.549
KIAA0319L	ENST00000325722.3	hsa-miR-1226-5p, hsa-miR-149-3p, hsa-miR-181c-3p, hsa-miR-23a-5p, hsa-miR-30c-2-3p, hsa-miR-455-3p, hsa-miR-557, hsa-miR-636	8	-0.55	-0.55
PDE4B	ENST00000371045.5	hsa-miR-623, hsa-miR-654-5p, hsa-miR-93-3p, hsa-miR-936	4	-0.55	-0.55
TBX21	ENST00000177694.1	hsa-miR-455-3p, hsa-miR-526b-5p	2	-0.548	-0.548
TEX2	ENST00000258991.3	hsa-miR-1226-5p, hsa-miR-1299, hsa-miR-30a-5p, hsa-miR-760, hsa-miR-769-3p, hsa-miR-877-5p	6	-0.546	-0.509
SPEF2	ENST00000509059.1	hsa-miR-10a-3p, hsa-miR-196a-5p, hsa-miR-373-5p, hsa-miR-584-5p, hsa-miR-623, hsa-miR-936	6	-0.546	-0.546
PCDHGA5	ENST00000518069.1	hsa-miR-1299, hsa-miR-149-3p, hsa-miR-23a-5p, hsa-miR-30c-2-3p, hsa-miR-455-3p, hsa-miR-557, hsa-miR-623, hsa-miR-760	8	-0.546	-0.546
LY75	ENST00000554112.1	hsa-miR-10a-3p, hsa-miR-1299, hsa-miR-181c-3p, hsa-miR-196a-5p, hsa-miR-30a-5p, hsa-miR-30c-2-3p, hsa-miR-636, hsa-miR-877-5p	8	-0.546	-0.35
NUBPL	ENST00000281081.7	hsa-miR-1299, hsa-miR-373-5p, hsa-miR-455-3p, hsa-miR-584-5p, hsa-miR-654-5p	5	-0.545	-0.545
PPBP	ENST00000296028.3	hsa-miR-455-3p, hsa-miR-877-5p	2	-0.545	-0.28
SUCLG2	ENST00000307227.5	hsa-miR-149-3p, hsa-miR-202-3p, hsa-miR-30a-5p	3	-0.545	-0.545
ATAD3B	ENST00000308647.7	hsa-miR-23a-5p, hsa-miR-760, hsa-miR-93-3p	3	-0.545	-0.545
DVL1	ENST00000378891.5	hsa-miR-149-3p, hsa-miR-30c-2-3p, hsa-miR-654-5p	3	-0.544	-0.544
FAM117B	ENST00000392238.2	hsa-miR-10a-3p, hsa-miR-149-3p, hsa-miR-30c-2-3p, hsa-miR-373-5p, hsa-miR-557, hsa-miR-584-5p	6	-0.544	-0.536
EPM2A	ENST00000367519.3	hsa-miR-10a-5p, hsa-miR-10b-5p, hsa-miR-422a, hsa-miR-526b-5p	4	-0.544	-0.537
HIPK1	ENST00000369558.1	hsa-miR-10a-3p, hsa-miR-30a-5p, hsa-miR-373-5p, hsa-miR-455-3p, hsa-miR-557, hsa-miR-636	6	-0.542	-0.538
ZMYND8	ENST00000311275.7	hsa-miR-30a-5p, hsa-miR-455-3p, hsa-miR-622, hsa-miR-623, hsa-miR-760	5	-0.541	-0.541
KRT72	ENST00000293745.2	hsa-miR-422a, hsa-miR-526b-5p, hsa-miR-623	3	-0.54	-0.54
MYBL1	ENST00000522677.3	hsa-miR-10a-3p, hsa-miR-10a-5p, hsa-miR-10b-5p, hsa-miR-196a-5p, hsa-miR-610, hsa-miR-636	6	-0.54	-0.54
GIMAP4	ENST00000255945.2	hsa-miR-149-3p, hsa-miR-373-5p, hsa-miR-557, hsa-miR-936	4	-0.539	-0.107
CAPN2	ENST00000295006.5	hsa-miR-373-5p, hsa-miR-422a, hsa-miR-584-5p, hsa-miR-623, hsa-miR-936	5	-0.536	-0.136
CCDC101	ENST00000317058.3	hsa-miR-1306-3p, hsa-miR-93-3p	2	-0.536	-0.536
ARHGEF5	ENST00000056217.5	hsa-miR-1299, hsa-miR-149-3p, hsa-miR-23a-5p, hsa-miR-30c-2-3p, hsa-miR-373-5p, hsa-miR-584-5p, hsa-miR-636, hsa-miR-877-5p, hsa-miR-936, hsa-miR-99b-3p	10	-0.536	-0.232
ATRX	ENST00000373344.5	hsa-miR-10a-3p, hsa-miR-10a-5p, hsa-miR-10b-5p, hsa-miR-373-5p, hsa-miR-557, hsa-miR-584-5p, hsa-miR-636	7	-0.535	-0.339
UTP23	ENST00000309822.2	hsa-miR-10a-3p, hsa-miR-181c-3p, hsa-miR-23a-5p, hsa-miR-373-5p, hsa-miR-623	5	-0.535	-0.075
CBX4	ENST00000269397.4	hsa-miR-455-3p, hsa-miR-557, hsa-miR-877-5p	3	-0.534	-0.386
MT1E	ENST00000330439.6	hsa-miR-30c-2-3p, hsa-miR-936	2	-0.534	-0.534
NR1I2	ENST00000393716.2	hsa-miR-30c-2-3p, hsa-miR-760, hsa-miR-769-3p, hsa-miR-877-5p	4	-0.533	-0.533
STOM	ENST00000286713.2	hsa-miR-149-3p, hsa-miR-30c-2-3p, hsa-miR-373-5p, hsa-miR-455-3p, hsa-miR-610	5	-0.529	-0.351
C1orf159	ENST00000379339.1	hsa-miR-149-3p, hsa-miR-636, hsa-miR-654-5p, hsa-miR-760	4	-0.529	-0.525
HIVEP2	ENST00000367604.1	hsa-miR-10a-5p, hsa-miR-10b-5p, hsa-miR-1299, hsa-miR-30a-5p, hsa-miR-422a, hsa-miR-636	6	-0.528	-0.164
ZNF160	ENST00000599056.1	hsa-miR-181c-3p, hsa-miR-23a-5p, hsa-miR-30a-5p, hsa-miR-30c-2-3p, hsa-miR-526b-5p, hsa-miR-557, hsa-miR-622, hsa-miR-636, hsa-miR-769-3p, hsa-miR-93-3p	10	-0.528	-0.509
CSPP1	ENST00000262210.5	hsa-miR-557, hsa-miR-623, hsa-miR-93-3p, hsa-miR-936	4	-0.526	-0.239
TUBGCP5	ENST00000283645.4	hsa-miR-30a-5p, hsa-miR-422a, hsa-miR-877-5p	3	-0.525	-0.522
MFSD6L	ENST00000329805.4	hsa-miR-455-3p	1	-0.525	-0.525
SH3KBP1	ENST00000397821.3	hsa-miR-1299, hsa-miR-30a-5p, hsa-miR-557, hsa-miR-623, hsa-miR-654-5p, hsa-miR-93-3p	6	-0.525	-0.327
BTAF1	ENST00000265990.6	hsa-miR-10a-3p, hsa-miR-1299, hsa-miR-373-5p, hsa-miR-455-3p, hsa-miR-584-5p	5	-0.524	-0.389
TSPO	ENST00000337554.3	hsa-miR-455-3p, hsa-miR-93-3p	2	-0.523	-0.523
EI24	ENST00000343678.4	hsa-miR-373-5p, hsa-miR-455-3p, hsa-miR-557	3	-0.522	-0.522
DOCK9	ENST00000376460.1	hsa-miR-623, hsa-miR-636, hsa-miR-99b-3p	3	-0.522	-0.522
PPFIA1	ENST00000253925.7	hsa-miR-10a-3p, hsa-miR-455-3p, hsa-miR-636, hsa-miR-93-3p	4	-0.521	-0.513
GPR125	ENST00000334304.5	hsa-miR-149-3p, hsa-miR-30a-5p, hsa-miR-455-3p, hsa-miR-557, hsa-miR-936	5	-0.519	-0.296
CXCR4	ENST00000409817.1	hsa-miR-1299, hsa-miR-622, hsa-miR-623	3	-0.518	-0.435
RSAD1	ENST00000258955.2	hsa-miR-10a-5p, hsa-miR-10b-5p, hsa-miR-30a-5p, hsa-miR-373-5p, hsa-miR-455-3p	5	-0.517	-0.517
MUSTN1	ENST00000486659.1	hsa-miR-149-3p, hsa-miR-422a	2	-0.517	-0.517
HK1	ENST00000359426.6	hsa-miR-149-3p, hsa-miR-93-3p	2	-0.516	-0.516
GP1BB	ENST00000366425.3	hsa-miR-422a, hsa-miR-654-5p	2	-0.514	-0.514
CASS4	ENST00000371336.3	hsa-miR-149-3p, hsa-miR-23a-5p, hsa-miR-30c-2-3p, hsa-miR-373-5p, hsa-miR-455-3p, hsa-miR-636	6	-0.514	-0.472
OTUD1	ENST00000376495.3	hsa-miR-10a-5p, hsa-miR-10b-5p, hsa-miR-557	3	-0.514	-0.513
GLIPR1L2	ENST00000550916.1	hsa-miR-202-3p	1	-0.513	-0.513
SENP6	ENST00000370014.3	hsa-miR-10a-3p, hsa-miR-23a-5p, hsa-miR-373-5p, hsa-miR-610	4	-0.512	-0.035
SEPT1	ENST00000321367.3	hsa-miR-30c-2-3p, hsa-miR-654-5p	2	-0.511	-0.511
RFX5	ENST00000290524.4	hsa-miR-1226-5p, hsa-miR-455-3p, hsa-miR-877-5p, hsa-miR-93-3p	4	-0.509	-0.29
MXRA8	ENST00000445648.2	hsa-miR-149-3p, hsa-miR-23a-5p, hsa-miR-93-3p	3	-0.508	-0.236
CTSG	ENST00000216336.2	hsa-miR-760	1	-0.507	-0.507
PI16	ENST00000373674.3	hsa-miR-149-3p, hsa-miR-455-3p, hsa-miR-623	3	-0.507	-0.507
SH3BP5	ENST00000383791.3	hsa-miR-10a-3p, hsa-miR-1299, hsa-miR-149-3p, hsa-miR-30a-5p, hsa-miR-622, hsa-miR-769-3p, hsa-miR-93-3p, hsa-miR-936	8	-0.506	0
RGL2	ENST00000497454.1	hsa-miR-196a-5p, hsa-miR-584-5p	2	-0.506	-0.392
EOMES	ENST00000295743.4	hsa-miR-10a-3p, hsa-miR-30a-5p, hsa-miR-422a, hsa-miR-526b-5p, hsa-miR-623	5	-0.505	-0.37
TAC3	ENST00000458521.2	hsa-miR-455-3p	1	-0.505	-0.505
DGKD	ENST00000264057.2	hsa-miR-1226-5p, hsa-miR-149-3p, hsa-miR-30a-5p, hsa-miR-30c-2-3p, hsa-miR-654-5p	5	-0.504	-0.492
PACSIN2	ENST00000263246.3	hsa-miR-149-3p, hsa-miR-373-5p, hsa-miR-93-3p, hsa-miR-936	4	-0.503	-0.471
PIGG	ENST00000296306.7	hsa-miR-10a-3p, hsa-miR-373-5p, hsa-miR-422a, hsa-miR-526b-5p, hsa-miR-936	5	-0.502	-0.289
LRRC16A	ENST00000329474.6	hsa-miR-10a-3p, hsa-miR-30c-2-3p, hsa-miR-636, hsa-miR-93-3p	4	-0.502	-0.502
ADNP	ENST00000371602.4	hsa-miR-149-3p, hsa-miR-373-5p, hsa-miR-455-3p, hsa-miR-623, hsa-miR-760	5	-0.501	-0.296
PRPF18	ENST00000378572.3	hsa-miR-455-3p	1	-0.501	-0.483
ATM	ENST00000452508.2	hsa-miR-10a-3p, hsa-miR-10a-5p, hsa-miR-10b-5p, hsa-miR-1299, hsa-miR-149-3p, hsa-miR-202-3p, hsa-miR-30a-5p, hsa-miR-30c-2-3p, hsa-miR-422a, hsa-miR-557, hsa-miR-623, hsa-miR-769-3p, hsa-miR-936	13	-0.501	-0.283
PRDM12	ENST00000253008.2	hsa-miR-1299, hsa-miR-149-3p, hsa-miR-526b-5p, hsa-miR-877-5p, hsa-miR-93-3p	5	-0.499	-0.499
NLRP6	ENST00000534750.1	hsa-miR-149-3p, hsa-miR-181c-3p, hsa-miR-373-5p, hsa-miR-455-3p, hsa-miR-654-5p	5	-0.499	0
KIAA0922	ENST00000409663.3	hsa-miR-1299, hsa-miR-149-3p, hsa-miR-373-5p, hsa-miR-455-3p, hsa-miR-526b-5p, hsa-miR-623	6	-0.498	-0.249
SLCO2B1	ENST00000289575.5	hsa-miR-10a-5p, hsa-miR-10b-5p, hsa-miR-1226-5p, hsa-miR-373-5p, hsa-miR-636, hsa-miR-93-3p	6	-0.497	-0.376
GNA14	ENST00000341700.6	hsa-miR-1306-3p, hsa-miR-760, hsa-miR-769-3p	3	-0.497	-0.497
COX10	ENST00000261643.3	hsa-miR-1226-5p, hsa-miR-202-3p, hsa-miR-30c-2-3p, hsa-miR-455-3p, hsa-miR-584-5p, hsa-miR-623, hsa-miR-760, hsa-miR-93-3p	8	-0.495	-0.422
ST3GAL3	ENST00000372377.4	hsa-miR-610, hsa-miR-623, hsa-miR-760, hsa-miR-93-3p, hsa-miR-99b-3p	5	-0.495	-0.495
GP1BA	ENST00000329125.5	hsa-miR-10a-5p, hsa-miR-10b-5p	2	-0.495	-0.495
KL	ENST00000380099.3	hsa-miR-10a-5p, hsa-miR-10b-5p, hsa-miR-23a-5p, hsa-miR-373-5p, hsa-miR-877-5p	5	-0.495	-0.495
MMEL1	ENST00000288709.6	hsa-miR-654-5p	1	-0.494	-0.494
SYCP2	ENST00000357552.3	hsa-miR-1226-5p, hsa-miR-23a-5p, hsa-miR-373-5p	3	-0.494	-0.494
TNFAIP3	ENST00000237289.4	hsa-miR-149-3p, hsa-miR-455-3p, hsa-miR-622, hsa-miR-623, hsa-miR-760	5	-0.493	-0.493
SMG7	ENST00000367537.3	hsa-miR-196a-5p, hsa-miR-30c-2-3p, hsa-miR-455-3p, hsa-miR-623, hsa-miR-636	5	-0.491	-0.485
TBC1D10C	ENST00000526387.1	hsa-miR-1226-5p, hsa-miR-1306-3p, hsa-miR-623	3	-0.489	-0.489
FCGRT	ENST00000221466.5	hsa-miR-1299, hsa-miR-455-3p, hsa-miR-623	3	-0.488	-0.094
USP27X	ENST00000508866.2	hsa-miR-623, hsa-miR-654-5p	2	-0.488	-0.488
SGK494	ENST00000301037.5	hsa-miR-10a-5p, hsa-miR-10b-5p, hsa-miR-149-3p, hsa-miR-23a-5p, hsa-miR-30c-2-3p, hsa-miR-373-5p, hsa-miR-455-3p, hsa-miR-623	8	-0.486	-0.486
RCN3	ENST00000270645.3	hsa-miR-149-3p, hsa-miR-30c-2-3p, hsa-miR-622	3	-0.486	-0.486
RABEPK	ENST00000394124.4	hsa-miR-202-3p, hsa-miR-622	2	-0.485	-0.166
S1PR5	ENST00000333430.4	hsa-miR-373-5p, hsa-miR-610, hsa-miR-93-3p	3	-0.483	-0.172
RUVBL1	ENST00000417360.1	hsa-miR-93-3p, hsa-miR-936	2	-0.483	-0.224
STAG1	ENST00000383202.2	hsa-miR-30a-5p, hsa-miR-30c-2-3p, hsa-miR-455-3p, hsa-miR-622, hsa-miR-623, hsa-miR-769-3p	6	-0.482	-0.455
HOXD1	ENST00000331462.4	hsa-miR-1299, hsa-miR-373-5p, hsa-miR-422a	3	-0.482	-0.482
LRRN3	ENST00000422987.3	hsa-miR-202-3p, hsa-miR-455-3p	2	-0.482	-0.482
TLR2	ENST00000260010.6	hsa-miR-196a-5p, hsa-miR-23a-5p, hsa-miR-526b-5p, hsa-miR-623	4	-0.481	-0.203
USP4	ENST00000351842.4	hsa-miR-1226-5p, hsa-miR-23a-5p, hsa-miR-622	3	-0.481	-0.362
ZC3HAV1	ENST00000471652.1	hsa-miR-202-3p, hsa-miR-30c-2-3p, hsa-miR-623	3	-0.481	-0.481
C1orf162	ENST00000343534.5	hsa-miR-149-3p	1	-0.48	-0.48
ARHGAP27	ENST00000532038.1	hsa-miR-1226-5p, hsa-miR-149-3p, hsa-miR-455-3p, hsa-miR-526b-5p, hsa-miR-557, hsa-miR-654-5p	6	-0.48	-0.48
ADD1	ENST00000398125.1	hsa-miR-1299, hsa-miR-30a-5p, hsa-miR-557, hsa-miR-654-5p, hsa-miR-760, hsa-miR-769-3p, hsa-miR-93-3p, hsa-miR-936	8	-0.478	-0.475
KIAA1107	ENST00000370378.4	hsa-miR-10a-3p, hsa-miR-373-5p, hsa-miR-526b-5p	3	-0.478	-0.478
SIK3	ENST00000375300.1	hsa-miR-1299, hsa-miR-149-3p, hsa-miR-30a-5p, hsa-miR-455-3p, hsa-miR-622, hsa-miR-93-3p	6	-0.478	-0.026
CR2	ENST00000367058.3	hsa-miR-526b-5p	1	-0.476	-0.476
CD36	ENST00000447544.2	hsa-miR-10a-3p, hsa-miR-455-3p, hsa-miR-526b-5p, hsa-miR-622, hsa-miR-623, hsa-miR-636	6	-0.475	-0.188
AHR	ENST00000242057.4	hsa-miR-149-3p, hsa-miR-196a-5p, hsa-miR-30c-2-3p, hsa-miR-373-5p, hsa-miR-455-3p, hsa-miR-557, hsa-miR-622, hsa-miR-760, hsa-miR-769-3p, hsa-miR-99b-3p	10	-0.474	-0.474
MDN1	ENST00000369393.3	hsa-miR-1299, hsa-miR-196a-5p, hsa-miR-373-5p, hsa-miR-422a, hsa-miR-455-3p, hsa-miR-93-3p	6	-0.474	-0.268
ARHGEF4	ENST00000392953.3	hsa-miR-1226-5p, hsa-miR-1299, hsa-miR-149-3p, hsa-miR-455-3p, hsa-miR-526b-5p, hsa-miR-760, hsa-miR-93-3p	7	-0.472	-0.472
CAND2	ENST00000456430.2	hsa-miR-654-5p, hsa-miR-93-3p	2	-0.472	-0.472
ZFAT	ENST00000429442.2	hsa-miR-10a-5p, hsa-miR-10b-5p, hsa-miR-149-3p	3	-0.472	-0.472
SULT1A1	ENST00000350842.4	hsa-miR-526b-5p	1	-0.471	-0.471
PABPC1L	ENST00000537323.1	hsa-miR-1299, hsa-miR-557, hsa-miR-93-3p	3	-0.469	-0.469
S100A4	ENST00000368715.1	hsa-miR-149-3p, hsa-miR-373-5p	2	-0.467	-0.287
GNAI1	ENST00000351004.3	hsa-miR-373-5p, hsa-miR-584-5p, hsa-miR-636	3	-0.467	-0.038
ZRSR2	ENST00000380308.3	hsa-miR-93-3p	1	-0.465	-0.465
CDR2	ENST00000268383.2	hsa-miR-196a-5p, hsa-miR-30c-2-3p	2	-0.464	-0.421
SPNS1	ENST00000565975.1	hsa-miR-1299, hsa-miR-196a-5p, hsa-miR-610, hsa-miR-654-5p	4	-0.463	-0.46
FBXO38	ENST00000340253.5	hsa-miR-1299, hsa-miR-373-5p, hsa-miR-99b-3p	3	-0.461	-0.011
C1orf172	ENST00000320567.5	hsa-miR-149-3p, hsa-miR-23a-5p	2	-0.46	-0.46
PDZD2	ENST00000438447.1	hsa-miR-10a-3p, hsa-miR-10a-5p, hsa-miR-10b-5p, hsa-miR-1299, hsa-miR-30a-5p, hsa-miR-30c-2-3p, hsa-miR-422a, hsa-miR-584-5p, hsa-miR-623, hsa-miR-99b-3p	10	-0.459	-0.459
RBM4	ENST00000506523.2	hsa-miR-149-3p, hsa-miR-623	2	-0.458	-0.458
STON1-GTF2A1L	ENST00000405008.1	hsa-miR-10a-3p, hsa-miR-422a	2	-0.457	-0.457
MSL1	ENST00000398532.4	hsa-miR-149-3p, hsa-miR-557, hsa-miR-622, hsa-miR-623, hsa-miR-760	5	-0.457	-0.457
ZIC2	ENST00000376335.3	hsa-miR-149-3p, hsa-miR-30a-5p, hsa-miR-373-5p, hsa-miR-93-3p	4	-0.454	-0.451
SUN1	ENST00000456758.2	hsa-miR-181c-3p, hsa-miR-373-5p, hsa-miR-93-3p	3	-0.452	-0.442
ILKAP	ENST00000254654.3	hsa-miR-373-5p, hsa-miR-455-3p	2	-0.451	-0.008
HBP1	ENST00000222574.4	hsa-miR-10a-3p, hsa-miR-584-5p, hsa-miR-760, hsa-miR-877-5p	4	-0.451	-0.451
NLRP1	ENST00000262467.5	hsa-miR-149-3p, hsa-miR-23a-5p, hsa-miR-30a-5p, hsa-miR-623, hsa-miR-654-5p, hsa-miR-769-3p, hsa-miR-936	7	-0.45	-0.447
RBBP6	ENST00000319715.4	hsa-miR-93-3p	1	-0.45	-0.45
MBD6	ENST00000355673.3	hsa-miR-149-3p, hsa-miR-181c-3p, hsa-miR-30a-5p, hsa-miR-636, hsa-miR-654-5p	5	-0.448	-0.448
ARF1	ENST00000540651.1	hsa-miR-622, hsa-miR-636, hsa-miR-93-3p	3	-0.448	-0.287
DEFA1	ENST00000382679.2	hsa-miR-373-5p, hsa-miR-769-3p	2	-0.448	-0.448
PI4KA	ENST00000255882.6	hsa-miR-1226-5p, hsa-miR-455-3p	2	-0.447	-0.447
OGDH	ENST00000222673.5	hsa-miR-149-3p, hsa-miR-373-5p, hsa-miR-654-5p	3	-0.446	-0.446
DDX31	ENST00000372159.3	hsa-miR-1299, hsa-miR-422a, hsa-miR-526b-5p, hsa-miR-769-3p	4	-0.445	-0.293
CCDC65	ENST00000320516.4	hsa-miR-373-5p	1	-0.444	-0.444
RELN	ENST00000428762.1	hsa-miR-30c-2-3p, hsa-miR-455-3p, hsa-miR-526b-5p, hsa-miR-636	4	-0.444	-0.444
SRPX	ENST00000538295.1	hsa-miR-23a-5p, hsa-miR-584-5p	2	-0.443	-0.443
CIRBP	ENST00000444172.2	hsa-miR-10a-5p, hsa-miR-10b-5p, hsa-miR-1299, hsa-miR-373-5p, hsa-miR-455-3p, hsa-miR-610, hsa-miR-622, hsa-miR-93-3p	8	-0.442	-0.166
RGPD1	ENST00000559485.1	hsa-miR-557, hsa-miR-654-5p, hsa-miR-936	3	-0.442	-0.442
CDKN2A	ENST00000498124.1	hsa-miR-557, hsa-miR-623, hsa-miR-760	3	-0.441	-0.441
MFHAS1	ENST00000276282.6	hsa-miR-10a-3p, hsa-miR-1299, hsa-miR-30a-5p, hsa-miR-373-5p, hsa-miR-557, hsa-miR-636, hsa-miR-654-5p, hsa-miR-760	8	-0.441	-0.329
ZNF831	ENST00000371030.2	hsa-miR-1299, hsa-miR-23a-5p, hsa-miR-30a-5p, hsa-miR-373-5p, hsa-miR-623, hsa-miR-636, hsa-miR-769-3p, hsa-miR-93-3p, hsa-miR-936	9	-0.44	-0.44
FAM153A	ENST00000440605.3	hsa-miR-1226-5p, hsa-miR-654-5p	2	-0.437	-0.437
MYCBP2	ENST00000544440.2	hsa-miR-10a-5p, hsa-miR-10b-5p, hsa-miR-149-3p, hsa-miR-30c-2-3p, hsa-miR-373-5p, hsa-miR-422a, hsa-miR-455-3p	7	-0.436	-0.001
SH2B1	ENST00000359285.5	hsa-miR-149-3p, hsa-miR-181c-3p	2	-0.434	-0.434
CACNA1H	ENST00000358590.4	hsa-miR-1226-5p, hsa-miR-149-3p, hsa-miR-623	3	-0.433	-0.423
TMPRSS11E	ENST00000305363.4	hsa-miR-1299, hsa-miR-557, hsa-miR-93-3p	3	-0.432	-0.432
JHDM1D	ENST00000397560.2	hsa-miR-181c-3p, hsa-miR-196a-5p, hsa-miR-455-3p, hsa-miR-557, hsa-miR-622, hsa-miR-877-5p, hsa-miR-936, hsa-miR-99b-3p	8	-0.431	-0.389
NPEPL1	ENST00000356091.6	hsa-miR-202-3p, hsa-miR-455-3p	2	-0.429	-0.387
TMEM63A	ENST00000366835.3	hsa-miR-149-3p, hsa-miR-422a	2	-0.429	-0.273
MBTPS1	ENST00000343411.3	hsa-miR-455-3p, hsa-miR-622	2	-0.428	-0.428
ATP1A4	ENST00000368081.4	hsa-miR-1226-5p, hsa-miR-623	2	-0.428	-0.428
EBLN2	ENST00000533473.1	hsa-miR-373-5p, hsa-miR-769-3p	2	-0.427	-0.427
NBPF1	ENST00000430580.2	hsa-miR-30a-5p, hsa-miR-455-3p, hsa-miR-610	3	-0.427	-0.375
SLC16A5	ENST00000580123.1	hsa-miR-149-3p, hsa-miR-373-5p, hsa-miR-623, hsa-miR-769-3p, hsa-miR-936	5	-0.426	-0.19
ZXDC	ENST00000336332.5	hsa-miR-30a-5p, hsa-miR-373-5p, hsa-miR-584-5p, hsa-miR-623, hsa-miR-636, hsa-miR-760, hsa-miR-99b-3p	7	-0.425	-0.416
ARHGAP32	ENST00000310343.9	hsa-miR-10a-3p, hsa-miR-1226-5p, hsa-miR-181c-3p, hsa-miR-202-3p, hsa-miR-30a-5p, hsa-miR-373-5p, hsa-miR-455-3p, hsa-miR-526b-5p, hsa-miR-584-5p	9	-0.425	-0.353
GP6	ENST00000417454.1	hsa-miR-30c-2-3p, hsa-miR-455-3p, hsa-miR-557, hsa-miR-623	4	-0.425	-0.425
KLRC1	ENST00000359151.3	hsa-miR-1299, hsa-miR-877-5p	2	-0.424	-0.424
EID3	ENST00000527879.1	hsa-miR-526b-5p, hsa-miR-636	2	-0.424	-0.424
CDC25B	ENST00000245960.5	hsa-miR-455-3p, hsa-miR-526b-5p, hsa-miR-654-5p	3	-0.423	-0.412
DAAM1	ENST00000395125.1	hsa-miR-557, hsa-miR-636, hsa-miR-877-5p, hsa-miR-93-3p, hsa-miR-99b-3p	5	-0.42	-0.336
LY9	ENST00000368039.2	hsa-miR-149-3p, hsa-miR-30c-2-3p, hsa-miR-93-3p	3	-0.419	-0.419
FAM156A	ENST00000356333.4	hsa-miR-149-3p, hsa-miR-30a-5p, hsa-miR-526b-5p, hsa-miR-623	4	-0.419	-0.419
DLL1	ENST00000366756.3	hsa-miR-1306-3p, hsa-miR-455-3p, hsa-miR-557	3	-0.419	-0.419
CAT	ENST00000241052.4	hsa-miR-30a-5p, hsa-miR-557	2	-0.417	-0.417
NUSAP1	ENST00000260359.6	hsa-miR-10a-5p, hsa-miR-10b-5p, hsa-miR-526b-5p	3	-0.414	-0.342
FGR	ENST00000374005.3	hsa-miR-422a, hsa-miR-636	2	-0.413	-0.413
NPPC	ENST00000409852.1	hsa-miR-622, hsa-miR-623	2	-0.411	-0.411
GATA2	ENST00000341105.2	hsa-miR-30c-2-3p, hsa-miR-769-3p, hsa-miR-99b-3p	3	-0.41	-0.41
NME3	ENST00000219302.3	hsa-miR-10a-5p, hsa-miR-10b-5p	2	-0.41	-0.41
OR7A5	ENST00000594432.1	hsa-miR-10a-3p, hsa-miR-202-3p	2	-0.409	-0.001
COMMD1	ENST00000311832.5	hsa-miR-149-3p	1	-0.409	-0.409
FASLG	ENST00000340030.3	hsa-miR-10a-5p, hsa-miR-10b-5p, hsa-miR-202-3p, hsa-miR-373-5p	4	-0.408	-0.408
CTHRC1	ENST00000330295.5	hsa-miR-30a-5p	1	-0.407	-0.4
ITGA2B	ENST00000377068.3	hsa-miR-202-3p, hsa-miR-99b-3p	2	-0.406	-0.406
WWOX	ENST00000402655.2	hsa-miR-557, hsa-miR-622, hsa-miR-623	3	-0.406	-0.406
HIVEP1	ENST00000379388.2	hsa-miR-30a-5p, hsa-miR-636	2	-0.406	-0.405
RBL2	ENST00000262133.6	hsa-miR-10a-3p, hsa-miR-455-3p, hsa-miR-526b-5p, hsa-miR-557, hsa-miR-769-3p	5	-0.405	-0.354
GAL3ST1	ENST00000406955.1	hsa-miR-149-3p	1	-0.405	-0.405
ATHL1	ENST00000409548.2	hsa-miR-30c-2-3p, hsa-miR-455-3p, hsa-miR-636, hsa-miR-93-3p	4	-0.404	-0.201
PDE1B	ENST00000243052.3	hsa-miR-149-3p, hsa-miR-23a-5p, hsa-miR-422a, hsa-miR-623, hsa-miR-760	5	-0.403	-0.403
SLC12A7	ENST00000264930.5	hsa-miR-1299, hsa-miR-149-3p, hsa-miR-202-3p, hsa-miR-30c-2-3p, hsa-miR-623, hsa-miR-636, hsa-miR-93-3p	7	-0.403	-0.403
ZNF800	ENST00000393313.1	hsa-miR-30c-2-3p, hsa-miR-93-3p	2	-0.402	-0.402
CCDC42	ENST00000293845.3	hsa-miR-1299, hsa-miR-422a	2	-0.401	-0.401
KALRN	ENST00000393496.1	hsa-miR-455-3p, hsa-miR-654-5p, hsa-miR-936	3	-0.401	-0.401
PLXNC1	ENST00000258526.4	hsa-miR-10a-3p, hsa-miR-202-3p, hsa-miR-23a-5p, hsa-miR-30a-5p, hsa-miR-557, hsa-miR-636, hsa-miR-760	7	-0.4	-0.4
ACSM3	ENST00000289416.5	hsa-miR-30a-5p	1	-0.399	-0.106
ASPRV1	ENST00000320256.4	hsa-miR-10a-5p, hsa-miR-10b-5p, hsa-miR-30c-2-3p	3	-0.399	-0.399
PRR7	ENST00000323249.3	hsa-miR-373-5p, hsa-miR-455-3p	2	-0.398	-0.398
DNAJB6	ENST00000429029.2	hsa-miR-373-5p, hsa-miR-636	2	-0.398	-0.398
AMN1	ENST00000281471.6	hsa-miR-10a-3p, hsa-miR-455-3p, hsa-miR-557	3	-0.397	-0.238
KRTAP3-3	ENST00000391586.1	hsa-miR-181c-3p, hsa-miR-557	2	-0.396	-0.396
CTAGE9	ENST00000314099.8	hsa-miR-1299, hsa-miR-373-5p, hsa-miR-93-3p	3	-0.393	-0.15
SGK1	ENST00000367858.5	hsa-miR-610, hsa-miR-760	2	-0.393	-0.389
GJD4	ENST00000321660.1	hsa-miR-373-5p, hsa-miR-769-3p	2	-0.39	-0.39
AATK	ENST00000326724.4	hsa-miR-1226-5p, hsa-miR-181c-3p, hsa-miR-196a-5p, hsa-miR-654-5p, hsa-miR-93-3p	5	-0.39	-0.39
SPEG	ENST00000312358.7	hsa-miR-149-3p, hsa-miR-202-3p, hsa-miR-654-5p, hsa-miR-93-3p	4	-0.389	-0.389
SIK1	ENST00000270162.6	hsa-miR-149-3p, hsa-miR-422a, hsa-miR-584-5p, hsa-miR-636, hsa-miR-654-5p	5	-0.387	-0.383
ROBO3	ENST00000397801.1	hsa-miR-760	1	-0.387	-0.276
ERCC5	ENST00000355739.4	hsa-miR-877-5p	1	-0.386	-0.386
HSF2	ENST00000452194.1	hsa-miR-584-5p, hsa-miR-623	2	-0.385	-0.151
TBC1D10A	ENST00000215790.7	hsa-miR-654-5p	1	-0.384	-0.384
CCBL1	ENST00000302586.3	hsa-miR-1226-5p	1	-0.382	-0.022
TBCCD1	ENST00000424280.1	hsa-miR-10a-3p, hsa-miR-149-3p, hsa-miR-30c-2-3p, hsa-miR-373-5p, hsa-miR-455-3p	5	-0.381	-0.381
AKTIP	ENST00000394657.7	hsa-miR-10a-3p, hsa-miR-1226-5p, hsa-miR-610	3	-0.38	-0.275
SLC45A3	ENST00000367145.3	hsa-miR-623, hsa-miR-636, hsa-miR-654-5p, hsa-miR-769-3p	4	-0.378	-0.378
ABCD3	ENST00000394233.2	hsa-miR-10a-3p, hsa-miR-1299, hsa-miR-99b-3p	3	-0.377	-0.339
TYW1	ENST00000359626.5	hsa-miR-10a-3p, hsa-miR-455-3p, hsa-miR-557	3	-0.376	-0.376
C9orf37	ENST00000371417.3	hsa-miR-10a-5p, hsa-miR-10b-5p, hsa-miR-760	3	-0.374	-0.374
TRIO	ENST00000344204.4	hsa-miR-149-3p, hsa-miR-30a-5p, hsa-miR-373-5p, hsa-miR-557, hsa-miR-636, hsa-miR-654-5p, hsa-miR-93-3p	7	-0.373	-0.2
FBF1	ENST00000586717.1	hsa-miR-10a-5p, hsa-miR-10b-5p, hsa-miR-149-3p, hsa-miR-181c-3p, hsa-miR-760	5	-0.372	-0.372
AUTS2	ENST00000342771.4	hsa-miR-23a-5p, hsa-miR-373-5p, hsa-miR-455-3p, hsa-miR-557, hsa-miR-622, hsa-miR-936	6	-0.371	-0.247
CLEC4A	ENST00000229332.5	hsa-miR-10a-3p, hsa-miR-760	2	-0.37	-0.37
CLDN5	ENST00000406028.1	hsa-miR-622, hsa-miR-760	2	-0.37	-0.37
SGSH	ENST00000326317.6	hsa-miR-149-3p, hsa-miR-373-5p, hsa-miR-623	3	-0.368	-0.368
RPS9	ENST00000441429.1	hsa-miR-1299, hsa-miR-636, hsa-miR-760	3	-0.368	-0.368
MT1G	ENST00000444837.2	hsa-miR-30c-2-3p	1	-0.368	-0.368
HSPB1	ENST00000248553.6	hsa-miR-654-5p	1	-0.367	-0.367
HERC4	ENST00000277817.6	hsa-miR-10a-3p, hsa-miR-557	2	-0.366	-0.218
LYPD5	ENST00000377950.3	hsa-miR-610, hsa-miR-760	2	-0.366	-0.366
DOCK10	ENST00000409592.3	hsa-miR-30a-5p, hsa-miR-610, hsa-miR-877-5p	3	-0.366	-0.366
NOD2	ENST00000300589.2	hsa-miR-149-3p, hsa-miR-30a-5p, hsa-miR-557	3	-0.364	-0.364
SMPX	ENST00000379494.3	hsa-miR-373-5p, hsa-miR-610	2	-0.362	-0.362
NEXN	ENST00000457030.1	hsa-miR-23a-5p, hsa-miR-30a-5p, hsa-miR-636	3	-0.361	-0.353
MAP2K5	ENST00000178640.5	hsa-miR-654-5p, hsa-miR-93-3p	2	-0.36	-0.36
IFNG	ENST00000229135.3	hsa-miR-769-3p	1	-0.36	-0.36
DNER	ENST00000341772.4	hsa-miR-526b-5p, hsa-miR-584-5p	2	-0.36	-0.351
LTBP1	ENST00000404525.1	hsa-miR-10a-5p, hsa-miR-10b-5p	2	-0.36	-0.282
ZFP36	ENST00000597629.1	hsa-miR-1299	1	-0.36	-0.36
NFKBIZ	ENST00000394054.2	hsa-miR-10a-5p, hsa-miR-10b-5p, hsa-miR-30c-2-3p, hsa-miR-373-5p	4	-0.359	-0.359
ARHGEF35	ENST00000378115.2	hsa-miR-10a-3p, hsa-miR-373-5p, hsa-miR-526b-5p	3	-0.359	-0.359
PDLIM2	ENST00000409141.1	hsa-miR-1226-5p, hsa-miR-455-3p	2	-0.359	-0.359
TSC22D1	ENST00000458659.2	hsa-miR-422a, hsa-miR-455-3p, hsa-miR-622, hsa-miR-769-3p, hsa-miR-93-3p	5	-0.359	-0.074
INTS10	ENST00000397977.3	hsa-miR-760, hsa-miR-93-3p	2	-0.358	-0.358
BPTF	ENST00000321892.4	hsa-miR-10a-3p, hsa-miR-10a-5p, hsa-miR-10b-5p, hsa-miR-1226-5p, hsa-miR-149-3p, hsa-miR-30c-2-3p, hsa-miR-373-5p, hsa-miR-557, hsa-miR-584-5p, hsa-miR-622, hsa-miR-760, hsa-miR-769-3p	12	-0.355	-0.223
IKBKE	ENST00000367120.3	hsa-miR-526b-5p, hsa-miR-769-3p	2	-0.353	-0.353
PTPN1	ENST00000371621.3	hsa-miR-1226-5p, hsa-miR-373-5p, hsa-miR-622, hsa-miR-623, hsa-miR-760	5	-0.353	-0.234
RPL22	ENST00000234875.4	hsa-miR-10a-3p, hsa-miR-1299, hsa-miR-149-3p, hsa-miR-30a-5p, hsa-miR-557, hsa-miR-93-3p	6	-0.351	-0.348
KIAA0355	ENST00000299505.6	hsa-miR-1299, hsa-miR-30a-5p, hsa-miR-373-5p, hsa-miR-760, hsa-miR-93-3p	5	-0.351	-0.292
PINX1	ENST00000426190.2	hsa-miR-557, hsa-miR-93-3p	2	-0.351	-0.351
PHF2	ENST00000375376.4	hsa-miR-1226-5p, hsa-miR-149-3p, hsa-miR-422a, hsa-miR-99b-3p	4	-0.35	-0.35
USP34	ENST00000398571.2	hsa-miR-10a-5p, hsa-miR-10b-5p, hsa-miR-636	3	-0.35	-0.35
BBS9	ENST00000242067.6	hsa-miR-623, hsa-miR-636	2	-0.347	-0.255
MYZAP	ENST00000267853.5	hsa-miR-23a-5p, hsa-miR-30a-5p	2	-0.346	-0.346
ITGAX	ENST00000268296.4	hsa-miR-10a-5p, hsa-miR-10b-5p, hsa-miR-196a-5p, hsa-miR-30c-2-3p, hsa-miR-373-5p, hsa-miR-455-3p	6	-0.345	-0.345
TPM2	ENST00000378300.5	hsa-miR-149-3p, hsa-miR-202-3p, hsa-miR-557	3	-0.345	-0.345
ZMAT1	ENST00000372782.3	hsa-miR-526b-5p	1	-0.343	-0.343
LY86	ENST00000379953.2	hsa-miR-149-3p, hsa-miR-654-5p	2	-0.342	-0.342
PRPF39	ENST00000355765.6	hsa-miR-455-3p	1	-0.341	-0.341
DIS3L2	ENST00000325385.7	hsa-miR-623, hsa-miR-93-3p	2	-0.34	-0.201
NGLY1	ENST00000396649.3	hsa-miR-373-5p, hsa-miR-610	2	-0.34	-0.089
OMA1	ENST00000371226.3	hsa-miR-10a-3p, hsa-miR-1226-5p, hsa-miR-93-3p	3	-0.337	-0.185
ITPR3	ENST00000374316.5	hsa-miR-149-3p, hsa-miR-196a-5p, hsa-miR-636	3	-0.336	-0.332
ZNF263	ENST00000219069.5	hsa-miR-422a, hsa-miR-93-3p	2	-0.334	-0.334
CYP2F1	ENST00000331105.2	hsa-miR-1226-5p	1	-0.333	-0.333
CLEC18B	ENST00000339953.5	hsa-miR-654-5p	1	-0.333	-0.333
SLC12A9	ENST00000354161.3	hsa-miR-202-3p, hsa-miR-654-5p	2	-0.333	-0.333
LRRC8A	ENST00000372600.4	hsa-miR-30c-2-3p, hsa-miR-526b-5p, hsa-miR-93-3p	3	-0.332	-0.332
GALNT14	ENST00000324589.5	hsa-miR-455-3p, hsa-miR-622, hsa-miR-760	3	-0.331	-0.331
SMARCA1	ENST00000371121.3	hsa-miR-30a-5p, hsa-miR-373-5p, hsa-miR-526b-5p, hsa-miR-936	4	-0.33	-0.26
ITPKB	ENST00000272117.3	hsa-miR-1299, hsa-miR-30c-2-3p, hsa-miR-422a, hsa-miR-455-3p, hsa-miR-623, hsa-miR-636, hsa-miR-654-5p	7	-0.329	-0.329
DIDO1	ENST00000266070.4	hsa-miR-373-5p, hsa-miR-455-3p, hsa-miR-526b-5p, hsa-miR-610, hsa-miR-760	5	-0.329	-0.323
ZFC3H1	ENST00000378743.3	hsa-miR-30a-5p, hsa-miR-373-5p, hsa-miR-584-5p	3	-0.329	-0.294
CCDC88C	ENST00000389857.6	hsa-miR-30c-2-3p, hsa-miR-622, hsa-miR-636, hsa-miR-769-3p, hsa-miR-936	5	-0.328	-0.32
CXCL2	ENST00000508487.2	hsa-miR-30c-2-3p	1	-0.328	-0.328
KAT2B	ENST00000263754.4	hsa-miR-455-3p, hsa-miR-584-5p, hsa-miR-654-5p	3	-0.327	-0.315
SOAT2	ENST00000301466.3	hsa-miR-455-3p, hsa-miR-557, hsa-miR-654-5p	3	-0.327	-0.327
PTP4A3	ENST00000520105.1	hsa-miR-149-3p, hsa-miR-877-5p	2	-0.327	-0.327
DIP2C	ENST00000280886.6	hsa-miR-10a-3p, hsa-miR-30a-5p, hsa-miR-455-3p, hsa-miR-526b-5p, hsa-miR-557, hsa-miR-623, hsa-miR-93-3p	7	-0.326	-0.268
TIMM17B	ENST00000465150.2	hsa-miR-149-3p, hsa-miR-181c-3p	2	-0.326	-0.326
TASP1	ENST00000337743.4	hsa-miR-30a-5p	1	-0.325	-0.325
OSM	ENST00000215781.2	hsa-miR-149-3p, hsa-miR-557	2	-0.324	-0.324
XPO6	ENST00000565698.1	hsa-miR-30c-2-3p, hsa-miR-93-3p	2	-0.321	-0.319
PILRB	ENST00000452089.1	hsa-miR-455-3p, hsa-miR-557	2	-0.321	-0.301
ACTR5	ENST00000243903.4	hsa-miR-622, hsa-miR-99b-3p	2	-0.32	-0.294
SLC18A2	ENST00000298472.5	hsa-miR-1299, hsa-miR-196a-5p, hsa-miR-636	3	-0.32	-0.32
NTN5	ENST00000270235.4	hsa-miR-760	1	-0.319	-0.319
C12orf57	ENST00000537087.1	hsa-miR-1299	1	-0.319	-0.319
AHCTF1	ENST00000366508.1	hsa-miR-202-3p, hsa-miR-422a, hsa-miR-623	3	-0.318	-0.318
ANKRD39	ENST00000393537.4	hsa-miR-202-3p	1	-0.318	-0.318
DNAI2	ENST00000307504.5	hsa-miR-1226-5p, hsa-miR-99b-3p	2	-0.317	-0.317
DACH2	ENST00000373131.1	hsa-miR-30a-5p, hsa-miR-622	2	-0.315	-0.315
SDR39U1	ENST00000399395.3	hsa-miR-30c-2-3p, hsa-miR-877-5p	2	-0.314	-0.314
SCAP	ENST00000265565.5	hsa-miR-584-5p	1	-0.313	-0.052
CIDEC	ENST00000336832.2	hsa-miR-455-3p, hsa-miR-622	2	-0.313	-0.313
COLQ	ENST00000383785.2	hsa-miR-10a-3p, hsa-miR-23a-5p, hsa-miR-30c-2-3p, hsa-miR-455-3p, hsa-miR-93-3p, hsa-miR-936	6	-0.312	-0.312
AXIN2	ENST00000307078.5	hsa-miR-23a-5p, hsa-miR-373-5p, hsa-miR-622	3	-0.31	-0.31
NDUFV2	ENST00000318388.6	hsa-miR-1299	1	-0.309	-0.071
PCSK5	ENST00000376752.4	hsa-miR-10a-3p, hsa-miR-622, hsa-miR-636	3	-0.309	-0.309
MTMR8	ENST00000453546.1	hsa-miR-1299, hsa-miR-23a-5p	2	-0.308	-0.001
CROT	ENST00000412227.2	hsa-miR-373-5p, hsa-miR-623	2	-0.307	-0.169
TKTL1	ENST00000369915.3	hsa-miR-373-5p, hsa-miR-936	2	-0.304	-0.304
DPYD	ENST00000370192.3	hsa-miR-526b-5p, hsa-miR-610	2	-0.302	-0.3
HVCN1	ENST00000242607.8	hsa-miR-1226-5p, hsa-miR-202-3p	2	-0.302	-0.302
ZNF781	ENST00000358582.4	hsa-miR-10a-3p, hsa-miR-202-3p	2	-0.302	-0.302
LST1	ENST00000376096.1	hsa-miR-10a-5p, hsa-miR-10b-5p	2	-0.302	-0.302
ZNF236	ENST00000253159.8	hsa-miR-149-3p, hsa-miR-373-5p, hsa-miR-557, hsa-miR-584-5p, hsa-miR-610, hsa-miR-636, hsa-miR-654-5p	7	-0.299	-0.189
SLC16A6	ENST00000327268.4	hsa-miR-623, hsa-miR-636	2	-0.299	-0.299
GIMAP7	ENST00000313543.4	hsa-miR-202-3p	1	-0.298	-0.298
UBR4	ENST00000375254.3	hsa-miR-149-3p, hsa-miR-23a-5p	2	-0.296	-0.163
ICAM3	ENST00000160262.5	hsa-miR-1226-5p	1	-0.295	-0.295
KLHL34	ENST00000379499.2	hsa-miR-557	1	-0.295	-0.295
ITGAD	ENST00000389202.2	hsa-miR-584-5p	1	-0.294	-0.294
GALT	ENST00000378842.3	hsa-miR-557, hsa-miR-760, hsa-miR-769-3p	3	-0.291	-0.003
NISCH	ENST00000345716.4	hsa-miR-149-3p, hsa-miR-422a	2	-0.29	-0.285
SLC6A16	ENST00000335875.4	hsa-miR-1299, hsa-miR-936	2	-0.289	-0.289
TERF2IP	ENST00000300086.4	hsa-miR-23a-5p	1	-0.289	-0.289
CD1B	ENST00000368168.3	hsa-miR-30c-2-3p	1	-0.289	-0.289
PYGM	ENST00000377432.3	hsa-miR-23a-5p	1	-0.289	-0.289
IFNA8	ENST00000380205.1	hsa-miR-557	1	-0.289	-0.289
DLG1	ENST00000346964.2	hsa-miR-526b-5p, hsa-miR-623, hsa-miR-93-3p	3	-0.288	-0.145
TMEM71	ENST00000356838.3	hsa-miR-557, hsa-miR-99b-3p	2	-0.287	-0.287
AIM1	ENST00000369066.3	hsa-miR-10a-5p, hsa-miR-10b-5p, hsa-miR-149-3p, hsa-miR-30c-2-3p, hsa-miR-373-5p, hsa-miR-526b-5p, hsa-miR-622	7	-0.287	-0.287
GPRASP2	ENST00000543253.1	hsa-miR-23a-5p, hsa-miR-373-5p, hsa-miR-422a	3	-0.287	-0.239
KLHL22	ENST00000328879.4	hsa-miR-149-3p, hsa-miR-769-3p	2	-0.285	-0.285
DOPEY1	ENST00000349129.2	hsa-miR-30c-2-3p, hsa-miR-557	2	-0.285	-0.079
PPP2R2D	ENST00000422256.2	hsa-miR-30c-2-3p, hsa-miR-373-5p, hsa-miR-422a	3	-0.285	-0.269
SCLT1	ENST00000281142.5	hsa-miR-10a-3p, hsa-miR-373-5p	2	-0.283	-0.038
KLRC2	ENST00000381902.2	hsa-miR-1299	1	-0.282	-0.282
MYL4	ENST00000393450.1	hsa-miR-149-3p	1	-0.282	-0.282
CCDC15	ENST00000344762.5	hsa-miR-10a-3p, hsa-miR-373-5p, hsa-miR-557, hsa-miR-584-5p	4	-0.278	-0.278
PCDH15	ENST00000395438.1	hsa-miR-526b-5p, hsa-miR-760	2	-0.277	-0.277
LTB4R	ENST00000396789.4	hsa-miR-10a-5p, hsa-miR-10b-5p, hsa-miR-373-5p, hsa-miR-526b-5p	4	-0.275	-0.23
CCDC132	ENST00000305866.5	hsa-miR-10a-3p, hsa-miR-373-5p, hsa-miR-584-5p, hsa-miR-877-5p	4	-0.274	-0.121
C19orf73	ENST00000408991.2	hsa-miR-526b-5p	1	-0.274	-0.274
CLINT1	ENST00000523094.1	hsa-miR-1226-5p, hsa-miR-373-5p, hsa-miR-557, hsa-miR-936	4	-0.274	-0.101
PREX1	ENST00000396220.1	hsa-miR-149-3p, hsa-miR-181c-3p, hsa-miR-23a-5p, hsa-miR-373-5p, hsa-miR-623, hsa-miR-760	6	-0.274	-0.274
EPHA1	ENST00000275815.3	hsa-miR-936	1	-0.269	-0.14
RPL17	ENST00000579408.1	hsa-miR-30a-5p	1	-0.269	-0.216
CCDC19	ENST00000368099.4	hsa-miR-1226-5p	1	-0.266	-0.266
UPB1	ENST00000413389.2	hsa-miR-202-3p	1	-0.265	-0.232
VPRBP	ENST00000335891.5	hsa-miR-1226-5p, hsa-miR-1299, hsa-miR-30c-2-3p, hsa-miR-654-5p	4	-0.261	-0.261
ICAM4	ENST00000393717.2	hsa-miR-23a-5p, hsa-miR-557	2	-0.261	-0.261
CLK1	ENST00000321356.4	hsa-miR-622	1	-0.26	-0.26
MYBPH	ENST00000255416.4	hsa-miR-1299, hsa-miR-422a	2	-0.259	-0.259
TPSAB1	ENST00000338844.3	hsa-miR-149-3p	1	-0.258	-0.258
SYNE2	ENST00000358025.3	hsa-miR-373-5p, hsa-miR-636, hsa-miR-760	3	-0.258	-0.258
YRDC	ENST00000373044.2	hsa-miR-760, hsa-miR-769-3p	2	-0.258	-0.109
ADC	ENST00000373443.3	hsa-miR-654-5p	1	-0.258	-0.258
HGD	ENST00000283871.5	hsa-miR-584-5p	1	-0.257	-0.257
FAM160A2	ENST00000449352.2	hsa-miR-623	1	-0.257	-0.257
THOC2	ENST00000245838.8	hsa-miR-202-3p	1	-0.256	-0.12
ITGAM	ENST00000544665.3	hsa-miR-1299, hsa-miR-373-5p, hsa-miR-584-5p, hsa-miR-623	4	-0.254	-0.254
B2M	ENST00000558401.1	hsa-miR-1299	1	-0.253	0
BANK1	ENST00000504592.1	hsa-miR-93-3p	1	-0.252	-0.252
CAMKMT	ENST00000378494.3	hsa-miR-149-3p	1	-0.249	-0.249
RUNX3	ENST00000399916.1	hsa-miR-1299, hsa-miR-373-5p, hsa-miR-557, hsa-miR-584-5p, hsa-miR-623, hsa-miR-654-5p	6	-0.249	-0.249
PRKAR1B	ENST00000537384.1	hsa-miR-149-3p, hsa-miR-654-5p, hsa-miR-769-3p	3	-0.249	-0.241
ICAM2	ENST00000578379.1	hsa-miR-93-3p	1	-0.249	-0.249
RASGRP2	ENST00000394429.1	hsa-miR-623	1	-0.247	-0.247
TMPRSS5	ENST00000536856.1	hsa-miR-149-3p	1	-0.247	-0.247
FKBP11	ENST00000552878.1	hsa-miR-30c-2-3p	1	-0.247	-0.247
TMSB10	ENST00000233143.4	hsa-miR-760	1	-0.243	-0.243
ATP1A1	ENST00000295598.5	hsa-miR-622	1	-0.243	-0.243
PRKAG2	ENST00000287878.4	hsa-miR-99b-3p	1	-0.242	-0.212
IL23A	ENST00000228534.4	hsa-miR-623	1	-0.241	-0.241
IRF3	ENST00000309877.7	hsa-miR-654-5p	1	-0.241	-0.241
NOG	ENST00000332822.4	hsa-miR-936	1	-0.241	-0.153
GNA15	ENST00000262958.3	hsa-miR-10a-5p, hsa-miR-10b-5p, hsa-miR-623	3	-0.24	-0.24
LTB	ENST00000446745.2	hsa-miR-936	1	-0.239	-0.239
FIP1L1	ENST00000337488.6	hsa-miR-181c-3p, hsa-miR-877-5p	2	-0.237	-0.002
ATP10A	ENST00000356865.6	hsa-miR-1299, hsa-miR-30c-2-3p, hsa-miR-526b-5p, hsa-miR-877-5p	4	-0.237	-0.072
RALGAPA1	ENST00000389698.3	hsa-miR-373-5p, hsa-miR-93-3p	2	-0.237	-0.237
SDR16C5	ENST00000396721.2	hsa-miR-1226-5p	1	-0.237	-0.237
USP10	ENST00000219473.7	hsa-miR-557, hsa-miR-622	2	-0.235	-0.235
ALDH1A1	ENST00000297785.3	hsa-miR-455-3p	1	-0.235	-0.231
SLC26A3	ENST00000422236.2	hsa-miR-196a-5p	1	-0.235	-0.235
CXorf27	ENST00000341016.3	hsa-miR-623	1	-0.234	-0.234
MAP3K6	ENST00000374040.3	hsa-miR-636	1	-0.234	-0.234
C7orf26	ENST00000344417.5	hsa-miR-149-3p, hsa-miR-422a	2	-0.234	-0.234
HDAC6	ENST00000334136.5	hsa-miR-149-3p, hsa-miR-610	2	-0.233	-0.233
DCAF5	ENST00000341516.5	hsa-miR-1299, hsa-miR-30a-5p, hsa-miR-422a, hsa-miR-526b-5p, hsa-miR-557	5	-0.231	-0.017
TSPAN32	ENST00000182290.4	hsa-miR-455-3p	1	-0.229	-0.229
PPM1B	ENST00000409432.3	hsa-miR-936	1	-0.229	-0.229
CCDC7	ENST00000535327.1	hsa-miR-10a-3p	1	-0.228	-0.228
TET1	ENST00000373644.4	hsa-miR-30a-5p, hsa-miR-373-5p, hsa-miR-557, hsa-miR-610	4	-0.228	-0.228
DHX38	ENST00000268482.3	hsa-miR-623	1	-0.226	-0.226
DENND5A	ENST00000328194.3	hsa-miR-149-3p, hsa-miR-455-3p, hsa-miR-636, hsa-miR-877-5p	4	-0.226	-0.042
FBXO11	ENST00000402508.1	hsa-miR-10a-3p, hsa-miR-584-5p	2	-0.226	-0.015
BIN2	ENST00000452142.2	hsa-miR-760	1	-0.225	-0.225
CRIP3	ENST00000372569.3	hsa-miR-149-3p	1	-0.224	-0.224
BAG3	ENST00000369085.3	hsa-miR-373-5p, hsa-miR-455-3p, hsa-miR-654-5p	3	-0.223	-0.095
EDA	ENST00000527388.1	hsa-miR-636	1	-0.222	-0.222
PRDM2	ENST00000235372.7	hsa-miR-1299, hsa-miR-557, hsa-miR-636	3	-0.219	-0.219
ZNF692	ENST00000306601.4	hsa-miR-23a-5p, hsa-miR-455-3p	2	-0.219	-0.219
LLGL2	ENST00000392550.3	hsa-miR-936	1	-0.219	-0.219
SLC25A13	ENST00000265631.5	hsa-miR-422a	1	-0.218	-0.218
PWWP2B	ENST00000305233.5	hsa-miR-30c-2-3p, hsa-miR-654-5p, hsa-miR-760	3	-0.218	-0.218
RECK	ENST00000377966.3	hsa-miR-30a-5p, hsa-miR-557, hsa-miR-584-5p, hsa-miR-760	4	-0.218	-0.218
ALOX12	ENST00000251535.6	hsa-miR-455-3p	1	-0.216	-0.216
GKAP1	ENST00000376371.2	hsa-miR-93-3p	1	-0.216	-0.179
OPTN	ENST00000378757.2	hsa-miR-23a-5p, hsa-miR-373-5p	2	-0.216	-0.006
TAF15	ENST00000588240.1	hsa-miR-455-3p	1	-0.212	-0.209
DNAH8	ENST00000359357.3	hsa-miR-1226-5p, hsa-miR-23a-5p	2	-0.211	-0.105
IL20RB	ENST00000329582.4	hsa-miR-623	1	-0.207	-0.207
C1orf61	ENST00000368243.1	hsa-miR-526b-5p	1	-0.207	-0.207
ILF2	ENST00000361891.4	hsa-miR-30c-2-3p	1	-0.206	-0.206
ZNF563	ENST00000293725.5	hsa-miR-760	1	-0.204	-0.204
SMARCA2	ENST00000349721.2	hsa-miR-936	1	-0.204	-0.204
TMPRSS13	ENST00000430170.2	hsa-miR-30c-2-3p	1	-0.202	-0.202
CNGA3	ENST00000272602.2	hsa-miR-10a-5p, hsa-miR-10b-5p, hsa-miR-373-5p, hsa-miR-526b-5p, hsa-miR-769-3p	5	-0.201	-0.201
ZNF513	ENST00000323703.6	hsa-miR-149-3p	1	-0.198	-0.198
ADA	ENST00000372874.4	hsa-miR-202-3p	1	-0.198	-0.198
ATF7	ENST00000548118.2	hsa-miR-1299	1	-0.197	-0.197
SPTBN1	ENST00000356805.4	hsa-miR-10a-5p, hsa-miR-10b-5p, hsa-miR-373-5p, hsa-miR-455-3p, hsa-miR-622	5	-0.197	-0.019
PRPF40B	ENST00000261897.1	hsa-miR-1226-5p	1	-0.194	-0.194
DYNC2H1	ENST00000375735.2	hsa-miR-623	1	-0.194	-0.194
MED13L	ENST00000281928.3	hsa-miR-202-3p, hsa-miR-557, hsa-miR-760, hsa-miR-93-3p	4	-0.194	-0.159
CYP3A7	ENST00000336374.2	hsa-miR-526b-5p	1	-0.192	-0.192
FZD6	ENST00000358755.4	hsa-miR-10a-3p, hsa-miR-526b-5p	2	-0.192	-0.192
ANKRD13D	ENST00000514166.1	hsa-miR-622	1	-0.192	-0.192
NEB	ENST00000409198.1	hsa-miR-877-5p	1	-0.19	-0.19
TAF1	ENST00000373790.4	hsa-miR-1299, hsa-miR-149-3p, hsa-miR-373-5p, hsa-miR-422a, hsa-miR-455-3p, hsa-miR-622	6	-0.188	-0.15
CD244	ENST00000368034.4	hsa-miR-455-3p, hsa-miR-557	2	-0.188	-0.188
RGS14	ENST00000408923.3	hsa-miR-1226-5p, hsa-miR-422a	2	-0.186	-0.186
VAV1	ENST00000304076.2	hsa-miR-1226-5p, hsa-miR-455-3p	2	-0.185	-0.185
RNASE6	ENST00000304677.2	hsa-miR-623	1	-0.185	-0.185
HDC	ENST00000267845.3	hsa-miR-93-3p	1	-0.184	-0.184
DCHS1	ENST00000299441.3	hsa-miR-455-3p	1	-0.184	-0.184
TRADD	ENST00000345057.4	hsa-miR-30c-2-3p	1	-0.184	-0.184
CUBN	ENST00000377833.4	hsa-miR-23a-5p, hsa-miR-373-5p, hsa-miR-622	3	-0.184	-0.184
HUS1B	ENST00000380907.2	hsa-miR-557	1	-0.178	-0.178
C19orf38	ENST00000397820.4	hsa-miR-23a-5p, hsa-miR-373-5p	2	-0.176	-0.176
RNF216	ENST00000425013.2	hsa-miR-149-3p, hsa-miR-373-5p, hsa-miR-422a, hsa-miR-455-3p, hsa-miR-654-5p, hsa-miR-93-3p	6	-0.175	-0.133
DEC1	ENST00000374016.1	hsa-miR-23a-5p	1	-0.175	-0.175
DOCK2	ENST00000256935.8	hsa-miR-30c-2-3p, hsa-miR-760	2	-0.173	-0.173
HEMGN	ENST00000259456.3	hsa-miR-622	1	-0.173	-0.173
SCFD2	ENST00000401642.3	hsa-miR-455-3p	1	-0.173	-0.004
VAMP5	ENST00000306384.4	hsa-miR-622	1	-0.172	-0.172
KLHL13	ENST00000371882.1	hsa-miR-10a-3p, hsa-miR-373-5p, hsa-miR-584-5p	3	-0.172	-0.172
TNFRSF4	ENST00000379236.3	hsa-miR-202-3p	1	-0.172	-0.172
AP3B1	ENST00000255194.6	hsa-miR-1299, hsa-miR-373-5p, hsa-miR-557, hsa-miR-760	4	-0.168	-0.02
GHRL	ENST00000335542.8	hsa-miR-10a-3p	1	-0.168	-0.168
FAN1	ENST00000561594.1	hsa-miR-30a-5p	1	-0.168	-0.168
ETFA	ENST00000557943.1	hsa-miR-373-5p, hsa-miR-623	2	-0.167	0
AHNAK	ENST00000378024.4	hsa-miR-1226-5p, hsa-miR-30a-5p, hsa-miR-557, hsa-miR-623	4	-0.165	-0.165
IGFBP7	ENST00000295666.4	hsa-miR-202-3p	1	-0.164	-0.008
SPO11	ENST00000371263.3	hsa-miR-373-5p	1	-0.163	-0.163
LY6H	ENST00000430474.2	hsa-miR-373-5p	1	-0.163	-0.163
CD48	ENST00000368045.3	hsa-miR-10a-3p, hsa-miR-455-3p	2	-0.162	-0.162
CHKB	ENST00000406938.2	hsa-miR-760	1	-0.161	-0.161
SCG5	ENST00000300175.4	hsa-miR-526b-5p	1	-0.159	-0.074
CD300A	ENST00000360141.3	hsa-miR-1299, hsa-miR-422a, hsa-miR-526b-5p	3	-0.158	-0.158
MAGEE1	ENST00000361470.2	hsa-miR-30a-5p	1	-0.158	-0.158
CD27	ENST00000266557.3	hsa-miR-623	1	-0.157	-0.157
CTAGE4	ENST00000486333.1	hsa-miR-1299	1	-0.157	-0.157
ADCK3	ENST00000366779.1	hsa-miR-557	1	-0.156	-0.156
DNAH2	ENST00000572933.1	hsa-miR-10a-3p, hsa-miR-455-3p	2	-0.155	-0.155
TBCC	ENST00000372876.1	hsa-miR-373-5p, hsa-miR-622	2	-0.153	-0.138
LIM2	ENST00000221973.3	hsa-miR-455-3p	1	-0.151	-0.151
ARHGAP25	ENST00000409202.3	hsa-miR-373-5p, hsa-miR-654-5p	2	-0.15	-0.15
BANP	ENST00000393208.2	hsa-miR-526b-5p	1	-0.149	-0.149
PHYHD1	ENST00000421063.2	hsa-miR-149-3p	1	-0.149	-0.149
BZW2	ENST00000258761.3	hsa-miR-373-5p	1	-0.147	-0.147
ADCK1	ENST00000238561.5	hsa-miR-93-3p	1	-0.144	-0.144
COIL	ENST00000240316.4	hsa-miR-202-3p	1	-0.144	-0.144
SIL1	ENST00000394817.2	hsa-miR-455-3p	1	-0.143	-0.143
KCNH2	ENST00000330883.4	hsa-miR-636	1	-0.141	-0.141
GZMK	ENST00000231009.2	hsa-miR-654-5p	1	-0.14	-0.14
CLN3	ENST00000535392.1	hsa-miR-622	1	-0.14	-0.14
SAMD3	ENST00000368134.2	hsa-miR-10a-3p	1	-0.139	-0.139
MC1R	ENST00000555147.1	hsa-miR-557, hsa-miR-622, hsa-miR-623	3	-0.139	-0.139
TECR	ENST00000600083.1	hsa-miR-1226-5p	1	-0.138	-0.138
ADH1A	ENST00000209668.2	hsa-miR-877-5p	1	-0.137	-0.137
FAM184A	ENST00000338891.7	hsa-miR-373-5p	1	-0.137	-0.137
NBEA	ENST00000379939.2	hsa-miR-10a-3p, hsa-miR-1299, hsa-miR-93-3p	3	-0.136	-0.136
HSPA1A	ENST00000608703.1	hsa-miR-10a-3p	1	-0.136	-0.136
[truncated: 54 more rows]
