# Supplementary material for: TGF-beta/atRA-induced Tregs express a selected set of microRNAs involved in the repression of transcripts related to Th17 differentiation
Source: Sci Rep. 2017 Jun 15;7:3627. doi: 10.1038/s41598-017-03456-8 (PMC5472579; doi:10.1038/s41598-017-03456-8)
Supplement: Supplementary file 3 — Supplementary Table 2 [file 41598_2017_3456_MOESM3_ESM.xls]

## Sheet: default
miRNA	No of targets	Mean context++ score	Summed context++ score	List of Targeted Genes
hsa-miR-10a-3p	499	-0.0537108	-26.748	NIPAL3, RCN1, SLC2A3, REEP1, TGFBR3, XBP1, RIN3, RNF125, SLC7A6, PAG1, HBP1, SP4, C1GALT1, FKTN, AKAP10, PHF17, CRTAM, CREBL2, CLEC4A, RPL22, HAUS3, PAIP2B, PTGER2, EGLN3, ESYT2, MED17, STARD8, ATXN10, PPFIA1, EMILIN2, RAP1GAP2, RFXAP, BTG1, KRAS, SYNJ2BP, DSC1, PLXNC1, RALGPS1, PPIG, ATP2B1, GYS2, KLF3, CUX2, RBL2, ARFGEF1, YY1, ISM1, KAL1, AMMECR1, PRKX, PTPN4, MAP4K3, PIK3CA, CBLB, CPOX, GSK3B…
hsa-miR-10a-5p	494	-0.137543	-67.671	GPKOW, PPP1R15A, TGFBR3, TAB1, RNF125, PLLP, NME3, SLC7A6, PLA2G15, SP4, MPP6, C1GALT1, TNFSF8, AKAP10, PHF17, CRTAM, POLR3B, CLEC2B, CREBL2, MAPK14, GUCA1B, HEMK1, FLVCR2, LGALSL, RDH10, SRGN, PRRG2, PLEKHG3, MAGEC2, MED17, ARHGEF9, TNS4, SMARCC1, EMILIN2, SCLY, CCDC59, SBF2, NOTCH2, DSC1, RSAD1, KAT7, RANBP6, NUSAP1, XYLT1, ANKRD13A, RPS6KA5, ZNF839, YY1, PRKX, GNA15, MTPAP, KIAA1377, SIAE, PTP…
hsa-miR-10b-5p	495	-0.137161	-67.483	GPKOW, PPP1R15A, TGFBR3, TAB1, RNF125, PLLP, NME3, SLC7A6, PLA2G15, SP4, MPP6, C1GALT1, TNFSF8, AKAP10, PHF17, CRTAM, POLR3B, CLEC2B, CREBL2, MAPK14, GUCA1B, HEMK1, FLVCR2, LGALSL, RDH10, SRGN, PRRG2, PLEKHG3, MAGEC2, MED17, ARHGEF9, TNS4, SMARCC1, EMILIN2, SCLY, CCDC59, SBF2, NOTCH2, DSC1, RSAD1, KAT7, RANBP6, NUSAP1, XYLT1, ANKRD13A, RPS6KA5, ZNF839, YY1, PRKX, GNA15, MTPAP, KIAA1377, SIAE, PTP…
hsa-miR-1226-5p	487	-0.145037	-70.198	SLC2A3, ICAM3, MNT, RRN3, ADAM11, TGFBR3, TAB1, NFKBIA, SALL4, TUBB1, SLC7A6, PAG1, FKTN, TNFSF8, PHF17, POLR3B, CREBL2, CRBN, UBE3A, HEMK1, PLEK, SELL, HVCN1, HAUS3, PLCG1, PAIP2B, PTGER2, NECAB3, PLEKHG3, MED17, STARD8, ZNF331, RBM39, TNS4, RAP1GAP2, PDE6B, PI4KA, CCDC59, TTC9, KDELR2, TEX2, KAT7, RALGPS1, RNF38, FAM8A1, PPIG, XYLT1, KLF3, COX10, PRPF40B, RAB27B, MYOM2, ZNF839, LMF1, AMMECR1, P…
hsa-miR-1299	707	-0.134693	-95.093	ARHGEF5, GPKOW, ST6GALNAC1, REEP1, ST6GAL1, MNT, KIAA1467, RRN3, EPDR1, ADAM11, TGFBR3, TUBB1, SLC7A6, PAG1, FCGRT, AES, UBE2D4, SP4, MPP6, TSPAN12, C1GALT1, TNFSF8, PHF17, CD69, CREBL2, STK38, UBE3A, HEMK1, PLEK, RPL22, PRDM2, LGALSL, LRP11, RAB38, PLCG1, NECAB3, KLF2, GNAZ, PIAS1, EGLN3, EMR1, MED17, PRDM12, ZNF331, TNS4, DNAJB1, SMARCC1, NUP210, SCLY, RAP1GAP2, AP3B1, MYBPH, SYNJ2BP, TTC9, DSC…
hsa-miR-1306-3p	91	-0.293244	-25.219	GNA11, RIN3, MPP6, TNFSF8, HEMK1, PLEK, STARD8, KAT7, FAM65B, LMF1, PRKX, ATRN, ARHGAP31, STON2, IGF1R, PRDM16, RNF44, CAMK4, LONP2, HIST1H2BD, RNF126, ZYG11B, ZNF91, MECP2, PRKCB, KCNAB3, SUV420H1, IL13, LCLAT1, PTPN2, HSPA6, LPP, SEC14L2, CCDC101, AVL9, KLHL11, PLXNA4, WDR33, ZMIZ1, CEP63, GNA14, GLYAT, HDAC4, POFUT2, APOLD1, FLNB, C20orf112, CDC42SE2, DLL1, AGPAT4, ATF6, CD1C, PRKACB, STAMBPL1…
hsa-miR-149-3p	939	-0.25946	-243.633	NIPAL3, ARHGEF5, SLC2A3, GNA11, GPKOW, TNS1, MNT, KIAA1467, RRN3, PPP1R15A, ADAM11, TFAP4, GADD45B, OSM, TAB1, SALL4, RNF125, PLLP, SLC7A6, PAG1, CHRAC1, AES, GCDH, UBE2D4, SP4, MPP6, OGDH, FKTN, TNFSF8, CCL3, POLR3B, CREBL2, HBEGF, HEMK1, PLEK, RPL22, TNFAIP3, IRF2BPL, TNN, SORBS3, RDH10, AHR, EEPD1, PDE1B, HAUS3, PAIP2B, NECAB3, HCST, NR1D1, AHDC1, PLEKHG3, KLF2, GNAZ, CCDC117, ESYT2, MED17, AT…
hsa-miR-181c-3p	240	-0.169425	-40.662	NIPAL3, RRN3, PAG1, UBE2D4, SP4, TNFSF8, POLR3B, CD69, STK38, HBEGF, HEMK1, TGFB3, HAUS3, IGLL1, MED17, RBM39, SMARCC1, ACTR3B, KRAS, SLC40A1, ATP2B1, MYOM2, KAL1, SAMHD1, RASA4, PTPN4, PIK3CA, GSK3B, LEF1, UBE2B, PRKAR2A, TMTC3, RBM26, NCOR1, SUMF1, FAM105A, PCYOX1L, ANK3, MMAA, PDK1, MSI2, SLFN13, ABI2, COX18, CCNL1, GUCY1A3, WDFY2, TRIM44, ZNF91, B3GNT2, PTGER4, CSNK1G1, PRKCB, KLF11, RPTOR, A…
hsa-miR-196a-5p	335	-0.191548	-63.594	GNA11, TNS1, ADAM11, TGFBR3, NFKBIA, TUBB1, TSPAN12, C1GALT1, FKTN, TNFSF8, CLEC2B, CREBL2, KLRB1, MAPK14, HEATR5B, C2orf40, FLVCR2, LGALSL, RDH10, AHR, PAIP2B, SMARCC1, EMILIN2, RAP1GAP2, RIN2, TMEM66, SYNJ2BP, DSC1, ANXA1, OCM2, EPC2, IGF2BP3, LIMD2, RALGPS1, FAM65B, TLR2, SDCBP, ATP2B1, GYS2, CUX2, NEO1, ARFGEF1, YY1, KAL1, AMMECR1, PRKX, METTL16, KIAA1377, MAP4K3, CBLB, MGAT4A, LEF1, DOCK3, T…
hsa-miR-202-3p	424	-0.167435	-70.825	RCN1, TRIB2, REEP1, ST6GAL1, MNT, RRN3, ADAM11, TGFBR3, SALL4, PAG1, DECR1, C1GALT1, FKTN, TNFSF8, CRTAM, MAPK14, STK38, HEMK1, DUSP1, COIL, SRGN, HVCN1, THOC2, KLF2, EGLN3, FAM153B, DNAJB1, SMARCC1, EMILIN2, BTG1, TMEM66, SYNJ2BP, NOTCH2, DAGLA, PLXNC1, NUDT15, IGF2BP3, RALGPS1, RNF38, ADAM10, PPIG, ATP2B1, XYLT1, COX10, NEO1, RPS6KA5, RAB27B, YY1, RASA4, METTL16, KIAA1377, SELP, MAP4K3, PIK3CA,…
hsa-miR-23a-5p	426	-0.108898	-45.846	ARHGEF5, SLC2A3, GPKOW, TNS1, RRN3, ADAM11, TAB1, UBE2D4, FKTN, TNFSF8, PIGL, CRTAM, STK38, ID2, FLVCR2, RDH10, EEPD1, PDE1B, HAUS3, PLCG1, SNAI1, PAIP2B, PTGER2, HCST, KLF2, CCDC117, ESYT2, ARHGEF9, TNS4, ACTR3B, KRAS, DSC1, OCM2, WNT10A, PLXNC1, KAT7, RALGPS1, FAM8A1, TLR2, SORL1, ADAM10, XYLT1, CUX2, NEO1, LMF1, NLRP1, AMMECR1, PRKX, METTL16, BRD4, KIAA1377, PTPN4, CBLB, GSK3B, ARHGAP31, TXK, …
hsa-miR-30a-5p	621	-0.160425	-99.624	SLC2A3, GPKOW, ST6GALNAC1, REEP1, ST6GAL1, MNT, RRN3, EPDR1, ADAM11, TGFBR3, PNN, SALL4, SLC7A6, PAG1, DECR1, SP4, MPP6, FKTN, TNFSF8, AKAP10, CRBN, UBE3A, PLEK, RPL22, RGS2, FLVCR2, CAT, EEPD1, RAB38, PLCG1, SNAI1, PAIP2B, PTGER2, NECAB3, CCDC117, PIAS1, RAP1B, ACTR3C, ARHGEF9, FAM153B, BTG1, KRAS, TTC9, NOTCH2, DSC1, DAGLA, EPC2, PLXNC1, RSAD1, TEX2, KAT7, RALGPS1, FAM8A1, ADAM10, PPIG, ATP2B1,…
hsa-miR-30c-2-3p	806	-0.14943	-119.992	NIPAL3, ARHGEF5, OTUD5, GPKOW, ST6GAL1, TNS1, KIAA1467, RRN3, EPDR1, PPP1R15A, ADAM11, TFAP4, TAB1, SALL4, RNF125, PLLP, SLC7A6, PLA2G15, PAG1, CHRAC1, AES, UBE2D4, MPP6, TSPAN12, C1GALT1, FKTN, POLR3B, MAPK14, STK38, UBE3A, HEMK1, DUSP1, TNN, RDH10, KLRK1, AHR, SRGN, RAB38, HAUS3, SNAI1, PAIP2B, NECAB3, PLEKHG3, KLF2, CCDC117, MED17, ATXN10, ZNF331, ARHGEF9, TNS4, DNAJB1, EMILIN2, TRIM47, BTG1, …
hsa-miR-373-5p	964	-0.0804507	-77.474	NIPAL3, ARHGEF5, GNA11, GPKOW, TNS1, MNT, KIAA1467, RRN3, EPDR1, PPP1R15A, TFAP4, TAB1, PNN, SALL4, TUBB1, RNF125, PLLP, PAG1, DECR1, CHRAC1, TGFB1, SP4, MPP6, OGDH, TSPAN12, C1GALT1, GIMAP2, FKTN, TNFSF8, PHF17, POLR3B, MAPK14, CRBN, UBE3A, HEMK1, PLEK, LGALSL, DUSP1, AHR, HAUS3, PAIP2B, HIST1H2BG, NECAB3, PLEKHG3, HELB, KLF2, SGSM3, PIAS1, EGLN3, MED17, ACTR3C, STARD8, ZNF331, ZNF236, RBM39, TN…
hsa-miR-422a	464	-0.152218	-70.629	RCN1, SLC2A3, TRIB2, GPKOW, MNT, KIAA1467, TGM1, TGFBR3, GADD45B, NFKBIA, RNF125, ZNF263, SLC7A6, PAG1, UBE2D4, MPP6, C1GALT1, FKTN, ST6GALNAC2, PHF17, CREBL2, HEMK1, PLEK, RDH10, EEPD1, PDE1B, HAUS3, PLCG1, NECAB3, SBDS, AHDC1, PLEKHG3, KLF2, CCDC117, RAP1B, ESYT2, DNAJB1, NUP210, RAP1GAP2, WBP2, MYBPH, RFXAP, CCDC59, SYNJ2BP, WNT10A, CAB39, EPC2, KAT7, RALGPS1, RANBP6, RNF38, FAM8A1, TMCC3, NEO…
hsa-miR-455-3p	919	-0.141489	-129.745	NIPAL3, RCN1, GNA11, GPKOW, REEP1, TNS1, TBX21, TSPAN32, KIAA1467, RRN3, PPP1R15A, TGFBR3, GADD45B, TAB1, NFKBIA, SALL4, TUBB1, RNF125, PLLP, PLA2G15, CHRAC1, FCGRT, LIM2, UBE2D4, SP4, MPP6, C1GALT1, TNFSF8, CCL3, ST6GALNAC2, DDX5, POLR3B, CLEC2B, MAPK14, HBEGF, ID2, TNFAIP3, IRF2BPL, FLVCR2, DUSP1, LRP11, SORBS3, RDH10, KLRK1, AHR, HAUS3, PLCG1, PAIP2B, HIST1H2BG, CDC25B, S1PR4, NECAB3, PLEKHG3,…
hsa-miR-526b-5p	539	-0.132047	-70.645	RCN1, TRIB2, ST6GALNAC1, ST6GAL1, TBX21, ADAM11, TGFBR3, XBP1, TAB1, PNN, TUBB1, RNF125, C1GALT1, FKTN, TNFSF8, PIGL, CREBL2, MAPK14, CRBN, HEMK1, LGALSL, EEPD1, PAIP2B, PTGER2, CDC25B, PLEKHG3, ACTR3C, PRDM12, TNS4, NUP210, EMILIN2, RIN2, KRAS, CCDC59, SBF2, TTC9, NOTCH2, DSC1, CAB39, NUDT15, RALGPS1, TLR2, SORL1, NUSAP1, XYLT1, KLF3, RBM25, RPS6KA5, RAB27B, MYOM2, RBL2, ATRN, RASA4, PRKCQ, KIAA…
hsa-miR-557	673	-0.0477452	-32.037	NIPAL3, SLC2A3, OTUD5, GPKOW, REEP1, TNS1, MNT, RRN3, TGFBR3, OSM, PNN, SALL4, SLC7A6, USP10, PAG1, UBE2D4, SP4, MPP6, FKTN, PIGL, AKAP10, MYH3, PHF17, NFKB1, CRTAM, CLEC2B, CREBL2, KLRB1, MAPK14, UBE3A, HEMK1, RPL22, PRDM2, SELL, IRF2BPL, FLVCR2, LGALSL, CAT, AHR, PAIP2B, HIST1H2BG, NECAB3, PRRG2, AHDC1, HELB, KLF2, TUBA4A, CCDC117, EGLN3, MED17, ACTR3C, ATXN10, ZNF236, TNS4, EMILIN2, AP3B1, GIM…
hsa-miR-584-5p	398	-0.144043	-57.185	ARHGEF5, PNN, RNF125, PAG1, UBE2D4, HBP1, MPP6, FKTN, AKAP10, PHF17, POLR3B, MAPK14, UBE3A, SELL, FLVCR2, LGALSL, LRP11, KLRK1, CCDC117, PIAS1, ATXN10, ZNF236, KRAS, ANXA1, EPC2, KDELR2, RANBP6, PPIG, ATP2B1, TMCC3, KLF3, COX10, CUX2, MYO5C, RBM25, PRKX, ATRN, MTPAP, PRKCQ, PTPN4, KAT2B, COQ10B, ARHGAP31, FNIP2, SIDT1, MGAT4A, UBE2B, SCAP, BTAF1, KLRG1, TMTC3, PELI2, STON2, FBLN5, TCF12, MED9, NC…
hsa-miR-610	379	-0.169852	-64.204	TTC17, GPKOW, REEP1, TNS1, KIAA1467, RRN3, TAB1, RIN3, PAG1, UBE2D4, MPP6, C1GALT1, MAPK14, HEMK1, LGALSL, RDH10, RAB38, HAUS3, PAIP2B, HIST1H2BG, ESYT2, ZNF236, SMARCC1, NUP210, RFXAP, KRAS, DSC1, RALGPS1, SORL1, PPIG, ATP2B1, KLF3, RAB27B, YY1, KAL1, AMMECR1, METTL16, SELP, PIK3CA, ARHGAP31, TXK, F13A1, SCARB2, MGAT4A, LEF1, IPCEF1, UBE2B, DIDO1, MARCH9, TMTC3, PELI2, UNC45B, RNF157, FEM1C, TIM…
hsa-miR-622	617	-0.128233	-78.735	NIPAL3, TTC17, RCN1, TRIB2, GPKOW, TNS1, MNT, KIAA1467, RRN3, PPP1R15A, GADD45B, TAB1, PNN, RNF125, USP10, PAG1, DECR1, SP4, MPP6, FKTN, CCL3, DDX5, PHF17, MAPK14, GUCA1B, HBEGF, HEMK1, RGS2, TNFAIP3, TGFB3, LRP11, AHR, HAUS3, ACTR5, PLCG1, PAIP2B, HIST1H2BG, PTGER2, FNTB, NECAB3, PIAS1, STARD8, TNS4, DNAJB1, NUP210, RFXAP, BTG1, KRAS, SYNJ2BP, TTC9, NOTCH2, EPC2, KAT7, RALGPS1, HEMGN, RANBP6, FA…
hsa-miR-623	688	-0.131301	-90.204	SLC2A3, TRIB2, GPKOW, ST6GALNAC1, REEP1, MNT, RRN3, PPP1R15A, TAB1, RIN3, SLC7A6, PLA2G15, PAG1, DECR1, FCGRT, AES, UBE2D4, FKTN, TNFSF8, ST6GALNAC2, IL23A, GUCA1B, HBEGF, HEMK1, RGS2, SELL, TNFAIP3, LGALSL, DUSP1, SORBS3, BBS9, EEPD1, PDE1B, PAIP2B, FNTB, AHDC1, PLEKHG3, CCDC117, ESYT2, STARD8, ARHGEF9, TNS4, DNAJB1, NUP210, EMILIN2, RAP1GAP2, CCDC59, SYNJ2BP, NOTCH2, EPC2, IGF2BP3, KAT7, FAM8A1…
hsa-miR-636	542	-0.12998	-70.319	NIPAL3, ARHGEF5, GNA11, ST6GAL1, TNS1, PPP1R15A, RIN3, SLC7A6, PAG1, UBE2D4, MPP6, TNFSF8, DDX5, PHF17, CRBN, PLEK, PRDM2, FLVCR2, DUSP1, TNN, KLRK1, BBS9, PLCG1, NECAB3, KLF2, PIAS1, EGLN3, MED17, ZNF236, PPFIA1, TNS4, DNAJB1, SMARCC1, RAP1GAP2, RFXAP, CCDC59, NOTCH2, DAGLA, PLXNC1, RNF38, FAM65B, SORL1, PPIG, TMCC3, XYLT1, KLF3, YY1, PRKX, SAMHD1, ATRN, MTPAP, METTL16, KIAA1377, SIAE, GNLY, CBL…
hsa-miR-654-5p	590	-0.208181	-122.827	NIPAL3, GNA11, OTUD5, GPKOW, REEP1, ST6GAL1, TNS1, MNT, MAP2K5, RRN3, TBC1D10A, TAB1, RNF125, PLLP, SLC7A6, PLA2G15, CHRAC1, AES, TGFB1, SP4, OGDH, TNFSF8, CLEC2B, MAPK14, STK38, GUCA1B, GZMK, HEMK1, ID2, SELL, LRP11, TNN, KLRK1, EEPD1, PLCG1, PAIP2B, CDC25B, FNTB, NECAB3, KLF2, HSPB1, SGSM3, CCDC117, EMR1, MED17, ZNF331, ZNF236, ARHGEF9, TNS4, SMARCC1, EMILIN2, SCLY, RAP1GAP2, RFXAP, PDE6B, TTC9…
hsa-miR-760	635	-0.178052	-112.529	NIPAL3, SLC2A3, GNA11, ST6GAL1, TNS1, MNT, KIAA1467, PPP1R15A, ADAM11, TFAP4, XBP1, TAB1, CTSG, RIN3, TUBB1, RNF125, SLC7A6, PLA2G15, UBE2D4, HBP1, MPP6, TNFSF8, PIGL, AKAP10, PHF17, CREBL2, CLEC4A, MAPK14, STK38, GUCA1B, HBEGF, HEMK1, TMSB10, PLEK, TNFAIP3, LGALSL, DUSP1, AHR, PDE1B, PLCG1, PAIP2B, HIST1H2BG, FNTB, NECAB3, PRRG2, AHDC1, KLF2, SGSM3, EGLN3, EMR1, STARD8, ARHGEF9, SMARCC1, RAP1GAP…
hsa-miR-769-3p	426	-0.152383	-64.915	TTC17, RCN1, TRIB2, TUBB1, RNF125, SLC7A6, PAG1, MPP6, C1GALT1, TNFSF8, PIGL, POLR3B, IFNG, MAPK14, DUSP1, LRP11, AHR, PLCG1, NECAB3, KLF2, IGLL1, PIAS1, EMR1, ESYT2, STARD8, FAM153B, TNS4, EMILIN2, RAP1GAP2, TTC9, TEX2, KAT7, FAM8A1, PPIG, SLC40A1, ATP2B1, XYLT1, CUX2, MYO5C, RBM25, RAB27B, RBL2, YY1, NLRP1, KAL1, RASA4, ARHGAP31, TXK, FNIP2, SIDT1, F13A1, LEF1, KLRG1, MARCH9, LMBR1L, STON2, IGF…
hsa-miR-877-5p	409	-0.126427	-51.203	ARHGEF5, GPKOW, REEP1, ST6GAL1, KIAA1467, RRN3, EPDR1, ADH1A, OCEL1, XBP1, TAB1, UBE2D4, HBP1, SP4, MPP6, FKTN, TNFSF8, KLRB1, TGFB3, LRP11, SORBS3, EEPD1, RAB38, HAUS3, PAIP2B, HIST1H2BG, FNTB, SBDS, PLEKHG3, KLF2, GNAZ, CCDC117, ESYT2, MED17, ATXN10, PRDM12, ARHGEF9, TNS4, SMARCC1, KRAS, TTC9, DAGLA, OCM2, TEX2, KAT7, RALGPS1, FAM65B, SORL1, ATP2B1, TMCC3, NEO1, RBM25, PRKX, SAMHD1, KIAA1377, S…
hsa-miR-93-3p	665	-0.158284	-104.784	NIPAL3, TTC17, GNA11, GPKOW, REEP1, ST6GAL1, TNS1, MAP2K5, RRN3, TAB1, RIN3, PNN, ZNF263, PLLP, SLC7A6, PLA2G15, PAG1, SP4, FKTN, TNFSF8, AKAP10, CREBL2, MAPK14, STK38, HBEGF, UBE3A, HEMK1, RPL22, C2orf40, ADCK1, LGALSL, RDH10, KLRK1, PLCG1, PAIP2B, NECAB3, PLEKHG3, MAGEC2, KLF2, ESYT2, ATXN10, PRDM12, FAM153B, PPFIA1, TNS4, DNAJB1, SMARCC1, NUP210, EMILIN2, RAP1GAP2, RIN2, CCDC59, SYNJ2BP, NOTCH…
hsa-miR-936	478	-0.165796	-78.09	RCN1, ARHGEF5, SLC2A3, GPKOW, ST6GAL1, KIAA1467, EPDR1, TGFBR3, TAB1, RNF125, SLC7A6, PAG1, CHRAC1, UBE2D4, MPP6, GIMAP2, FKTN, CREBL2, MAPK14, CRBN, HEMK1, ID2, IRF2BPL, PLCG1, HIST1H2BG, FNTB, EGLN3, RBM39, ARHGEF9, TNS4, NUP210, RFXAP, GIMAP4, CCDC59, SYNJ2BP, NOTCH2, RALGPS1, SDCBP, SORL1, TMCC3, CSPP1, ARFGEF1, LMF1, NLRP1, KAL1, PRKX, PACSIN2, PTPN4, KDR, CBLB, GSK3B, ARHGAP31, PCDH10, MGAT…
hsa-miR-99b-3p	238	-0.161756	-38.498	ARHGEF5, REEP1, RRN3, RIN3, PLLP, AES, GCDH, FKTN, TNFSF8, PIGL, CRTAM, HEMK1, IRF2BPL, AHR, EEPD1, ACTR5, KLF2, CCDC117, STARD8, SMARCC1, NUP210, EMILIN2, SYNJ2BP, RANBP6, ATP2B1, GNB5, AMMECR1, GSK3B, ARHGAP31, SIDT1, SCARB2, TMTC3, STON2, GPR65, CSRNP1, ARID5B, FER, PDK1, PDE3B, ZFP36L2, UBASH3B, SLFN13, CASP10, GNAQ, PRKAG2, DUSP2, ZNF276, SLC4A7, ABI2, TRIM44, PRKCB, SUV420H1, LRP8, TMEM37, …
