# Supplementary material for: TGF-beta/atRA-induced Tregs express a selected set of microRNAs involved in the repression of transcripts related to Th17 differentiation
Source: Sci Rep. 2017 Jun 15;7:3627. doi: 10.1038/s41598-017-03456-8 (PMC5472579; doi:10.1038/s41598-017-03456-8)
Supplement: Supplementary file 4 — Supplementary Table 3 [file 41598_2017_3456_MOESM4_ESM.xls]

## Sheet: DAVID6.8_2053miR-targetedGenes-
Category	Term	Count	%	PValue	Genes	List Total	Pop Hits	Pop Total	Fold Enrichment	Bonferroni	Benjamini	FDR
KEGG_PATHWAY	hsa04660:T cell receptor signaling pathway	34	1.69661	1.07817e-08	TNF, NFKBIA, NFKB1, FOS, CDC42, KRAS, RASGRP1, MAP3K8, IFNG, PPP3CC, PIK3CA, NFATC2, NFATC3, AKT3, PIK3R1, CD28, TEC, DLG1, ITK, PTPRC, VAV3, MAP2K1, PIK3CB, PIK3CD, MALT1, VAV1, PRKCQ, CBLB, PLCG1, CD40LG, JUN, MAPK14, NCK1, GSK3B	779	103	6910	2.92808	3.02964e-06	3.02964e-06	1.42637e-05
KEGG_PATHWAY	hsa04650:Natural killer cell mediated cytotoxicity	36	1.79641	9.10475e-08	ITGAL, CD244, TNF, KLRK1, FASLG, ITGB2, CD48, SH2D1A, RAET1E, KRAS, PTK2B, IFNG, PPP3CC, PIK3CA, SHC1, IFNA8, FCGR3A, NFATC2, FCGR3B, SH2D1B, IFNGR2, KLRD1, PIK3R1, TYROBP, SHC4, VAV3, MAP2K1, PIK3CB, ICAM2, PIK3CD, VAV1, PRKCB, HCST, TNFSF10, PLCG1, TNFR	779	122	6910	2.61748	2.5584e-05	1.27921e-05	0.000120452
KEGG_PATHWAY	hsa04062:Chemokine signaling pathway	46	2.29541	3.58616e-07	CCL3, ADCY7, FGR, GNAI1, PREX1, CXCL3, CXCL2, NFKBIA, NFKB1, PF4, PXN, CDC42, DOCK2, KRAS, CXCR4, PTK2B, CCL3L3, RASGRP2, PIK3CA, SHC1, GNG2, PRKACB, PLCB1, GNG4, AKT3, PIK3R1, SHC4, ITK, VAV3, LYN, MAP2K1, PIK3CB, PIK3CD, VAV1, STAT3, PPBP, CXCL14, ARRB1	779	186	6910	2.19374	0.000100766	3.35898e-05	0.000474435
KEGG_PATHWAY	hsa04010:MAPK signaling pathway	56	2.79441	1.02648e-06	MEF2C, TGFB3, FASLG, NFKB1, TGFB1, MAP3K6, MAX, FOS, CDC42, MAP3K5, MAP3K8, IL1B, PRKACB, MYC, AKT3, MAP2K6, MAP2K5, ECSIT, STK4, FLNB, PRKCB, MAP4K3, MAP4K4, ARRB1, JUN, HSPB1, GADD45B, TNF, HSPA1A, PPM1B, KRAS, MAP3K3, MAP3K2, RASGRP1, MAP3K1, RASGRP2,	779	255	6910	1.948	0.000288399	7.21074e-05	0.00135798
KEGG_PATHWAY	hsa04919:Thyroid hormone signaling pathway	32	1.59681	1.78189e-06	FXYD2, SLC16A10, FOXO1, ITGB3, KRAS, SLC2A1, MED27, TBC1D4, PIK3CA, PRKACB, PLCB1, MYC, PIK3R1, AKT3, KAT2B, MAP2K1, PIK3CB, RXRA, PIK3CD, ATP1A3, ESR1, ATP1A4, ATP1A1, MED13L, PRKCB, NOTCH2, NCOA1, PLCG1, GSK3B, MED17, NCOR1, SLC9A1	779	114	6910	2.48992	0.000500585	0.000100137	0.00235734
KEGG_PATHWAY	hsa04910:Insulin signaling pathway	35	1.74651	6.3841e-06	PRKAG2, HK2, PDE3B, FOXO1, HK1, PPP1R3E, PRKAR2A, KRAS, SORBS1, GYS2, PIK3CA, SHC1, PRKAA1, PRKACB, AKT3, PIK3R1, SHC4, SREBF1, SOCS2, MAP2K1, SOCS3, PIK3CB, FLOT2, PIK3CD, PPP1CC, RPS6, PPP1CB, RPTOR, CBLB, PYGM, PRKAR1B, GSK3B, PTPN1, CRK, CALM1	779	138	6910	2.24973	0.00179233	0.000298945	0.0084456
KEGG_PATHWAY	hsa05142:Chagas disease (American trypanosomiasis)	29	1.44711	6.93166e-06	GNA14, GNA15, CCL3, TNF, GNAI1, GNA11, TGFB3, TLR2, NFKBIA, FASLG, NFKB1, TLR6, TGFB1, FOS, CCL3L3, IFNG, PIK3CA, IL1B, PLCB1, IFNGR2, PPP2R2D, PIK3R1, AKT3, PIK3CB, PIK3CD, SMAD3, GNAQ, JUN, MAPK14	779	104	6910	2.47346	0.00194591	0.000278219	0.00916994
KEGG_PATHWAY	hsa05210:Colorectal cancer	21	1.0479	7.72162e-06	TCF7, MAP2K1, PIK3CB, CYCS, PIK3CD, SMAD4, TGFB3, SMAD3, LEF1, TCF7L2, TGFB1, FOS, KRAS, JUN, GSK3B, PIK3CA, AXIN2, MYC, AKT3, PIK3R1, APC	779	62	6910	3.00447	0.00216743	0.000271186	0.0102149
KEGG_PATHWAY	hsa04668:TNF signaling pathway	29	1.44711	1.02948e-05	TNF, CXCL3, EDN1, CXCL2, NFKBIA, NFKB1, FOS, MAP3K5, NOD2, MAP3K8, PIK3CA, IL1B, PIK3R1, MAP2K6, AKT3, MAP2K1, SOCS3, PIK3CB, CREB1, PIK3CD, TAB1, TAB2, JUNB, TRADD, RPS6KA5, CASP10, JUN, MAPK14, TNFAIP3	779	106	6910	2.42679	0.00288868	0.000321378	0.0136188
KEGG_PATHWAY	hsa05146:Amoebiasis	29	1.44711	1.02948e-05	GNA14, GNA15, TNF, GNA11, TGFB3, TLR2, NFKB1, ITGB2, TGFB1, ITGAM, VCL, IFNG, PIK3CA, IL1B, PRKACB, PLCB1, PIK3R1, PIK3CB, PIK3CD, COL5A1, PRKCB, COL4A5, SERPINB9, GNAQ, COL1A2, SERPINB1, HSPB1, COL24A1, CTSG	779	106	6910	2.42679	0.00288868	0.000321378	0.0136188
KEGG_PATHWAY	hsa05166:HTLV-I infection	53	2.64471	1.27588e-05	XPO1, TSPO, ADCY7, TGFB3, NFKB1, TGFB1, FOS, CDKN2A, SLC2A1, PIK3CA, PRKACB, MYC, AKT3, TERT, DLG1, ZFP36, WNT10A, WNT10B, PIK3CB, PIK3CD, HLA-G, CCND3, JUN, CRTC3, ITGAL, TNF, NFKBIA, ITGB2, CHEK2, MYBL1, KRAS, MAP3K3, POLE3, XBP1, MAP3K1, PPP3CC, NFATC2	779	256	6910	1.83644	0.00357882	0.00035846	0.0168781
KEGG_PATHWAY	hsa04380:Osteoclast differentiation	33	1.64671	1.43985e-05	FOSL2, TNF, NFKBIA, NFKB1, ITGB3, TGFB1, BTK, FOS, IFNG, PIK3CA, IL1B, PPP3CC, FCGR3A, NFATC2, FCGR3B, IFNGR2, PIK3R1, MAP2K6, AKT3, TYROBP, TEC, MAP2K1, SOCS3, PIK3CB, CREB1, PIK3CD, TAB1, TAB2, JUNB, CAMK4, JUN, MAPK14, JAK1	779	131	6910	2.23451	0.00403782	0.00036775	0.019047
KEGG_PATHWAY	hsa04931:Insulin resistance	29	1.44711	1.50873e-05	TNF, PRKAG2, NFKBIA, FOXO1, NFKB1, PTEN, PPP1R3E, SLC2A1, TBC1D4, PIK3CA, GYS2, PRKAA1, PIK3R1, AKT3, SREBF1, SOCS3, PIK3CB, CREB1, PIK3CD, PPP1CC, PPP1CB, PPARGC1B, STAT3, PRKCQ, RPS6KA3, CD36, PYGM, GSK3B, PTPN1	779	108	6910	2.38185	0.00423058	0.000353234	0.019958
KEGG_PATHWAY	hsa05162:Measles	33	1.64671	2.00501e-05	TLR2, NFKBIA, IL13, FASLG, NFKB1, HSPA1A, SH2D1A, EIF3H, IFNG, HSPA6, PIK3CA, IL1B, IFNA8, MSN, IFNGR2, PIK3R1, AKT3, CD28, PIK3CB, PIK3CD, SLAMF1, TAB2, STAT3, IKBKE, PRKCQ, TNFSF10, CCND3, TNFRSF10D, GSK3B, JAK1, IRF3, JAK3, TNFAIP3	779	133	6910	2.20091	0.00561828	0.0004333	0.0265222
KEGG_PATHWAY	hsa04068:FoxO signaling pathway	33	1.64671	2.35763e-05	PRKAG2, TGFB3, FASLG, FOXO1, IL7R, PTEN, TGFB1, IGF1R, KRAS, S1PR4, PIK3CA, PRKAA1, CAT, AKT3, PIK3R1, SGK1, SGK2, RBL2, MAP2K1, PIK3CB, PIK3CD, SKP2, SMAD4, SMAD3, STK4, ATM, BCL2L11, STAT3, SOD2, TNFSF10, MAPK14, KLF2, GADD45B	779	134	6910	2.18449	0.00660313	0.000473104	0.0311861
KEGG_PATHWAY	hsa04611:Platelet activation	32	1.59681	3.24982e-05	ORAI1, ADCY7, GNAI1, PTGS1, ITGB3, BTK, GP6, GP1BB, RASGRP1, RASGRP2, PIK3CA, GUCY1A3, GP1BA, PRKACB, PLCB1, AKT3, PIK3R1, LYN, PIK3CB, PIK3CD, ITPR3, PPP1CC, PPP1CB, COL5A1, GNAQ, MAPK14, COL1A2, TBXA2R, RAP1B, COL24A1, MYLK, ITGA2B	779	130	6910	2.18347	0.00909057	0.000608624	0.0429853
KEGG_PATHWAY	hsa05205:Proteoglycans in cancer	43	2.14571	3.88247e-05	CAV1, TNF, TFAP4, TLR2, FASLG, ITGB3, PXN, TGFB1, CDC42, IGF1R, KRAS, GPC3, ANK3, HPSE, PIK3CA, MSN, PRKACB, MYC, AKT3, PIK3R1, WNT10A, WNT10B, MAP2K1, PIK3CB, PIK3CD, ESR1, DDX5, ITPR3, PPP1CC, RPS6, PPP1CB, FLNB, STAT3, KDR, PRKCB, FZD6, CBLB, PLCG1, IT	779	200	6910	1.90712	0.0108507	0.00068164	0.0513515
KEGG_PATHWAY	hsa04722:Neurotrophin signaling pathway	30	1.49701	4.46422e-05	NFKBIA, FASLG, NFKB1, CDC42, MAP3K5, KRAS, MAP3K3, MAP3K1, PIK3CA, SHC1, SH2B1, AKT3, PIK3R1, MAP2K5, SHC4, MAP2K1, PIK3CB, PIK3CD, RPS6KA5, RPS6KA3, PLCG1, CAMK4, JUN, MAPK14, GSK3B, NTRK2, RAP1B, ABL1, CRK, CALM1	779	120	6910	2.21759	0.0124664	0.000737654	0.0590439
KEGG_PATHWAY	hsa04662:B cell receptor signaling pathway	21	1.0479	4.50258e-05	CR2, VAV3, MAP2K1, LYN, PIK3CB, PIK3CD, NFKBIA, NFKB1, MALT1, VAV1, BTK, FOS, KRAS, JUN, GSK3B, PIK3CA, PPP3CC, NFATC2, NFATC3, AKT3, PIK3R1	779	69	6910	2.69967	0.0125728	0.000702672	0.0595511
KEGG_PATHWAY	hsa05140:Leishmaniasis	21	1.0479	7.05032e-05	CR1, TNF, MARCKSL1, TGFB3, TLR2, NFKBIA, NFKB1, ITGB2, TAB1, TAB2, ITGAM, TGFB1, FOS, JUN, MAPK14, IFNG, IL1B, JAK1, FCGR3A, FCGR3B, IFNGR2	779	71	6910	2.62362	0.0196171	0.0010422	0.0932329
KEGG_PATHWAY	hsa05161:Hepatitis B	33	1.64671	0.000121295	TNF, TGFB3, TLR2, NFKBIA, FASLG, NFKB1, PTEN, TGFB1, STAT6, FOS, KRAS, PTK2B, MAP3K1, PIK3CA, IFNA8, NFATC2, MYC, NFATC3, PIK3R1, AKT3, MAP2K1, PIK3CB, CREB1, PIK3CD, CYCS, SMAD4, STAT3, PRKCB, IKBKE, CASP10, JUN, JAK1, IRF3	779	145	6910	2.01877	0.0335116	0.00170285	0.16035
KEGG_PATHWAY	hsa05200:Pathways in cancer	69	3.44311	0.000152039	PPARD, ADCY7, GNA11, TGFB3, FASLG, FOXO1, NFKB1, PTEN, TGFB1, CDC42, FOS, MAX, CDKN2A, CXCR4, SLC2A1, PIK3CA, GNG2, PRKACB, GNG4, PLCB1, MYC, AKT3, WNT10A, PTGER2, WNT10B, PTGER4, PIK3CB, RXRA, CYCS, PIK3CD, SKP2, LEF1, STK4, PRKCB, ARHGEF11, VEGFC, GNAQ,	779	393	6910	1.55739	0.0418264	0.00203252	0.200956
BIOCARTA	h_gpcrPathway:Signaling Pathway from G-Protein Families	16	0.798403	0.00015295	MAP2K1, GNAI1, CREB1, PRKCB, FOS, PRKAR2A, RPS6KA3, GNAQ, PLCG1, JUN, PRKAR1B, PPP3CC, PRKACB, NFATC2, NFATC3, CALM1	275	34	1625	2.78075	0.0420717	0.0420717	0.202159
KEGG_PATHWAY	hsa04915:Estrogen signaling pathway	25	1.2475	0.000189346	ADCY7, FKBP5, GNAI1, GABBR1, HSPA1A, FOS, KRAS, HSPA6, PIK3CA, SHC1, PRKACB, PLCB1, PIK3R1, AKT3, SHC4, MAP2K1, PIK3CB, CREB1, PIK3CD, ESR1, ITPR3, GNAQ, JUN, HBEGF, CALM1	779	99	6910	2.23999	0.0518202	0.00241577	0.250207
KEGG_PATHWAY	hsa05220:Chronic myeloid leukemia	20	0.998004	0.000272511	MAP2K1, PIK3CB, PIK3CD, SMAD4, TGFB3, NFKBIA, NFKB1, TGFB1, CBLB, KRAS, CDKN2A, PIK3CA, SHC1, ABL1, RUNX1, MYC, CRK, PIK3R1, AKT3, SHC4	779	72	6910	2.46399	0.0737269	0.00332429	0.359922
KEGG_PATHWAY	hsa04510:Focal adhesion	41	2.04591	0.000346311	CAV1, ITGB3, PTEN, PXN, VCL, CDC42, IGF1R, PIK3CA, SHC1, TNN, AKT3, PIK3R1, SHC4, VAV3, FLT1, MAP2K1, PIK3CB, PIK3CD, ITGA1, CAPN2, PPP1CC, FLNB, VAV1, PPP1CB, COL5A1, KDR, PRKCB, COL4A5, VEGFC, CCND3, ITGA6, ITGA5, JUN, GSK3B, COL1A2, RELN, RAP1B, COL24A	779	206	6910	1.76546	0.0927438	0.00404722	0.457188
KEGG_PATHWAY	hsa04066:HIF-1 signaling pathway	24	1.1976	0.00042392	PDK1, FLT1, MAP2K1, PIK3CB, PIK3CD, EDN1, HK2, EGLN3, HK1, NFKB1, EGLN1, IL6R, RPS6, STAT3, PRKCB, IGF1R, PLCG1, SLC2A1, IFNG, PIK3CA, ANGPT1, IFNGR2, PIK3R1, AKT3	779	98	6910	2.17233	0.112323	0.00475453	0.559379
KEGG_PATHWAY	hsa05321:Inflammatory bowel disease (IBD)	18	0.898204	0.000519963	TNF, TBX21, TLR2, TGFB3, SMAD3, IL13, NFKB1, TLR5, STAT3, TGFB1, STAT6, NOD2, IL23A, JUN, IL4R, IFNG, IL1B, IFNGR2	779	64	6910	2.49478	0.13597	0.00560529	0.685709
KEGG_PATHWAY	hsa04620:Toll-like receptor signaling pathway	25	1.2475	0.000562883	CCL3, TNF, MAP2K1, PIK3CB, PIK3CD, TLR2, NFKBIA, NFKB1, TLR5, TAB1, TLR6, TAB2, IKBKE, FOS, JUN, MAPK14, CCL3L3, MAP3K8, IL1B, PIK3CA, IRF3, IFNA8, MAP2K6, AKT3, PIK3R1	779	106	6910	2.09206	0.146334	0.00584267	0.742116
BIOCARTA	h_nkcellsPathway:Ras-Independent pathway in NK cell-mediated cytotoxicity	11	0.548902	0.000602819	KLRC4, KLRC2, KLRC3, MAP2K1, PTK2B, PIK3CA, VAV1, KLRD1, KLRC1, PIK3R1, B2M	275	20	1625	3.25	0.155865	0.081232	0.794574
BIOCARTA	h_bcrPathway:BCR Signaling Pathway	15	0.748503	0.000609162	LYN, MAP2K1, VAV1, PRKCB, BTK, FOS, PLCG1, JUN, MAPK14, MAP3K1, PPP3CC, SHC1, NFATC2, NFATC3, CALM1	275	34	1625	2.60695	0.157369	0.0554773	0.802903
KEGG_PATHWAY	hsa04921:Oxytocin signaling pathway	33	1.64671	0.000623911	MEF2C, ADCY7, GNAI1, PRKAG2, KCNJ12, KCNJ14, FOS, KRAS, PPP3CC, GUCY1A3, PIK3CA, PRKAA1, PRKACB, NFATC2, PLCB1, NFATC3, PIK3R1, MAP2K5, MAP2K1, PIK3CB, PIK3CD, ITPR3, PPP1CC, PPP1CB, PRKCB, CACNA2D4, RGS2, CAMK4, GNAQ, JUN, MYLK, CALM1, CAMK1D	779	158	6910	1.85267	0.160857	0.00624377	0.82227
KEGG_PATHWAY	hsa04022:cGMP-PKG signaling pathway	34	1.69661	0.000728587	MEF2C, FXYD2, MEF2A, ADCY7, GNAI1, GNA11, PDE3B, ATP2B1, ATP2B4, GUCY1A3, PIK3CA, PPP3CC, PLCB1, NFATC2, NFATC3, PIK3R1, AKT3, MAP2K1, PIK3CB, CREB1, PIK3CD, ATP1A3, ATP1A4, ATP1A1, ITPR3, PPP1CC, PPP1CB, ADRB2, RGS2, GNAQ, ATP2A3, PDE5A, MYLK, CALM1	779	166	6910	1.81682	0.185196	0.00703745	0.959611
KEGG_PATHWAY	hsa04550:Signaling pathways regulating pluripotency of stem cells	30	1.49701	0.000757316	BMI1, IL6ST, MEIS1, PCGF5, IGF1R, PCGF2, KRAS, PIK3CA, AXIN2, MYC, PIK3R1, AKT3, APC, WNT10A, WNT10B, MAP2K1, PIK3CB, PIK3CD, SMAD4, SMAD3, STAT3, FZD6, DVL1, ACVR2B, ID2, MAPK14, GSK3B, JAK1, JAK3, WNT7A	779	140	6910	1.90079	0.191752	0.0070711	0.997275
BIOCARTA	h_cxcr4Pathway:CXCR4 Signaling Pathway	12	0.598802	0.000814464	PLCG1, MAP2K1, GNAQ, GNAI1, CXCR4, PTK2B, PIK3CA, NFKB1, CRK, PIK3R1, PXN, PRKCB	275	24	1625	2.95455	0.204638	0.0556321	1.07216
BIOCARTA	h_fcer1Pathway:Fc Epsilon Receptor I Signaling in Mast Cells	16	0.798403	0.000919912	LYN, MAP2K1, VAV1, PRKCB, BTK, FOS, PLCG1, JUN, MAP3K1, PIK3CA, PPP3CC, SHC1, NFATC2, NFATC3, PIK3R1, CALM1	275	39	1625	2.42424	0.227879	0.050408	1.21019
KEGG_PATHWAY	hsa04640:Hematopoietic cell lineage	21	1.0479	0.000953149	CR1, TNF, CR2, ITGA1, CD1C, CD1B, CD1A, IL6R, ITGB3, IL7R, ITGAM, CD55, CD36, ITGA6, GP1BB, ITGA5, IL4R, IL1B, GP1BA, CD7, ITGA2B	779	85	6910	2.1915	0.235064	0.00860671	1.25366
KEGG_PATHWAY	hsa05221:Acute myeloid leukemia	16	0.798403	0.000994339	TCF7, PPARD, MAP2K1, PIK3CB, PIK3CD, LEF1, NFKB1, PIM2, TCF7L2, STAT3, KRAS, PIK3CA, RUNX1, MYC, AKT3, PIK3R1	779	56	6910	2.53438	0.243875	0.00869783	1.3075
KEGG_PATHWAY	hsa04070:Phosphatidylinositol signaling system	23	1.1477	0.00106358	INPP1, PIK3CB, PIK3CD, PI4KA, ITPKB, ITPR3, OCRL, PTEN, PRKCB, MTMR3, PLCG1, DGKD, DGKZ, PIK3CA, INPP4B, MTMR8, INPP4A, PIP4K2A, PLCB1, IP6K1, PIK3R1, CALM1, IP6K2	779	98	6910	2.08182	0.258459	0.00902042	1.39796
KEGG_PATHWAY	hsa04750:Inflammatory mediator regulation of TRP channels	23	1.1477	0.00106358	PTGER2, CYP2J2, ADCY7, PTGER4, PIK3CB, TRPV2, PIK3CD, PPP1CC, ITPR3, PPP1CB, PRKCB, PRKCQ, PLCG1, GNAQ, MAPK14, IL1B, PIK3CA, PRKACB, PLCB1, MAP2K6, PIK3R1, CALM1, ALOX12	779	98	6910	2.08182	0.258459	0.00902042	1.39796
KEGG_PATHWAY	hsa05169:Epstein-Barr virus infection	37	1.84631	0.00107755	XPO1, ITGAL, FGR, NFKBIA, NFKB1, HSPA1A, IFNG, HSPA6, PIK3CA, PRKACB, MYC, PIK3R1, MAP2K6, AKT3, CR2, LYN, POLR1D, PIK3CB, PIK3CD, SKP2, TAB1, POLR3B, TAB2, POLR3E, HLA-G, STAT3, TRADD, HDAC4, PLCG1, JUN, MAPK14, GSK3B, JAK1, HSPB1, IRF3, JAK3, TNFAIP3	779	190	6910	1.72738	0.261367	0.00887083	1.4162
KEGG_PATHWAY	hsa04024:cAMP signaling pathway	38	1.89621	0.0012032	FXYD2, ORAI1, ADCY7, ADORA2A, GNAI1, GABBR1, PDE3B, NFKBIA, NFKB1, ATP2B1, FOS, ATP2B4, PDE4B, PIK3CA, PRKACB, PIK3R1, HCAR1, AKT3, PTGER2, VAV3, MAP2K1, PIK3CB, CREB1, PIK3CD, ATP1A3, ATP1A4, ATP1A1, PPP1CC, CNGA3, VAV1, PPP1CB, ADRB2, CAMK4, JUN, GHRL,	779	198	6910	1.70239	0.28702	0.00961922	1.58013
BIOCARTA	h_p38mapkPathway:p38 MAPK Signaling Pathway	16	0.798403	0.00125161	MEF2C, MEF2A, CREB1, TGFB3, TGFB1, TRADD, RPS6KA5, CDC42, MAX, MAP3K5, MAPK14, MAP3K1, HSPB1, SHC1, MYC, MAP2K6	275	40	1625	2.36364	0.296665	0.0569667	1.64322
BIOCARTA	h_tcrPathway:T Cell Receptor Signaling Pathway	17	0.848303	0.00127014	MAP2K1, NFKBIA, NFKB1, VAV1, PRKCB, FOS, PLCG1, JUN, MAP3K1, PIK3CA, PPP3CC, SHC1, NFATC2, NFATC3, RASA1, PIK3R1, CALM1	275	44	1625	2.28306	0.300324	0.04974	1.66736
BIOCARTA	h_granulocytesPathway:Adhesion and Diapedesis of Granulocytes	9	0.449102	0.0012838	ITGAL, SELP, TNF, SELL, ICAM2, IFNG, ITGB2, SELPLG, ITGAM	275	15	1625	3.54545	0.303007	0.0441196	1.68515
KEGG_PATHWAY	hsa05213:Endometrial cancer	15	0.748503	0.00137653	TCF7, MAP2K1, PIK3CB, PIK3CD, LEF1, PTEN, TCF7L2, KRAS, GSK3B, PIK3CA, AXIN2, MYC, AKT3, PIK3R1, APC	779	52	6910	2.55875	0.320957	0.0106944	1.80584
BIOCARTA	h_mapkPathway:MAPKinase Signaling Pathway	27	1.34731	0.00139321	MEF2C, MEF2A, TGFB3, NFKBIA, NFKB1, TGFB1, MAP3K6, FOS, MAX, MAP3K5, MAP3K3, MAP3K2, MAP3K1, MAP3K8, SHC1, MYC, MAP2K6, MAP2K5, MAP2K1, CREB1, TRADD, RPS6KA5, MAP4K3, MAP4K4, RPS6KA3, MAPK14, JUN	275	87	1625	1.83386	0.324137	0.0425957	1.82755
KEGG_PATHWAY	hsa04150:mTOR signaling pathway	16	0.798403	0.00146865	TNF, PIK3CB, PIK3CD, RPS6, PTEN, RPTOR, PRKCB, DDIT4, RPS6KA3, ULK2, ULK3, PIK3CA, PRKAA1, CAB39, AKT3, PIK3R1	779	58	6910	2.44699	0.338333	0.0110999	1.92561
KEGG_PATHWAY	hsa05164:Influenza A	34	1.69661	0.00168394	XPO1, TNF, NFKBIA, FASLG, NFKB1, HSPA1A, RAE1, IFNG, HSPA6, PIK3CA, IL1B, IFNA8, IFNGR2, TMPRSS13, PIK3R1, MAP2K6, AKT3, MAP2K1, SOCS3, PIK3CB, PIK3CD, CYCS, NXF1, NLRP3, PRKCB, IKBKE, TNFSF10, TNFRSF10D, JUN, GSK3B, MAPK14, JAK1, IRF3, DNAJB1	779	174	6910	1.73329	0.377235	0.0123855	2.20499
BIOCARTA	h_vipPathway:Neuropeptides VIP and PACAP inhibit the apoptosis of activated T cells	12	0.598802	0.00183175	PRKAR2A, PLCG1, GNAQ, PRKAR1B, MAP3K1, PPP3CC, NFKBIA, NFKB1, PRKACB, NFATC2, MYC, CALM1	275	26	1625	2.72727	0.402615	0.0502147	2.39638
KEGG_PATHWAY	hsa04917:Prolactin signaling pathway	18	0.898204	0.00183283	MAP2K1, SOCS2, PIK3CB, SOCS3, PIK3CD, GALT, ESR1, NFKB1, STAT3, FOS, KRAS, GSK3B, MAPK14, PIK3CA, SHC1, AKT3, PIK3R1, SHC4	779	71	6910	2.24882	0.402796	0.0131309	2.39777
KEGG_PATHWAY	hsa05134:Legionellosis	15	0.748503	0.00203984	CR1, TNF, ARF1, CXCL3, CYCS, CXCL2, HSPA6, TLR2, NFKBIA, IL1B, NFKB1, ITGB2, HSPA1A, TLR5, ITGAM	779	54	6910	2.46399	0.436609	0.0142421	2.66523
KEGG_PATHWAY	hsa04014:Ras signaling pathway	41	2.04591	0.00225057	EFNA1, FASLG, NFKB1, RGL2, IGF1R, CDC42, KRAS, RASGRP1, RASGRP2, PIK3CA, SHC1, ANGPT1, GNG2, PRKACB, RASA3, GNG4, RASA4, RASA1, AKT3, PIK3R1, RASA2, SHC4, FLT1, MAP2K1, PIK3CB, PIK3CD, STK4, KDR, PRKCB, VEGFC, PLCG1, ETS1, HTR7, ETS2, GNB5, RAP1B, KSR1, A	779	226	6910	1.60922	0.469069	0.0153234	2.93679
KEGG_PATHWAY	hsa05152:Tuberculosis	34	1.69661	0.00225491	TNF, TLR2, TGFB3, NFKB1, EEA1, ITGB2, NFYA, TLR6, RFXAP, CD74, ITGAM, TGFB1, NOD2, IL23A, ITGAX, IFNG, IL1B, PPP3CC, IFNA8, FCGR3A, FCGR3B, IFNGR2, AKT3, CR1, RFX5, CREB1, CYCS, MALT1, TRADD, CASP10, MAPK14, JAK1, KSR1, CALM1	779	177	6910	1.70391	0.469718	0.01499	2.94238
KEGG_PATHWAY	hsa05144:Malaria	14	0.698603	0.00233447	KLRB1, SELP, ITGAL, CR1, TNF, KLRK1, TGFB3, TLR2, ITGB2, TGFB1, CD36, CD40LG, IFNG, IL1B	779	49	6910	2.53438	0.481468	0.0151573	3.04471
KEGG_PATHWAY	hsa04370:VEGF signaling pathway	16	0.798403	0.00252507	MAP2K1, PIK3CB, PIK3CD, PXN, KDR, PRKCB, CDC42, KRAS, PLCG1, MAPK14, HSPB1, PIK3CA, PPP3CC, NFATC2, AKT3, PIK3R1	779	61	6910	2.32665	0.508573	0.0160167	3.28947
BIOCARTA	h_egfPathway:EGF Signaling Pathway	12	0.598802	0.00263569	FOS, PLCG1, MAP2K1, JUN, MAP3K1, PIK3CA, JAK1, SHC1, PIK3R1, RASA1, STAT3, PRKCB	275	27	1625	2.62626	0.523652	0.0651963	3.43127
KEGG_PATHWAY	hsa05145:Toxoplasmosis	25	1.2475	0.0027045	TNF, PIK3CB, GNAI1, PIK3CD, CYCS, TLR2, TGFB3, NFKBIA, NFKB1, HSPA1A, TAB1, TAB2, TGFB1, STAT3, ITGA6, CD40LG, MAPK14, IFNG, HSPA6, JAK1, PIK3CA, IFNGR2, MAP2K6, AKT3, PIK3R1	779	118	6910	1.87931	0.532799	0.0167688	3.51938
KEGG_PATHWAY	hsa04960:Aldosterone-regulated sodium reabsorption	12	0.598802	0.00295715	FXYD2, SGK1, KRAS, PIK3CB, PIK3CD, ATP1A3, ATP1A4, PIK3CA, ATP1A1, SCNN1A, PIK3R1, PRKCB	779	39	6910	2.72934	0.564905	0.0179284	3.84223
KEGG_PATHWAY	hsa04664:Fc epsilon RI signaling pathway	17	0.848303	0.00298616	TNF, VAV3, LYN, MAP2K1, PIK3CB, PIK3CD, IL13, VAV1, PRKCB, BTK, KRAS, PLCG1, MAPK14, PIK3CA, MAP2K6, AKT3, PIK3R1	779	68	6910	2.21759	0.568448	0.0177212	3.87924
KEGG_PATHWAY	hsa04210:Apoptosis	16	0.798403	0.00299307	TNF, PIK3CB, CYCS, PIK3CD, FASLG, NFKBIA, NFKB1, CAPN2, ATM, TRADD, CASP10, TNFSF10, TNFRSF10D, PIK3CA, PIK3R1, AKT3	779	62	6910	2.28912	0.569288	0.0173952	3.88806
KEGG_PATHWAY	hsa04060:Cytokine-cytokine receptor interaction	41	2.04591	0.00312098	CCL3, TNF, IL6ST, TNFSF15, TGFB3, FASLG, IL13, CNTFR, PF4, IL7R, TNFRSF4, IL17RA, TGFB1, IL23A, CXCR4, IL4R, CCL3L3, IFNG, IL1B, IFNA8, LTB, IFNGR2, CD27, TNFSF4, FLT1, IL6R, EDAR, KDR, TNFSF8, OSM, VEGFC, TNFSF10, ACVR2B, CNTF, IL20RB, CXCL14, PPBP, CD40	779	230	6910	1.58124	0.58454	0.0177662	4.05106
KEGG_PATHWAY	hsa04012:ErbB signaling pathway	20	0.998004	0.00317326	MAP2K1, PIK3CB, PIK3CD, PRKCB, CBLB, KRAS, PLCG1, JUN, GSK3B, NCK1, HBEGF, PIK3CA, SHC1, ABL1, ABL2, MYC, CRK, PIK3R1, AKT3, SHC4	779	87	6910	2.03916	0.590617	0.0177035	4.11761
BIOCARTA	h_ccr5Pathway:Pertussis toxin-insensitive CCR5 Signaling in Macrophage	9	0.449102	0.00355177	FOS, PLCG1, GNAQ, CXCR4, PTK2B, MAPK14, JUN, PRKCB, CALM1	275	17	1625	3.12834	0.632056	0.0799421	4.59815
BIOCARTA	h_cdmacPathway:Cadmium induces DNA synthesis and proliferation in macrophages	9	0.449102	0.00355177	FOS, TNF, MAP2K1, JUN, NFKBIA, NFKB1, PLCB1, MYC, PRKCB	275	17	1625	3.12834	0.632056	0.0799421	4.59815
BIOCARTA	h_pdgfPathway:PDGF Signaling Pathway	12	0.598802	0.00370239	FOS, PLCG1, MAP2K1, JUN, MAP3K1, PIK3CA, JAK1, SHC1, PIK3R1, RASA1, STAT3, PRKCB	275	28	1625	2.53247	0.647358	0.0770472	4.78876
KEGG_PATHWAY	hsa05203:Viral carcinogenesis	37	1.84631	0.00417418	UBE3A, IL6ST, NFKBIA, NFKB1, PXN, CDC42, CDKN2A, HIST1H2BN, KRAS, HIST1H2BJ, PIK3CA, PRKACB, HIST3H2BB, PIK3R1, RASA2, DLG1, KAT2B, HIST1H2BD, RBL2, LYN, PIK3CB, CREB1, HIST1H2BG, PIK3CD, UBR4, SKP2, HLA-G, STAT3, TRADD, HDAC4, CCND3, HIST2H2BE, JUN, JAK1	779	205	6910	1.60099	0.691304	0.0227835	5.38351
KEGG_PATHWAY	hsa05212:Pancreatic cancer	16	0.798403	0.00484185	MAP2K1, PIK3CB, PIK3CD, SMAD4, TGFB3, SMAD3, NFKB1, STAT3, TGFB1, CDC42, KRAS, CDKN2A, PIK3CA, JAK1, AKT3, PIK3R1	779	65	6910	2.18347	0.744329	0.0258872	6.21933
KEGG_PATHWAY	hsa05211:Renal cell carcinoma	16	0.798403	0.00484185	MAP2K1, PIK3CB, PIK3CD, EGLN3, TGFB3, EGLN1, TGFB1, CDC42, KRAS, JUN, SLC2A1, PIK3CA, RAP1B, CRK, AKT3, PIK3R1	779	65	6910	2.18347	0.744329	0.0258872	6.21933
KEGG_PATHWAY	hsa04310:Wnt signaling pathway	27	1.34731	0.00547399	PPARD, DAAM1, TCF7L2, PPP3CC, PRKACB, AXIN2, PLCB1, NFATC2, MYC, NFATC3, APC, WNT10A, TCF7, WNT10B, SMAD4, LEF1, PRKCB, FZD6, DVL1, CCND3, GSK3B, JUN, SIAH1, RUVBL1, BAMBI, TBL1X, WNT7A	779	138	6910	1.7355	0.786136	0.0286828	7.00438
KEGG_PATHWAY	hsa04725:Cholinergic synapse	23	1.1477	0.00551635	ADCY7, MAP2K1, PIK3CB, GNAI1, GNA11, CREB1, PIK3CD, ITPR3, KCNJ12, KCNJ14, PRKCB, FOS, KRAS, CAMK4, GNAQ, GNB5, PIK3CA, GNG2, PRKACB, GNG4, PLCB1, AKT3, PIK3R1	779	111	6910	1.838	0.788681	0.0283746	7.05677
KEGG_PATHWAY	hsa04630:Jak-STAT signaling pathway	28	1.39721	0.00553807	IL6ST, IL13, CNTFR, IL7R, STAT6, IL23A, IL4R, IFNG, PIK3CA, IFNA8, IFNGR2, MYC, PIK3R1, AKT3, SOCS2, SOCS3, PIK3CB, PIK3CD, IL6R, IL24, STAT3, OSM, CNTF, CCND3, IL20RB, JAK1, PIAS1, JAK3	779	145	6910	1.71289	0.789974	0.0279744	7.08362
KEGG_PATHWAY	hsa04670:Leukocyte transendothelial migration	24	1.1976	0.00569851	ITGAL, ITK, VAV3, PIK3CB, GNAI1, CLDN5, PIK3CD, ITGB2, VAV1, ITGAM, PXN, PRKCB, VCL, CDC42, PLCG1, CXCR4, PTK2B, MAPK14, PIK3CA, TXK, RAP1B, MSN, PIK3R1, RHOH	779	118	6910	1.80414	0.799284	0.0282688	7.28175
KEGG_PATHWAY	hsa04261:Adrenergic signaling in cardiomyocytes	28	1.39721	0.00609073	FXYD2, MYL4, ADCY7, GNAI1, TPM2, ATP2B1, ATP2B4, PIK3CA, PRKACB, PLCB1, PPP2R2D, PIK3R1, AKT3, PIK3CB, CREB1, PIK3CD, ATP1A3, ATP1A4, ATP1A1, PPP1CC, PPP1CB, CACNA2D4, RPS6KA5, ADRB2, GNAQ, MAPK14, SLC9A1, CALM1	779	146	6910	1.70116	0.820347	0.029669	7.76444
KEGG_PATHWAY	hsa04151:PI3K-Akt signaling pathway	55	2.74451	0.00688468	EFNA1, TLR2, FASLG, NFKB1, PTEN, IL4R, PIK3CA, ANGPT1, GNG2, GNG4, MYC, AKT3, SGK1, SGK2, RBL2, PIK3CB, RXRA, PIK3CD, IL6R, RPTOR, BCL2L11, DDIT4, OSM, VEGFC, CCND3, COL1A2, GNB5, RELN, THEM4, COL24A1, ITGA2B, MCL1, ITGB3, IL7R, IGF1R, KRAS, GYS2, PRKAA1,	779	345	6910	1.41411	0.856481	0.0329165	8.73444
KEGG_PATHWAY	hsa04916:Melanogenesis	21	1.0479	0.0071556	WNT10A, WNT10B, TCF7, ADCY7, MAP2K1, GNAI1, CREB1, EDN1, LEF1, TCF7L2, PRKCB, DVL1, FZD6, KRAS, MC1R, GNAQ, GSK3B, PRKACB, PLCB1, WNT7A, CALM1	779	100	6910	1.86277	0.867073	0.0336243	9.06328
KEGG_PATHWAY	hsa05323:Rheumatoid arthritis	19	0.948104	0.00823637	ITGAL, CCL3, TNF, FLT1, TLR2, TGFB3, ATP6V1G2, ITGB2, TGFB1, FOS, IL23A, JUN, CCL3L3, IFNG, ATP6V1E2, IL1B, ANGPT1, LTB, CD28	779	88	6910	1.91519	0.902119	0.0379928	10.3642
BIOCARTA	h_plcPathway:Phospholipase C Signaling Pathway	6	0.299401	0.00921755	PLCG1, PIK3CA, PLCB1, VAV1, PIK3R1, PRKCB	275	9	1625	3.93939	0.925885	0.169616	11.5303
KEGG_PATHWAY	hsa04612:Antigen processing and presentation	17	0.848303	0.00935188	KLRC4, KLRC2, TNF, KLRC3, RFX5, CREB1, HSPA1A, NFYA, RFXAP, HLA-G, CD74, B2M, TAPBP, IFNG, HSPA6, KLRD1, KLRC1	779	76	6910	1.98416	0.928656	0.0423594	11.6889
KEGG_PATHWAY	hsa04924:Renin secretion	15	0.748503	0.010398	ORAI1, PTGER2, PTGER4, GNAI1, CREB1, PDE3B, ITPR3, ADRB2, GNAQ, PDE1B, GUCY1A3, PPP3CC, PRKACB, PLCB1, CALM1	779	64	6910	2.07899	0.946983	0.0462687	12.9147
KEGG_PATHWAY	hsa04666:Fc gamma R-mediated phagocytosis	18	0.898204	0.0111958	PTPRC, VAV3, MAP2K1, LYN, MARCKSL1, PIK3CB, WASF2, PIK3CD, ASAP1, VAV1, PRKCB, CDC42, DOCK2, PLCG1, PIK3CA, CRK, AKT3, PIK3R1	779	84	6910	1.90079	0.957734	0.0489783	13.8389
KEGG_PATHWAY	hsa04912:GnRH signaling pathway	19	0.948104	0.0116608	ADCY7, MAP2K1, GNA11, ITPR3, PRKCB, CDC42, KRAS, GNAQ, MAP3K3, PTK2B, MAP3K2, JUN, MAPK14, MAP3K1, HBEGF, PRKACB, PLCB1, MAP2K6, CALM1	779	91	6910	1.85205	0.962967	0.0501954	14.3734
KEGG_PATHWAY	hsa05214:Glioma	15	0.748503	0.0119233	MAP2K1, PIK3CB, PIK3CD, PTEN, PRKCB, IGF1R, KRAS, CDKN2A, PLCG1, PIK3CA, SHC1, AKT3, PIK3R1, CALM1, SHC4	779	65	6910	2.047	0.96563	0.0505334	14.6738
BIOCARTA	h_nthiPathway:NFkB activation by Nontypeable Hemophilus influenzae	10	0.499002	0.0120651	TNF, DUSP1, MAPK14, SMAD4, TLR2, SMAD3, NFKBIA, IL1B, NFKB1, MAP2K6	275	24	1625	2.46212	0.966989	0.203393	14.8357
BIOCARTA	h_tpoPathway:TPO Signaling Pathway	10	0.499002	0.0120651	FOS, PLCG1, MAP2K1, JUN, PIK3CA, SHC1, PIK3R1, RASA1, STAT3, PRKCB	275	24	1625	2.46212	0.966989	0.203393	14.8357
KEGG_PATHWAY	hsa04972:Pancreatic secretion	19	0.948104	0.0145108	FXYD2, ADCY7, ATP1A3, ATP1A4, ATP1A1, ITPR3, PRKCB, ATP2B1, SLC26A3, ATP2B4, GNAQ, ATP2A3, RAB11A, CPA3, RAP1B, PLCB1, SLC4A4, RAB27B, SLC9A1	779	93	6910	1.81222	0.983549	0.0603364	17.583
BIOCARTA	h_il1rPathway:Signal transduction through IL1R	12	0.598802	0.0151103	TNF, MAPK14, JUN, MAP3K1, TGFB3, NFKBIA, IL1B, NFKB1, TAB1, ECSIT, TGFB1, MAP2K6	275	33	1625	2.14876	0.986135	0.234633	18.2438
BIOCARTA	h_hcmvPathway:Human Cytomegalovirus and Map Kinase Pathways	8	0.399202	0.0151287	MAP2K1, MAPK14, CREB1, MAP3K1, PIK3CA, NFKB1, PIK3R1, MAP2K6	275	17	1625	2.78075	0.986208	0.22274	18.2641
KEGG_PATHWAY	hsa04973:Carbohydrate digestion and absorption	11	0.548902	0.0159056	FXYD2, PIK3CB, PIK3CD, HK2, ATP1A3, ATP1A4, PIK3CA, HK1, ATP1A1, AKT3, PIK3R1	779	42	6910	2.32319	0.988951	0.0650338	19.113
BIOCARTA	h_il6Pathway:IL 6 signaling pathway	9	0.449102	0.0160175	FOS, MAP2K1, IL6ST, JUN, JAK1, SHC1, IL6R, JAK3, STAT3	275	21	1625	2.53247	0.989298	0.222813	19.2345
KEGG_PATHWAY	hsa04015:Rap1 signaling pathway	35	1.74651	0.0178319	ITGAL, ADCY7, GNAI1, ADORA2A, EFNA1, ITGB2, ITGB3, SKAP1, ITGAM, IGF1R, CDC42, KRAS, RASGRP2, RAPGEF6, PIK3CA, ANGPT1, PLCB1, AKT3, PIK3R1, MAP2K6, FLT1, MAP2K1, PIK3CB, PIK3CD, RGS14, KDR, PRKCB, VEGFC, PLCG1, GNAQ, MAPK14, RAP1B, CRK, CALM1, ITGA2B	779	210	6910	1.47839	0.993629	0.0716557	21.1827
BIOCARTA	h_pkcPathway:Activation of PKC through G protein coupled receptor	5	0.249501	0.0181379	GNAQ, NFKBIA, NFKB1, PLCB1, PRKCB	275	7	1625	4.22078	0.994163	0.237165	21.507
KEGG_PATHWAY	hsa04810:Regulation of actin cytoskeleton	35	1.74651	0.0190499	ITGAL, SSH3, DIAPH2, SSH2, WASF2, ABI2, ITGB2, ITGB3, PXN, ITGAM, VCL, CDC42, KRAS, ITGAX, PIK3CA, MSN, PIK3R1, APC, ARHGEF4, VAV3, MAP2K1, PIK3CB, PIK3CD, ITGA1, PPP1CC, VAV1, PPP1CB, ITGA6, ITGA5, ITGAD, PIP4K2A, CRK, MYLK, SLC9A1, ITGA2B	779	211	6910	1.47138	0.995504	0.0753392	22.466
BIOCARTA	h_PparaPathway:Mechanism of Gene Regulation by Peroxisome Proliferators via PPARa(alpha)	16	0.798403	0.020131	TNF, RXRA, NFKBIA, HSPA1A, PRKCB, CITED2, PRKAR2A, NCOA1, DUSP1, PRKAR1B, JUN, PIK3CA, PRKACB, NCOR1, MYC, PIK3R1	275	52	1625	1.81818	0.996702	0.248532	23.589
KEGG_PATHWAY	hsa05168:Herpes simplex infection	31	1.54691	0.0213741	TNF, TAF9B, TLR2, NFKBIA, FASLG, NFKB1, CD74, FOS, TAF5L, IFNG, IL1B, PER1, IFNA8, IFNGR2, PILRA, TAF3, SOCS3, TAF5, TAF4B, CYCS, SKP2, NXF1, TAB1, PPP1CC, TAB2, PPP1CB, HLA-G, IKBKE, JUN, JAK1, IRF3	779	183	6910	1.50263	0.997692	0.0830772	24.8615
BIOCARTA	h_keratinocytePathway:Keratinocyte Differentiation	15	0.748503	0.0221961	FOS, PRKCQ, MAP3K5, TNF, MAP2K1, ETS1, JUN, ETS2, MAP3K1, MAPK14, NFKBIA, FASLG, NFKB1, MAP2K6, PRKCB	275	48	1625	1.84659	0.998177	0.259441	25.6922
KEGG_PATHWAY	hsa04920:Adipocytokine signaling pathway	15	0.748503	0.022307	TNF, SOCS3, RXRA, PRKAG2, NFKBIA, NFKB1, STAT3, TRADD, PRKCQ, CD36, SLC2A1, PRKAA1, ACSL6, AKT3, ACSL5	779	70	6910	1.90079	0.998234	0.0854152	25.8036
BBID	77.IkBa_Kinase_JNK_MEKK1	5	0.249501	0.0233521	TNF, JUN, MAP3K1, NFKBIA, NFKB1	72	7	388	3.84921	0.894047	0.894047	22.8742
KEGG_PATHWAY	hsa00562:Inositol phosphate metabolism	15	0.748503	0.0250154	INPP1, PIK3CB, PIK3CD, PI4KA, ITPKB, OCRL, PTEN, MTMR3, PLCG1, PIK3CA, INPP4B, MTMR8, INPP4A, PIP4K2A, PLCB1	779	71	6910	1.87402	0.99919	0.0941409	28.4772
KEGG_PATHWAY	hsa04961:Endocrine and other factor-regulated calcium reabsorption	11	0.548902	0.0253486	FXYD2, GNAQ, KL, ATP1A3, ESR1, ATP1A4, RAB11A, ATP1A1, PRKACB, PLCB1, PRKCB	779	45	6910	2.16831	0.999264	0.094106	28.8
KEGG_PATHWAY	hsa04071:Sphingolipid signaling pathway	22	1.0978	0.0258644	TNF, MAP2K1, PIK3CB, GNAI1, SGPP2, PIK3CD, NFKB1, SGMS1, PTEN, PRKCB, TRADD, MAP3K5, KRAS, GNAQ, S1PR4, MAPK14, S1PR5, PIK3CA, PLCB1, PPP2R2D, PIK3R1, AKT3	779	120	6910	1.62623	0.999366	0.0947166	29.2968
KEGG_PATHWAY	hsa04020:Calcium signaling pathway	30	1.49701	0.026998	GNA14, ORAI1, GNA15, ADCY7, CYSLTR1, ADORA2A, GNA11, ITPKB, ATP2B1, ATP2B4, PDE1B, PTK2B, PPP3CC, PRKACB, PLCB1, CACNA1I, STIM2, ITPR3, PRKCB, P2RX7, ADRB2, CAMK4, GNAQ, PLCG1, ATP2A3, HTR7, TBXA2R, CACNA1H, MYLK, CALM1	779	179	6910	1.48665	0.999543	0.0974605	30.3775
BIOCARTA	h_nfatPathway:NFAT and Hypertrophy of the heart (Transcription in the broken heart)	16	0.798403	0.0282188	MEF2C, MAP2K1, EDN1, PRKAR2A, CAMK4, MAPK14, PRKAR1B, GSK3B, PIK3CA, PPP3CC, HBEGF, PRKACB, NFATC2, NFATC3, PIK3R1, CALM1	275	54	1625	1.75084	0.999679	0.306229	31.5244
BIOCARTA	h_her2Pathway:Role of ERBB2 in Signal Transduction and Oncology	9	0.449102	0.028399	MAP2K1, GRIP1, IL6ST, ESR1, PIK3CA, SHC1, IL6R, PIK3R1, STAT3	275	23	1625	2.31225	0.999695	0.296709	31.6922
KEGG_PATHWAY	hsa04970:Salivary secretion	17	0.848303	0.0288634	FXYD2, PRH2, ADCY7, ATP1A3, ATP1A4, ATP1A1, ITPR3, PRKCB, ATP2B1, ADRB2, ATP2B4, GNAQ, GUCY1A3, PRKACB, PLCB1, SLC9A1, CALM1	779	86	6910	1.75344	0.999733	0.102632	32.1229
BIOCARTA	h_tgfbPathway:TGF beta signaling pathway	8	0.399202	0.0289572	MAP2K1, ZFYVE9, TGFB3, SMAD4, SMAD3, TAB1, TGFB1, APC	275	19	1625	2.48804	0.999741	0.291104	32.2096
BIOCARTA	h_tob1Pathway:Role of Tob in T-cell activation	8	0.399202	0.0289572	IFNG, TGFB3, SMAD4, SMAD3, TGFBR3, TGFB1, TOB1, CD28	275	19	1625	2.48804	0.999741	0.291104	32.2096
BIOCARTA	h_metPathway:Signaling of Hepatocyte Growth Factor Receptor	12	0.598802	0.0292543	FOS, MAP2K1, PTK2B, JUN, PIK3CA, RAP1B, CRK, PTEN, PIK3R1, RASA1, PXN, STAT3	275	36	1625	1.9697	0.999762	0.283749	32.4835
KEGG_PATHWAY	hsa04720:Long-term potentiation	14	0.698603	0.0303802	RPS6KA3, KRAS, CAMK4, MAP2K1, GNAQ, PPP3CC, RAP1B, PRKACB, PLCB1, ITPR3, PPP1CC, PPP1CB, PRKCB, CALM1	779	66	6910	1.88159	0.999828	0.10648	33.5121
BIOCARTA	h_pyk2Pathway:Links between Pyk2 and Map Kinases	10	0.499002	0.0342848	PLCG1, MAP2K1, GNAQ, PTK2B, MAPK14, JUN, MAP3K1, SHC1, PRKCB, CALM1	275	28	1625	2.11039	0.999945	0.314112	36.9684
KEGG_PATHWAY	hsa04713:Circadian entrainment	18	0.898204	0.0348656	ADCY7, GNAI1, CREB1, CACNA1I, ITPR3, PRKCB, RPS6KA5, FOS, GNAQ, CACNA1H, GUCY1A3, PER1, GNB5, GNG2, PRKACB, GNG4, PLCB1, CALM1	779	95	6910	1.6807	0.999953	0.120013	37.468
KEGG_PATHWAY	hsa05215:Prostate cancer	17	0.848303	0.0349961	TCF7, MAP2K1, PIK3CB, CREB1, PIK3CD, NFKBIA, LEF1, FOXO1, NFKB1, PTEN, TCF7L2, IGF1R, KRAS, GSK3B, PIK3CA, AKT3, PIK3R1	779	88	6910	1.71359	0.999955	0.119011	37.5798
BIOCARTA	h_fmlpPathway:fMLP induced chemokine gene expression in HMC-1 cells	12	0.598802	0.0355896	GNA15, MAP2K1, MAPK14, MAP3K1, PPP3CC, NFKBIA, NFKB1, NFATC2, PLCB1, NFATC3, MAP2K6, CALM1	275	37	1625	1.91646	0.999962	0.314185	38.0857
BIOCARTA	h_arenrf2Pathway:Oxidative Stress Induced Gene Expression Via Nrf2	8	0.399202	0.0383214	FXYD2, HMOX2, MAFF, FOS, MAPK14, JUN, CREB1, PRKCB	275	20	1625	2.36364	0.999983	0.324394	40.3662
KEGG_PATHWAY	hsa05034:Alcoholism	29	1.44711	0.0386316	HIST2H2AA4, ADORA2A, GNAI1, HIST1H2AE, HIST1H2BN, KRAS, HIST1H2BJ, GNG2, SHC1, GNG4, HIST3H2BB, SHC4, HIST1H2BD, MAP2K1, CREB1, HIST1H2BG, PPP1CC, PPP1CB, HDAC4, CAMK4, HIST2H2BE, NTRK2, SLC18A2, GNB5, HIST1H2AK, HIST1H3F, HIST1H2AL, CALM1, HDAC6	779	177	6910	1.45333	0.999984	0.129236	40.6201
BIOCARTA	h_gata3Pathway:GATA3 participate in activating the Th2 cytokine genes expression	7	0.349301	0.0389814	PRKAR2A, MAPK14, PRKAR1B, IL13, PRKACB, NFATC2, JUNB	275	16	1625	2.58523	0.999986	0.319737	40.9054
KEGG_PATHWAY	hsa05132:Salmonella infection	16	0.798403	0.0422929	CCL3, CXCL3, WASF2, CXCL2, NFKB1, TLR5, FLNB, CDC42, FOS, JUN, MAPK14, CCL3L3, IFNG, DYNC2H1, IL1B, IFNGR2	779	83	6910	1.70995	0.999995	0.139217	43.5433
BIOCARTA	h_hdacPathway:Control of skeletal myogenesis by HDAC & calcium/calmodulin-dependent kinase (CaMK)	10	0.499002	0.0426163	MEF2C, IGF1R, MEF2A, MAPK14, PPP3CC, PIK3CA, NFATC2, PIK3R1, MAP2K6, CALM1	275	29	1625	2.03762	0.999995	0.334973	43.795
BIOCARTA	h_tollPathway:Toll-Like Receptor Pathway	12	0.598802	0.0428334	FOS, MAPK14, JUN, MAP3K1, TLR2, NFKBIA, NFKB1, TLR6, TAB1, ECSIT, TAB2, MAP2K6	275	38	1625	1.86603	0.999995	0.327548	43.9634
KEGG_PATHWAY	hsa05223:Non-small cell lung cancer	12	0.598802	0.0450767	CDKN2A, KRAS, PLCG1, MAP2K1, PIK3CB, RXRA, PIK3CD, PIK3CA, STK4, AKT3, PIK3R1, PRKCB	779	56	6910	1.90079	0.999998	0.146201	45.6762
BIOCARTA	h_ctcfPathway:CTCF: First Multivalent Nuclear Factor	9	0.449102	0.0461802	CDKN2A, TGFB3, SMAD4, PIK3CA, TGFBR3, PTEN, MYC, TGFB1, PIK3R1	275	25	1625	2.12727	0.999998	0.33978	46.5008
BIOCARTA	h_igf1Pathway:IGF-1 Signaling Pathway	8	0.399202	0.0494733	IGF1R, FOS, MAP2K1, JUN, PIK3CA, SHC1, PIK3R1, RASA1	275	21	1625	2.25108	0.999999	0.350824	48.8935
KEGG_PATHWAY	hsa04932:Non-alcoholic fatty liver disease (NAFLD)	25	1.2475	0.0502518	SREBF1, TNF, PIK3CB, SOCS3, RXRA, COX7B, PIK3CD, CYCS, PRKAG2, FASLG, NFKB1, IL6R, BCL2L11, TGFB1, CDC42, MAP3K5, XBP1, JUN, GSK3B, NDUFV2, IL1B, PIK3CA, PRKAA1, PIK3R1, AKT3	779	151	6910	1.4686	0.999999	0.160168	49.4445
KEGG_PATHWAY	hsa04390:Hippo signaling pathway	25	1.2475	0.0502518	TGFB3, ITGB2, TCF7L2, TGFB1, LLGL2, AXIN2, MYC, PPP2R2D, APC, DLG1, WNT10A, TCF7, WNT10B, SMAD4, LEF1, SMAD3, PPP1CC, PPP1CB, FZD6, DVL1, RASSF6, CCND3, ID2, GSK3B, WNT7A	779	151	6910	1.4686	0.999999	0.160168	49.4445
KEGG_PATHWAY	hsa05222:Small cell lung cancer	16	0.798403	0.050703	PIK3CB, RXRA, CYCS, PIK3CD, SKP2, NFKBIA, NFKB1, PTEN, COL4A5, MAX, ITGA6, PIK3CA, MYC, AKT3, PIK3R1, ITGA2B	779	85	6910	1.66971	1	0.159758	49.7613
KEGG_PATHWAY	hsa05230:Central carbon metabolism in cancer	13	0.648703	0.0511366	PDK1, MAP2K1, PIK3CB, PIK3CD, HK2, HK1, PTEN, KRAS, SLC2A1, PIK3CA, MYC, AKT3, PIK3R1	779	64	6910	1.80179	1	0.159306	50.064
KEGG_PATHWAY	hsa05100:Bacterial invasion of epithelial cells	15	0.748503	0.0511688	CAV1, SEPT1, PIK3CB, PIK3CD, WASF2, PXN, VCL, CDC42, CBLB, ITGA5, PIK3CA, SHC1, CRK, PIK3R1, SHC4	779	78	6910	1.70584	1	0.157701	50.0864
KEGG_PATHWAY	hsa05202:Transcriptional misregulation in cancer	27	1.34731	0.056429	SLC45A3, MEF2C, BMI1, LMO2, FOXO1, NFKB1, MEIS1, ITGAM, MAX, IGF1R, FLI1, RUNX1, MYC, NFKBIZ, FLT1, RXRA, AFF1, DDX5, ATM, HHEX, ID2, TAF15, PBX1, HIST1H3F, NCOR1, HPGD, KLF3	779	168	6910	1.42559	1	0.171057	53.6257
KEGG_PATHWAY	hsa04064:NF-kappa B signaling pathway	16	0.798403	0.060212	TNF, LYN, NFKBIA, NFKB1, MALT1, TAB1, TAB2, ATM, BTK, TRADD, PRKCQ, PLCG1, CD40LG, IL1B, TNFAIP3, LTB	779	87	6910	1.63133	1	0.179876	56.0261
KEGG_PATHWAY	hsa04512:ECM-receptor interaction	16	0.798403	0.060212	ITGA1, ITGB3, COL5A1, COL4A5, CD47, GP6, CD36, ITGA6, GP1BB, ITGA5, COL1A2, RELN, GP1BA, TNN, COL24A1, ITGA2B	779	87	6910	1.63133	1	0.179876	56.0261
BIOCARTA	h_eicosanoidPathway:Eicosanoid Metabolism	8	0.399202	0.0624872	PTGER2, CYP2J2, PTGER4, CYSLTR1, PTGS1, EPHX2, TBXA2R, PLCB1	275	22	1625	2.14876	1	0.413322	57.4138
BBID	17.Activators-CAM	5	0.249501	0.0625943	STAT6, IFNG, NFKBIA, NFKB1, TRADD	72	9	388	2.99383	0.997847	0.953595	50.861
KEGG_PATHWAY	hsa04540:Gap junction	16	0.798403	0.0653934	ADCY7, MAP2K1, GNAI1, GNA11, ITPR3, PRKCB, TUBA8, KRAS, GNAQ, MAP3K2, GUCY1A3, TUBA4A, PRKACB, PLCB1, TUBB1, MAP2K5	779	88	6910	1.61279	1	0.19227	59.1276
KEGG_PATHWAY	hsa04925:Aldosterone synthesis and secretion	15	0.748503	0.0667211	ORAI1, ADCY7, CREB1, GNA11, CACNA1I, ITPR3, PRKCB, DAGLA, CAMK4, GNAQ, CACNA1H, PRKACB, PLCB1, CAMK1D, CALM1	779	81	6910	1.64266	1	0.193937	59.8891
BIOCARTA	h_erk5Pathway:Role of Erk5 in Neuronal Survival	7	0.349301	0.0673517	MEF2C, MEF2A, PLCG1, CREB1, PIK3CA, SHC1, PIK3R1	275	18	1625	2.29798	1	0.428682	60.2461
BIOCARTA	h_41BBPathway:The 4-1BB-dependent immune response	7	0.349301	0.0673517	MAP3K5, MAPK14, JUN, MAP3K1, IFNG, NFKBIA, NFKB1	275	18	1625	2.29798	1	0.428682	60.2461
BIOCARTA	h_cardiacEGFPathway:Role of EGF Receptor Transactivation by GPCRs in Cardiac Hypertrophy	7	0.349301	0.0673517	FOS, PLCG1, JUN, EDN1, NFKB1, MYC, PRKCB	275	18	1625	2.29798	1	0.428682	60.2461
KEGG_PATHWAY	hsa05160:Hepatitis C	22	1.0978	0.0677242	TNF, PIK3CB, SOCS3, RXRA, CLDN5, PIK3CD, NFKBIA, NFKB1, STAT3, TRADD, IKBKE, KRAS, GSK3B, MAPK14, PIK3CA, JAK1, IRF3, PIAS1, IFNA8, PPP2R2D, AKT3, PIK3R1	779	133	6910	1.46728	1	0.194704	60.4557
KEGG_PATHWAY	hsa04730:Long-term depression	12	0.598802	0.0689651	GNAZ, IGF1R, KRAS, LYN, MAP2K1, GNAQ, GNAI1, GNA11, GUCY1A3, PLCB1, ITPR3, PRKCB	779	60	6910	1.77407	1	0.196083	61.1464
BIOCARTA	h_crebPathway:Transcription factor CREB and its extracellular signals	9	0.449102	0.0700137	RPS6KA5, PRKAR2A, MAPK14, CREB1, PRKAR1B, PIK3CA, PRKACB, PIK3R1, PRKCB	275	27	1625	1.9697	1	0.432531	61.7213
BIOCARTA	h_dreamPathway:Repression of Pain Sensation by the Transcriptional Regulator DREAM	6	0.299401	0.0710722	FOS, PRKAR2A, JUN, CREB1, PRKAR1B, PRKACB	275	14	1625	2.53247	1	0.428737	62.2937
KEGG_PATHWAY	hsa05133:Pertussis	14	0.698603	0.0740097	TNF, GNAI1, ITGB2, NFKB1, NLRP3, ITGAM, FOS, IL23A, ITGA5, MAPK14, JUN, IL1B, IRF3, CALM1	779	75	6910	1.6558	1	0.207314	63.8411
BIOCARTA	h_igf1rPathway:Multiple antiapoptotic pathways from IGF-1R signaling lead to BAD phosphorylation	8	0.399202	0.0774008	IGF1R, PRKAR2A, MAP2K1, PRKAR1B, PIK3CA, SHC1, PRKACB, PIK3R1	275	23	1625	2.05534	1	0.448836	65.5542
BBID	90.IB_and-cat-Arm_processing_of_Ci	4	0.199601	0.0775569	GSK3B, NFKBIA, NFKB1, APC	72	6	388	3.59259	0.999533	0.922419	58.8268
KEGG_PATHWAY	hsa00533:Glycosaminoglycan biosynthesis - keratan sulfate	5	0.249501	0.0793188	B4GALT1, ST3GAL1, ST3GAL3, B3GNT2, B4GALT4	779	15	6910	2.95678	1	0.218895	66.4897
KEGG_PATHWAY	hsa05340:Primary immunodeficiency	8	0.399202	0.0805671	PTPRC, ORAI1, CD40LG, RFX5, IL7R, RFXAP, ADA, BTK	779	34	6910	2.08714	1	0.219997	67.0858
KEGG_PATHWAY	hsa03015:mRNA surveillance pathway	16	0.798403	0.0826994	FIP1L1, UPF2, SMG7, NXF1, PPP1CC, WDR82, PPP1CB, PNN, PAPOLA, RBM8A, CPSF7, MSI2, PABPC1L, PPP2R2D, WDR33, SSU72	779	91	6910	1.55962	1	0.223273	68.0814
KEGG_PATHWAY	hsa05032:Morphine addiction	16	0.798403	0.0826994	ADCY7, GNAI1, GABBR1, PDE3B, PDE10A, PRKCB, PDE7B, PDE1B, ARRB1, PDE7A, PDE4B, GRK6, GNB5, GNG2, PRKACB, GNG4	779	91	6910	1.55962	1	0.223273	68.0814
KEGG_PATHWAY	hsa05217:Basal cell carcinoma	11	0.548902	0.0842664	WNT10A, TCF7, WNT10B, GSK3B, LEF1, AXIN2, WNT7A, TCF7L2, FZD6, APC, DVL1	779	55	6910	1.77407	1	0.225094	68.7953
KEGG_PATHWAY	hsa04621:NOD-like receptor signaling pathway	11	0.548902	0.0842664	NOD2, TNF, MAPK14, NFKBIA, IL1B, NFKB1, TAB1, NLRP3, TNFAIP3, TAB2, NLRP1	779	55	6910	1.77407	1	0.225094	68.7953
BIOCARTA	h_nktPathway:Selective expression of chemokine receptors during T-cell polarization	9	0.449102	0.0843052	CCL3, CXCR4, CD40LG, IL4R, IFNG, TGFB3, IFNGR2, TGFB1, CD28	275	28	1625	1.89935	1	0.469837	68.8128
BIOCARTA	h_calcineurinPathway:Effects of calcineurin in Keratinocyte Differentiation	7	0.349301	0.0850722	PLCG1, GNAQ, PPP3CC, NFATC2, NFATC3, PRKCB, CALM1	275	19	1625	2.17703	1	0.464521	69.1566
BBID	100.MAPK_signaling_cascades	8	0.399202	0.0854934	MAP3K5, MAP3K3, MAP2K1, MAP3K2, MAPK14, MAP3K1, MAP2K6, MAP2K5	72	22	388	1.9596	0.999795	0.880274	62.5576
KEGG_PATHWAY	hsa04922:Glucagon signaling pathway	17	0.848303	0.0861828	CREB1, PRKAG2, PDE3B, FOXO1, ITPR3, GNAQ, PYGM, SLC2A1, GYS2, PPP3CC, PRKAA1, PRKACB, SIK1, PLCB1, SIK2, AKT3, CALM1	779	99	6910	1.52319	1	0.227728	69.6483
BIOCARTA	h_at1rPathway:Angiotensin II mediated activation of JNK Pathway via Pyk2 dependent signaling	10	0.499002	0.08901	MEF2C, MEF2A, MAP2K1, GNAQ, PTK2B, JUN, MAP3K1, SHC1, PRKCB, CALM1	275	33	1625	1.79063	1	0.472139	70.8674
KEGG_PATHWAY	hsa04622:RIG-I-like receptor signaling pathway	13	0.648703	0.0895703	RNF125, IKBKE, CASP10, OTUD5, TNF, ATG5, MAPK14, MAP3K1, NFKBIA, NFKB1, IRF3, IFNA8, TRADD	779	70	6910	1.64735	1	0.233829	71.1035
BIOCARTA	h_biopeptidesPathway:Bioactive Peptide Induced Signaling Pathway	11	0.548902	0.092137	PLCG1, MAP2K1, GNAI1, PTK2B, MAPK14, GNA11, SHC1, MYLK, STAT3, PRKCB, CALM1	275	38	1625	1.71053	1	0.476236	72.1629
BIOCARTA	h_cd40Pathway:CD40L Signaling Pathway	6	0.299401	0.0924837	DUSP1, CD40LG, MAP3K1, NFKBIA, NFKB1, TNFAIP3	275	15	1625	2.36364	1	0.469624	72.3032
BIOCARTA	h_longevityPathway:The IGF-1 Receptor and Longevity	6	0.299401	0.0924837	IGF1R, PIK3CA, SHC1, CAT, PIK3R1, SOD2	275	15	1625	2.36364	1	0.469624	72.3032
KEGG_PATHWAY	hsa04923:Regulation of lipolysis in adipocytes	11	0.548902	0.0927859	ADRB2, ADCY7, GNAI1, PIK3CB, PIK3CD, PTGS1, PDE3B, PIK3CA, PRKACB, AKT3, PIK3R1	779	56	6910	1.74239	1	0.239386	72.4249
KEGG_PATHWAY	hsa04520:Adherens junction	13	0.648703	0.0973451	PTPRJ, TCF7, WASF2, SMAD4, LEF1, SMAD3, TCF7L2, SNAI1, VCL, CDC42, IGF1R, SORBS1, PTPN1	779	71	6910	1.62415	1	0.247938	74.203
BIOCARTA	h_tsp1Pathway:TSP-1 Induced Apoptosis in Microvascular Endothelial Cell	4	0.199601	0.0981007	FOS, CD36, MAPK14, JUN	275	7	1625	3.37662	1	0.482842	74.4872
BIOCARTA	h_monocytePathway:Monocyte and its Surface Molecules	5	0.249501	0.098218	ITGAL, SELP, SELL, ITGB2, ITGAM	275	11	1625	2.68595	1	0.475634	74.5311
BIOCARTA	h_blymphocytePathway:B Lymphocyte Cell Surface Molecules	5	0.249501	0.098218	PTPRC, ITGAL, CR1, CR2, ITGB2	275	11	1625	2.68595	1	0.475634	74.5311
BIOCARTA	h_il4Pathway:IL 4 signaling pathway	5	0.249501	0.098218	STAT6, IL4R, JAK1, SHC1, JAK3	275	11	1625	2.68595	1	0.475634	74.5311
KEGG_PATHWAY	hsa05216:Thyroid cancer	7	0.349301	0.0999932	TCF7, KRAS, MAP2K1, RXRA, LEF1, MYC, TCF7L2	779	29	6910	2.14112	1	0.251914	75.1864
